# Supplementary material for: Epithelial plasticity can generate multi-lineage phenotypes in human and murine bladder cancers
Source: Nat Commun. 2020 May 21;11:2540. doi: 10.1038/s41467-020-16162-3 (PMC7242345; doi:10.1038/s41467-020-16162-3)
Supplement: Supplementary file 4 — Supplementary Data 1 [file 41467_2020_16162_MOESM4_ESM.csv]

	p_val	avg_logFC	pct_in_cluster	pct_out_cluster	p_val_adj	avg_UMI_in_cluster	avg_UMI_out_cluster	cluster	gene
Mgp	0	4.508421525	0.921	0.29	0	192.6866604	7.510000761	0	Mgp
Igfbp5	0	4.160297562	0.519	0.131	0	45.57899247	1.60504802	0	Igfbp5
Bgn	0	3.955500635	0.986	0.199	0	44.59362498	1.938865994	0	Bgn
Sfrp1	0	3.781903474	0.879	0.095	0	23.66485982	0.793132017	0	Sfrp1
Eln	0	3.625423504	0.593	0.085	0	15.7922919	0.360657291	0	Eln
Fbln1	0	3.527664403	0.956	0.213	0	32.2029503	1.879014654	0	Fbln1
Mfap4	0	3.328513919	0.647	0.037	0	10.65600842	0.160292065	0	Mfap4
Il11	0	3.263539143	0.627	0.105	0	17.93010815	0.971196508	0	Il11
Col1a2	0	3.195236339	0.993	0.296	0	81.04174993	7.957213662	0	Col1a2
Col1a1	0	3.186807921	0.974	0.309	0	74.19578628	7.257883091	0	Col1a1
Serpina3n	0	3.109159014	0.926	0.181	0	25.38145606	2.057374488	0	Serpina3n
Igf1	0	3.015339546	0.901	0.21	0	22.49891271	1.906297829	0	Igf1
Pi16	0	2.979993322	0.556	0.084	0	10.70789723	0.483923542	0	Pi16
Timp3	0	2.85534166	0.739	0.227	0	16.87353803	1.469829884	0	Timp3
Sparc	0	2.849498509	0.995	0.391	0	108.2554442	14.15858151	0	Sparc
Ctla2a	0	2.708791011	0.594	0.257	0	32.82213495	4.173371567	0	Ctla2a
Sparcl1	0	2.641020289	0.703	0.107	0	13.09572934	1.259754324	0	Sparcl1
Rbp1	0	2.627387412	0.936	0.254	0	16.40607431	1.816945289	0	Rbp1
Igfbp4	0	2.606363356	0.973	0.444	0	34.41110758	4.814949681	0	Igfbp4
Timp1	0	2.5920628	0.882	0.434	0	27.95871963	3.802757984	0	Timp1
Col3a1	0	2.565830265	0.978	0.354	0	108.0399317	17.41593177	0	Col3a1
Spon2	0	2.524149173	0.61	0.084	0	6.677160913	0.334615084	0	Spon2
Igfbp7	0	2.521448786	0.992	0.391	0	57.65804901	9.216353154	0	Igfbp7
Col5a1	0	2.444973541	0.867	0.211	0	9.416915043	0.913060689	0	Col5a1
Mmp2	0	2.435187191	0.926	0.195	0	10.07739282	1.048203798	0	Mmp2
Cygb	0	2.430877995	0.742	0.108	0	6.658301306	0.420251501	0	Cygb
Itm2a	0	2.389631488	0.633	0.074	0	5.885702762	0.314006504	0	Itm2a
Mfap5	0	2.344267732	0.681	0.107	0	9.456686695	1.059203135	0	Mfap5
Col5a2	0	2.335790818	0.905	0.254	0	12.53568312	1.681248575	0	Col5a2
Olfml3	0	2.288674908	0.834	0.146	0	5.732838208	0.377965616	0	Olfml3
Lum	0	2.276516928	0.891	0.189	0	20.77830396	3.494942847	0	Lum
Serping1	0	2.260947841	0.989	0.218	0	23.93010276	4.201288577	0	Serping1
1500015O10Rik	0	2.240848508	0.346	0.052	0	5.42931309	0.360197457	0	1500015O10Rik
Dcn	0	2.232874273	0.995	0.345	0	124.6210623	25.72393021	0	Dcn
Ccdc80	0	2.225787467	0.94	0.295	0	14.18958221	2.247259808	0	Ccdc80
Serpinh1	0	2.211087456	0.981	0.346	0	21.48483128	3.856081713	0	Serpinh1
Col6a1	0	2.206484782	0.914	0.261	0	15.42898333	2.559529402	0	Col6a1
Cxcl14	0	2.192324204	0.601	0.213	0	10.88627218	1.600700405	0	Cxcl14
Serpinf1	0	2.102310123	0.779	0.103	0	5.435440294	0.498717775	0	Serpinf1
Abi3bp	0	2.101198634	0.586	0.103	0	5.08158778	0.417402401	0	Abi3bp
Col15a1	0	2.101116312	0.668	0.115	0	5.248413321	0.456366617	0	Col15a1
Smoc2	0	2.055822323	0.446	0.056	0	4.203632928	0.251533469	0	Smoc2
Gsn	0	2.002419733	0.92	0.625	0	30.07287736	6.755201161	0	Gsn
Col14a1	0	2.002024109	0.601	0.153	0	6.159921349	0.787470746	0	Col14a1
Col4a1	0	1.998517753	0.867	0.25	0	14.36322036	2.844753221	0	Col4a1
Serpine2	0	1.996353633	0.597	0.125	0	5.268634561	0.571124595	0	Serpine2
Fstl1	0	1.973798772	0.954	0.306	0	16.50409363	3.45622378	0	Fstl1
Loxl1	0	1.969895863	0.842	0.21	0	5.586985069	0.681469274	0	Loxl1
Cxcl12	0	1.96332306	0.644	0.139	0	7.394129049	1.152566164	0	Cxcl12
Ccl7	0	1.918875946	0.769	0.337	0	28.82903395	6.888600644	0	Ccl7
Meg3	0	1.901760737	0.563	0.091	0	7.283423391	1.21678122	0	Meg3
Plod2	0	1.858056085	0.779	0.19	0	5.163154755	0.700092132	0	Plod2
Col6a2	0	1.857650795	0.826	0.215	0	7.914416784	1.459712365	0	Col6a2
Gpm6b	0	1.840803131	0.693	0.145	0	3.936346449	0.378061735	0	Gpm6b
Tnc	0	1.814301474	0.411	0.104	0	3.774930757	0.357712803	0	Tnc
Cald1	0	1.80879233	0.938	0.345	0	13.18392418	3.048514079	0	Cald1
Lox	0	1.806188008	0.816	0.193	0	6.698325654	1.201301403	0	Lox
Nbl1	0	1.792319536	0.896	0.337	0	8.759107836	1.817527573	0	Nbl1
Spon1	0	1.779034293	0.56	0.12	0	4.411198993	0.57670636	0	Spon1
Lbp	0	1.771943285	0.698	0.163	0	5.599253521	0.932354191	0	Lbp
Ctsk	0	1.763369863	0.683	0.112	0	3.926270202	0.451078832	0	Ctsk
Adamts2	0	1.742912705	0.833	0.177	0	5.088400006	0.819006177	0	Adamts2
Pmepa1	0	1.736550399	0.943	0.739	0	26.3887508	7.218990253	0	Pmepa1
Apod	0	1.7287114	0.287	0.053	0	4.122024425	0.545424026	0	Apod
Pcolce	0	1.716149657	0.828	0.284	0	5.78352139	1.064632099	0	Pcolce
Cdh11	0	1.708712139	0.723	0.111	0	3.708231604	0.440403641	0	Cdh11
Ccl2	0	1.708707797	0.752	0.384	0	35.20135774	10.07522501	0	Ccl2
Col4a2	0	1.700956882	0.792	0.207	0	6.551257196	1.322631009	0	Col4a2
Crispld2	0	1.697903056	0.607	0.081	0	3.397411462	0.355430814	0	Crispld2
Ltbp4	0	1.696989118	0.692	0.188	0	4.106473051	0.574984984	0	Ltbp4
Fxyd6	0	1.68424194	0.56	0.053	0	2.769174142	0.172840243	0	Fxyd6
Cilp	0	1.682730043	0.259	0.015	0	2.451806562	0.075212321	0	Cilp
Bicc1	0	1.675596609	0.831	0.212	0	4.610315903	0.756234386	0	Bicc1
Col6a3	0	1.670147789	0.662	0.221	0	6.229992398	1.27181655	0	Col6a3
Rcn3	0	1.654588703	0.888	0.293	0	6.192235385	1.284457391	0	Rcn3
Frzb	0	1.646789078	0.606	0.055	0	2.556128101	0.135649955	0	Frzb
Ptgis	0	1.638111042	0.793	0.137	0	5.191574975	0.989209737	0	Ptgis
Lhfp	0	1.633275742	0.832	0.216	0	4.558354221	0.791765748	0	Lhfp
Fbn1	0	1.614120818	0.778	0.231	0	7.519109715	1.78288608	0	Fbn1
Slit3	0	1.603222582	0.753	0.107	0	3.412782482	0.452427401	0	Slit3
Grem1	0	1.597152819	0.236	0.029	0	2.24075004	0.071160696	0	Grem1
Dpt	0	1.594582963	0.537	0.135	0	4.976888847	0.97905506	0	Dpt
Hsd11b1	0	1.59423146	0.492	0.111	0	3.171327531	0.381537896	0	Hsd11b1
Has1	0	1.563288169	0.672	0.145	0	5.396511185	1.164444892	0	Has1
Selm	0	1.561987128	0.916	0.37	0	6.238274518	1.451489693	0	Selm
Cd55	0	1.540199406	0.672	0.217	0	5.230998906	1.142453746	0	Cd55
Ppic	0	1.539673407	0.859	0.325	0	5.678988744	1.297327083	0	Ppic
Gas6	0	1.537840333	0.801	0.291	0	10.44129112	2.940387814	0	Gas6
Sod3	0	1.5303398	0.56	0.067	0	2.403003568	0.178105602	0	Sod3
Ccl11	0	1.526118455	0.401	0.085	0	5.039968788	1.097139221	0	Ccl11
Igfbp6	0	1.521951772	0.755	0.19	0	6.436720768	1.589574082	0	Igfbp6
Aldh1a2	0	1.517943381	0.493	0.081	0	2.642666147	0.27195832	0	Aldh1a2
Crlf1	0	1.515428187	0.301	0.016	0	1.98241146	0.04322556	0	Crlf1
Clec3b	0	1.514586918	0.486	0.116	0	5.788880911	1.376085681	0	Clec3b
Mmp14	0	1.503551621	0.854	0.535	0	7.576692766	2.024863039	0	Mmp14
Gadd45g	0	1.501650254	0.71	0.398	0	8.74776805	2.442416519	0	Gadd45g
Pdgfra	0	1.488727132	0.662	0.12	0	2.93407851	0.401817574	0	Pdgfra
Ncam1	0	1.488375194	0.481	0.127	0	2.65778736	0.303685624	0	Ncam1
Lgi2	0	1.488177123	0.566	0.098	0	2.848253172	0.371758573	0	Lgi2
Mmp23	0	1.484764994	0.708	0.11	0	2.638720016	0.300139162	0	Mmp23
Prelp	0	1.480155046	0.51	0.079	0	2.433174894	0.230622527	0	Prelp
Pdpn	0	1.476523197	0.823	0.394	0	6.69516429	1.765286444	0	Pdpn
Aebp1	0	1.467398553	0.96	0.293	0	12.6360368	3.93125186	0	Aebp1
Vcam1	0	1.459835004	0.61	0.194	0	5.264294478	1.277288433	0	Vcam1
Rarres2	0	1.446434002	0.826	0.153	0	5.464639861	1.372052595	0	Rarres2
Gpx3	0	1.444418247	0.646	0.216	0	6.009075774	1.575416872	0	Gpx3
Sulf1	0	1.433650434	0.595	0.1	0	2.346330806	0.238788279	0	Sulf1
Tagln	0	1.421074306	0.449	0.134	0	5.524049117	1.436302607	0	Tagln
Colec12	0	1.410947129	0.734	0.2	0	2.965600565	0.491322464	0	Colec12
Nedd4	0	1.401351225	0.927	0.464	0	10.98656697	3.537807443	0	Nedd4
Fbln2	0	1.399756339	0.861	0.253	0	8.520197219	2.608089491	0	Fbln2
Lgals1	0	1.398745457	0.991	0.706	0	38.65180607	14.0382962	0	Lgals1
Svep1	0	1.387279419	0.47	0.068	0	2.571327072	0.365264848	0	Svep1
Emilin1	0	1.386891302	0.693	0.177	0	2.638789571	0.391429026	0	Emilin1
Csrp2	0	1.385869372	0.838	0.414	0	9.678565104	3.086247319	0	Csrp2
Egr1	0	1.385133523	0.791	0.437	0	13.92003037	4.712194264	0	Egr1
Loxl2	0	1.381268054	0.709	0.226	0	3.691498872	0.800978383	0	Loxl2
Fosb	0	1.373146853	0.951	0.704	0	25.65987827	9.291999845	0	Fosb
Fgfr1	0	1.371753922	0.834	0.323	0	4.87243083	1.269231653	0	Fgfr1
Gas1	0	1.368846142	0.531	0.092	0	2.675149383	0.4230208	0	Gas1
Col8a1	0	1.368454359	0.326	0.057	0	2.066896765	0.187827424	0	Col8a1
Gfpt2	0	1.353856267	0.779	0.153	0	5.613443766	1.587475933	0	Gfpt2
Dpep1	0	1.352723594	0.464	0.063	0	2.274465427	0.282124006	0	Dpep1
Snhg18	0	1.328896148	0.734	0.192	0	2.55991967	0.417106848	0	Snhg18
Ugdh	0	1.325551506	0.826	0.458	0	8.644259315	2.84802704	0	Ugdh
Cpxm1	0	1.325214049	0.607	0.092	0	3.275969937	0.706496743	0	Cpxm1
Gm13889	0	1.310346012	0.356	0.08	0	3.371299491	0.762613564	0	Gm13889
Gem	0	1.301457159	0.812	0.42	0	5.322389718	1.565095978	0	Gem
Klf4	0	1.301189279	0.877	0.617	0	16.88614975	6.25804839	0	Klf4
Fbln5	0	1.287695282	0.412	0.091	0	2.027050984	0.239894777	0	Fbln5
Plpp3	0	1.281454481	0.711	0.252	0	6.219597116	1.970001892	0	Plpp3
Tuba1a	0	1.277948739	0.82	0.432	0	5.153370756	1.53753581	0	Tuba1a
Mxra8	0	1.275832544	0.723	0.207	0	2.553019924	0.467350207	0	Mxra8
Alpl	0	1.269432756	0.319	0.025	0	1.520498549	0.045560373	0	Alpl
Entpd2	0	1.269125993	0.486	0.092	0	2.015218118	0.251047334	0	Entpd2
Id3	0	1.258889055	0.726	0.363	0	7.216507108	2.433395775	0	Id3
Plat	0	1.254283311	0.776	0.311	0	5.529673702	1.737250726	0	Plat
Il1r1	0	1.252353696	0.701	0.19	0	3.176183701	0.753006661	0	Il1r1
Vcan	0	1.251360106	0.792	0.341	0	9.682425014	3.487174156	0	Vcan
Dclk1	0	1.251268771	0.593	0.13	0	2.052621378	0.282340943	0	Dclk1
Fkbp9	0	1.245960976	0.779	0.288	0	2.891131165	0.640605803	0	Fkbp9
Rcn1	0	1.238529057	0.777	0.327	0	3.0666587	0.723468414	0	Rcn1
C4b	0	1.232650005	0.747	0.264	0	8.250621958	2.936464214	0	C4b
Mfap2	0	1.227274678	0.537	0.067	0	1.773467112	0.184613095	0	Mfap2
Pdgfrl	0	1.220093804	0.445	0.073	0	1.62238589	0.125671749	0	Pdgfrl
Mrc2	0	1.211832882	0.547	0.084	0	1.635774115	0.137915836	0	Mrc2
Nfib	0	1.204838969	0.743	0.289	0	3.09675348	0.77724443	0	Nfib
C1s1	0	1.175797734	0.666	0.134	0	2.414645527	0.511455062	0	C1s1
Mdk	0	1.175586428	0.572	0.181	0	2.749252056	0.659808028	0	Mdk
Cryab	0	1.174471391	0.598	0.21	0	6.910970783	2.504924463	0	Cryab
Tgfbr2	0	1.174427626	0.804	0.578	0	5.632168669	1.93844536	0	Tgfbr2
Tmem119	0	1.168832001	0.505	0.114	0	1.827018705	0.25740502	0	Tmem119
Nenf	0	1.167638288	0.913	0.538	0	5.133304919	1.730237375	0	Nenf
Mtch1	0	1.167596821	0.83	0.594	0	4.748884382	1.559186337	0	Mtch1
Errfi1	0	1.161623123	0.914	0.652	0	14.79242804	6.059362815	0	Errfi1
Dpysl3	0	1.148010391	0.704	0.262	0	3.043059695	0.824419017	0	Dpysl3
P3h3	0	1.144748418	0.63	0.16	0	1.837522018	0.283321968	0	P3h3
Efemp2	0	1.139895484	0.75	0.262	0	2.818118191	0.732633214	0	Efemp2
Mgst1	0	1.135789603	0.8	0.411	0	5.685343688	2.042404814	0	Mgst1
Col16a1	0	1.134056472	0.619	0.177	0	2.000279106	0.367025585	0	Col16a1
Lrp1	0	1.126709478	0.885	0.531	0	5.737432632	2.085468283	0	Lrp1
Gnas	0	1.125231567	0.985	0.888	0	18.48105737	7.930670607	0	Gnas
Fzd1	0	1.125114523	0.598	0.16	0	1.800343245	0.28386112	0	Fzd1
Cthrc1	0	1.124172258	0.323	0.045	0	1.486503815	0.140721324	0	Cthrc1
Chl1	0	1.1228948	0.516	0.155	0	2.610866718	0.658007312	0	Chl1
Calu	0	1.122041352	0.874	0.592	0	5.401758144	1.941244711	0	Calu
Txndc5	0	1.118645149	0.796	0.434	0	3.206208101	0.937068644	0	Txndc5
Ckb	0	1.114152071	0.49	0.184	0	2.191128638	0.474182048	0	Ckb
Tmsb10	0	1.108959411	0.993	0.866	0	26.9714419	11.96835253	0	Tmsb10
Rnase4	0	1.107790269	0.845	0.434	0	4.578351612	1.588378509	0	Rnase4
Nfix	0	1.104687014	0.813	0.443	0	4.009665446	1.329511168	0	Nfix
Fxyd1	0	1.102753483	0.544	0.089	0	1.775238814	0.292226029	0	Fxyd1
Adamts1	0	1.097508526	0.793	0.338	0	7.815785617	3.119818026	0	Adamts1
Gpx8	0	1.095708001	0.743	0.267	0	2.511085955	0.64285974	0	Gpx8
Tshz2	0	1.090759519	0.666	0.186	0	2.371863794	0.583137695	0	Tshz2
Pcsk5	0	1.090195776	0.361	0.048	0	1.394614759	0.124744881	0	Pcsk5
Prnp	0	1.086454559	0.765	0.346	0	3.297911289	1.023960517	0	Prnp
Nid1	0	1.080150112	0.782	0.254	0	3.625472181	1.187754016	0	Nid1
Kdelr3	0	1.080073032	0.578	0.153	0	1.629471232	0.243752721	0	Kdelr3
F2r	0	1.079637835	0.52	0.146	0	1.751638685	0.301931197	0	F2r
C3	0	1.078946521	0.796	0.424	0	16.41416865	7.243420984	0	C3
Osmr	0	1.078446502	0.652	0.215	0	2.168424141	0.500370678	0	Osmr
Col12a1	0	1.077164292	0.692	0.199	0	8.12144342	3.323194814	0	Col12a1
Nfia	0	1.064889059	0.675	0.267	0	2.384788322	0.617960688	0	Nfia
Medag	0	1.05988152	0.491	0.097	0	1.716998543	0.303266633	0	Medag
Gpx7	0	1.057599246	0.569	0.101	0	1.457021954	0.180429191	0	Gpx7
Cd302	0	1.055682587	0.685	0.333	0	2.593549175	0.728747112	0	Cd302
Npdc1	0	1.055046966	0.726	0.278	0	2.310245098	0.593159903	0	Npdc1
Pde10a	0	1.054199722	0.483	0.106	0	1.568126409	0.236717936	0	Pde10a
Bmp1	0	1.052584694	0.682	0.227	0	2.352812639	0.616403265	0	Bmp1
Wnt2	0	1.042398996	0.444	0.085	0	1.530879794	0.228791372	0	Wnt2
Fkbp7	0	1.038362686	0.613	0.162	0	1.645845634	0.288208581	0	Fkbp7
Cox6b2	0	1.038228789	0.459	0.126	0	1.441254133	0.188707447	0	Cox6b2
Fhl1	0	1.032933394	0.426	0.109	0	1.511042824	0.227185413	0	Fhl1
Scara5	0	1.020097976	0.324	0.052	0	1.431676805	0.199018166	0	Scara5
Podn	0	1.016512031	0.312	0.034	0	1.165798849	0.070576008	0	Podn
Htra3	0	1.007391773	0.531	0.194	0	2.151489725	0.567692044	0	Htra3
Wbp5	0	1.00607679	0.861	0.588	0	4.708655193	1.842330139	0	Wbp5
Ckap4	0	1.002530605	0.774	0.46	0	3.729157456	1.360434699	0	Ckap4
Kdelr2	0	1.000007282	0.819	0.582	0	3.996541892	1.498258336	0	Kdelr2
Slc11a1	0	-1.006108101	0.008	0.256	0	0.012181808	1.032952564	0	Slc11a1
Hcls1	0	-1.010716273	0.004	0.333	0	0.004606503	1.024192914	0	Hcls1
AF251705	0	-1.015836965	0.002	0.254	0	0.000744996	1.023582079	0	AF251705
Selplg	0	-1.016659582	0.007	0.296	0	0.010135108	1.043734588	0	Selplg
Sema4d	0	-1.019276716	0.007	0.272	0	0.008152578	1.043427014	0	Sema4d
C3ar1	0	-1.02404732	0.004	0.254	0	0.004621343	1.043014084	0	C3ar1
Lcp2	0	-1.030936546	0.003	0.257	0	0.001714646	1.046853914	0	Lcp2
Dazap2	0	-1.07602509	0.439	0.727	0	0.85865385	2.918450312	0	Dazap2
Fam49b	0	-1.077846627	0.196	0.532	0	0.263156101	1.666374758	0	Fam49b
Napsa	0	-1.102817667	0.002	0.223	0	0.002446794	1.152992559	0	Napsa
Gpr35	0	-1.123065826	0.015	0.274	0	0.018950987	1.219370428	0	Gpr35
Runx3	0	-1.125715838	0.002	0.285	0	0.004378755	1.191652784	0	Runx3
Gpr132	0	-1.142321547	0.008	0.315	0	0.00790023	1.224798046	0	Gpr132
Msr1	0	-1.148896111	0.004	0.272	0	0.01051278	1.240753077	0	Msr1
Chd7	0	-1.192788484	0.051	0.406	0	0.058396756	1.419433068	0	Chd7
Fem1c	0	-1.193881231	0.193	0.51	0	0.286947322	1.944115421	0	Fem1c
Ms4a6d	0	-1.19531192	0.008	0.303	0	0.007643496	1.307446542	0	Ms4a6d
Traf1	0	-1.231427713	0.049	0.326	0	0.066585799	1.504335305	0	Traf1
Ncf1	0	-1.262101302	0.003	0.281	0	0.002418519	1.404248927	0	Ncf1
St8sia4	0	-1.269572709	0.008	0.304	0	0.010656479	1.43659322	0	St8sia4
Fyb	0	-1.274986692	0.025	0.325	0	0.031393238	1.495936421	0	Fyb
Cd86	0	-1.282474543	0.002	0.316	0	0.00406126	1.442437824	0	Cd86
Ptpre	0	-1.285527822	0.031	0.363	0	0.042806002	1.542060935	0	Ptpre
Cd68	0	-1.286583924	0.026	0.365	0	0.033077291	1.520189326	0	Cd68
Ly6e	0	-1.294437436	0.766	0.861	0	3.209969467	9.326269183	0	Ly6e
Neurl3	0	-1.305159735	0.015	0.328	0	0.017815401	1.51513469	0	Neurl3
Tmem189	0	-1.309089282	0.194	0.522	0	0.273023515	2.154362252	0	Tmem189
Bcl2a1a	0	-1.327218802	0.001	0.258	0	0.000709197	1.510964435	0	Bcl2a1a
Ptpn18	0	-1.327717694	0.022	0.444	0	0.02812635	1.580651389	0	Ptpn18
Ucp2	0	-1.377356955	0.504	0.702	0	1.367228177	5.149869211	0	Ucp2
Pld4	0	-1.382057368	0.006	0.324	0	0.010762218	1.63444856	0	Pld4
Ms4a6c	0	-1.385501251	0.003	0.301	0	0.003365419	1.621419734	0	Ms4a6c
Aif1	0	-1.387172024	0.023	0.273	0	0.032179573	1.699825211	0	Aif1
Il7r	0	-1.398047986	0.005	0.235	0	0.004834983	1.648189905	0	Il7r
Lrrfip1	0	-1.403208341	0.32	0.667	0	0.532286476	3.052730914	0	Lrrfip1
Rilpl2	0	-1.407823199	0.175	0.461	0	0.251110874	2.319653922	0	Rilpl2
Itgb2	0	-1.417659579	0.007	0.348	0	0.005740307	1.68685304	0	Itgb2
Ncf2	0	-1.427277789	0.092	0.371	0	0.134574183	2.051309939	0	Ncf2
Lyn	0	-1.447389529	0.032	0.418	0	0.041959912	1.841572059	0	Lyn
Rac2	0	-1.497132736	0.009	0.385	0	0.013880714	1.861994026	0	Rac2
Arhgdib	0	-1.503326713	0.103	0.467	0	0.142141759	2.237922462	0	Arhgdib
Anxa3	0	-1.504182261	0.28	0.629	0	0.594371314	3.522654912	0	Anxa3
C5ar1	0	-1.508787869	0.004	0.31	0	0.004735293	1.859183728	0	C5ar1
Tlr2	0	-1.513025936	0.03	0.318	0	0.053043701	2.005471305	0	Tlr2
Trem1	0	-1.516501499	0.002	0.278	0	0.003477292	1.870912715	0	Trem1
Pla2g7	0	-1.527443035	0.068	0.399	0	0.117566053	2.221657527	0	Pla2g7
H2-DMa	0	-1.53022569	0.028	0.321	0	0.033038113	1.983734511	0	H2-DMa
Ptafr	0	-1.546606799	0.003	0.324	0	0.012500529	1.957810163	0	Ptafr
Itgam	0	-1.56892899	0.004	0.285	0	0.004657284	1.98066127	0	Itgam
Rab11fip1	0	-1.571565557	0.144	0.489	0	0.282843999	2.812959742	0	Rab11fip1
Spi1	0	-1.576806178	0.005	0.358	0	0.004343542	1.996044423	0	Spi1
Samsn1	0	-1.580567377	0.003	0.304	0	0.003132945	2.000244751	0	Samsn1
Syk	0	-1.580799276	0.017	0.389	0	0.019694634	2.050268945	0	Syk
Ankrd33b	0	-1.598913877	0.028	0.315	0	0.047069465	2.171732351	0	Ankrd33b
Coro1a	0	-1.604088294	0.01	0.382	0	0.015441303	2.086977871	0	Coro1a
Osm	0	-1.614896007	0.002	0.263	0	0.0026298	2.070950007	0	Osm
Cd274	0	-1.626376847	0.02	0.35	0	0.029478534	2.178377741	0	Cd274
Vps37b	0	-1.631091592	0.206	0.565	0	0.337623823	3.143253347	0	Vps37b
Efhd2	0	-1.634403882	0.337	0.643	0	0.640305174	4.092479021	0	Efhd2
Gmfg	0	-1.634619557	0.009	0.411	0	0.008864387	2.132581003	0	Gmfg
Csf1r	0	-1.643656955	0.062	0.341	0	0.083933743	2.386825198	0	Csf1r
Adam8	0	-1.648659271	0.033	0.393	0	0.047232574	2.283515233	0	Adam8
Ncf4	0	-1.658251405	0.014	0.385	0	0.015795593	2.206193561	0	Ncf4
Lmnb1	0	-1.68096462	0.151	0.475	0	0.2281473	2.937959364	0	Lmnb1
Cfp	0	-1.686586249	0.015	0.33	0	0.022205976	2.290420989	0	Cfp
Cd83	0	-1.690625707	0.008	0.313	0	0.012005884	2.26672132	0	Cd83
Alox5ap	0	-1.705993241	0.029	0.352	0	0.050399421	2.426964546	0	Alox5ap
Gdpd3	0	-1.710519207	0.101	0.508	0	0.213462235	2.971402039	0	Gdpd3
Cotl1	0	-1.715274062	0.281	0.582	0	0.50089683	3.928330037	0	Cotl1
Cxcr4	0	-1.723040875	0.01	0.359	0	0.012778103	2.343499711	0	Cxcr4
Smox	0	-1.738374178	0.162	0.508	0	0.248265637	3.164949947	0	Smox
Lilrb4a	0	-1.740665776	0.005	0.358	0	0.00454881	2.35709518	0	Lilrb4a
Mrc1	0	-1.775272994	0.006	0.259	0	0.006219901	2.444318656	0	Mrc1
Lilr4b	0	-1.823836943	0.004	0.349	0	0.004097534	2.554721065	0	Lilr4b
Lgals3	0	-1.830018005	0.608	0.807	0	3.409931798	14.67913809	0	Lgals3
Tpd52	0	-1.836454834	0.163	0.611	0	0.234114118	3.407408565	0	Tpd52
Kctd12	0	-1.859955619	0.184	0.474	0	0.413028218	4.129242909	0	Kctd12
F10	0	-1.864898588	0.003	0.26	0	0.002361192	2.651023748	0	F10
Fcgr2b	0	-1.866814926	0.012	0.338	0	0.013141211	2.695194223	0	Fcgr2b
Slc15a3	0	-1.980158725	0.053	0.369	0	0.082690062	3.271607328	0	Slc15a3
Fcgr3	0	-2.107859216	0.053	0.363	0	0.067207896	3.600212357	0	Fcgr3
Mxd1	0	-2.130365721	0.157	0.477	0	0.249035014	4.468630707	0	Mxd1
Clec4n	0	-2.172950186	0.004	0.304	0	0.005538052	3.534419489	0	Clec4n
Csf2rb	0	-2.230609907	0.123	0.423	0	0.492427966	6.004447253	0	Csf2rb
Ptprc	0	-2.279747827	0.008	0.438	0	0.014199571	3.924882814	0	Ptprc
Id2	0	-2.365851539	0.247	0.602	0	0.749749157	8.019201122	0	Id2
Cd53	0	-2.376239278	0.033	0.481	0	0.040507083	4.402121412	0	Cd53
C1qc	0	-2.388931622	0.009	0.254	0	0.017475465	4.32922457	0	C1qc
Slfn2	0	-2.409427776	0.208	0.552	0	0.52730321	7.114005497	0	Slfn2
Ccl9	0	-2.410137507	0.032	0.338	0	0.093472479	4.812079421	0	Ccl9
Ccr1	0	-2.413595388	0.013	0.366	0	0.021057173	4.440197539	0	Ccr1
Cybb	0	-2.422545325	0.006	0.36	0	0.012346412	4.427351591	0	Cybb
Mpeg1	0	-2.424045517	0.01	0.379	0	0.01601175	4.45266909	0	Mpeg1
Cytip	0	-2.491002921	0.011	0.387	0	0.018800529	4.727376859	0	Cytip
Bcl2a1b	0	-2.545054541	0.006	0.385	0	0.00815418	4.883892272	0	Bcl2a1b
Lcp1	0	-2.601530528	0.008	0.457	0	0.008501688	5.120900966	0	Lcp1
C1qb	0	-2.691222129	0.008	0.256	0	0.008074085	5.51075025	0	C1qb
Rgs1	0	-2.707572744	0.011	0.37	0	0.010839381	5.603022309	0	Rgs1
Cd52	0	-2.787115939	0.031	0.412	0	0.05983566	6.31550021	0	Cd52
Clec4d	0	-2.804469229	0.005	0.33	0	0.004840389	6.019827545	0	Clec4d
Nlrp3	0	-2.894992651	0.007	0.356	0	0.007448981	6.493810162	0	Nlrp3
Slc7a11	0	-2.903458272	0.038	0.354	0	0.060396843	6.934077843	0	Slc7a11
Laptm5	0	-2.975437763	0.008	0.481	0	0.022745961	7.043846788	0	Laptm5
Ccl6	0	-3.246260843	0.008	0.351	0	0.012818194	8.610663726	0	Ccl6
Fcer1g	0	-3.283448505	0.026	0.43	0	0.051554736	9.238783806	0	Fcer1g
Wfdc17	0	-3.321317221	0.014	0.329	0	0.024535637	9.24101914	0	Wfdc17
Clec4e	0	-3.356895034	0.007	0.311	0	0.013597536	9.384644733	0	Clec4e
C1qa	0	-3.419476391	0.01	0.274	0	0.017280627	9.884431165	0	C1qa
Il1rn	0	-3.452657446	0.046	0.43	0	0.073372931	10.75179196	0	Il1rn
Plek	0	-3.522519789	0.017	0.441	0	0.020415907	10.72630908	0	Plek
Ctss	0	-3.578421753	0.011	0.427	0	0.020581067	11.19157437	0	Ctss
Tyrobp	0	-3.679718361	0.011	0.444	0	0.032235672	12.22770392	0	Tyrobp
Srgn	0	-4.14010134	0.164	0.617	0	0.594064801	27.10610475	0	Srgn
H2-Aa	0	-4.325492548	0.051	0.389	0	0.146793677	21.99261105	0	H2-Aa
H2-Ab1	0	-4.331278813	0.13	0.457	0	0.332519285	25.82367915	0	H2-Ab1
Cd14	0	-4.820534704	0.133	0.575	0	0.337215748	36.78566097	0	Cd14
Il1b	0	-5.144640613	0.022	0.397	0	0.050674616	36.16716034	0	Il1b
Lyz2	0	-5.179579884	0.043	0.415	0	0.079761863	38.13243696	0	Lyz2
Cd74	0	-5.405702721	0.103	0.485	0	0.641199172	68.57287586	0	Cd74
Malt1	3.43711588498838e-319	-1.355392798	0.12	0.423	9.62323705479048e-315	0.247948162	2.193084662	0	Malt1
Cd93	1.0439903536013e-318	-1.301367335	0.015	0.254	2.92296419201293e-314	0.023785014	1.523244709	0	Cd93
Ereg	1.17599599861472e-316	1.874807956	0.453	0.208	3.29255359692149e-312	7.982263026	1.449132815	0	Ereg
Cxcl1	2.54953345413848e-315	1.017491167	0.835	0.578	7.13818376489693e-311	51.74803361	25.05619002	0	Cxcl1
Diaph1	1.37369544388347e-314	-1.038884171	0.331	0.636	3.84607250378493e-310	0.641093099	2.3718521	0	Diaph1
Gsr	5.33E-304	-1.245414697	0.207	0.513	1.49E-299	0.335509381	2.166315039	0	Gsr
Ctgf	4.25E-303	1.43027381	0.311	0.077	1.19E-298	2.740180949	0.387833271	0	Ctgf
Lmcd1	5.38E-301	1.107688211	0.262	0.05	1.51E-296	1.531380091	0.174654056	0	Lmcd1
Arg1	2.90E-297	-2.870121083	0.056	0.297	8.12E-293	0.09497342	7.005641058	0	Arg1
Cd24a	8.28E-288	-1.9164991	0.096	0.366	2.32E-283	0.165086128	3.398268594	0	Cd24a
Ctsd	2.77E-287	-1.69392221	0.837	0.858	7.75E-283	3.981256704	15.11611355	0	Ctsd
Unc93b1	3.47E-283	-1.077786528	0.17	0.427	9.72E-279	0.261872586	1.66355445	0	Unc93b1
Plin2	1.57E-282	-1.310150681	0.269	0.543	4.40E-278	0.4785504	2.666323538	0	Plin2
Lst1	7.78E-282	-1.152828602	0.025	0.253	2.18E-277	0.032097525	1.294862799	0	Lst1
Iqgap1	3.72E-276	-1.033627865	0.738	0.849	1.04E-271	3.470818324	8.152505829	0	Iqgap1
Ccl3	4.08E-276	-4.307814269	0.01	0.219	1.14E-271	0.022913984	19.25911297	0	Ccl3
Ninj1	2.13E-275	-1.638545976	0.456	0.622	5.96E-271	0.963212088	5.112497681	0	Ninj1
Atp11b	2.59E-274	-1.20136281	0.253	0.534	7.25E-270	0.432056263	2.293110642	0	Atp11b
Abca1	8.60E-269	-1.515728654	0.342	0.47	2.41E-264	0.788078077	4.112887875	0	Abca1
Btg1	1.82E-268	-1.448937362	0.908	0.954	5.10E-264	7.093665048	21.09626324	0	Btg1
H2-DMb1	1.11E-265	-1.212131059	0.058	0.28	3.10E-261	0.074145787	1.488576734	0	H2-DMb1
Rel	3.44E-265	-1.484347382	0.349	0.583	9.62E-261	0.747160978	3.888391805	0	Rel
Inmt	5.93E-264	1.288105474	0.16	0.015	1.66E-259	1.730664701	0.118175549	0	Inmt
Fabp5	7.38E-264	-1.583286019	0.188	0.464	2.07E-259	0.459551111	3.373568081	0	Fabp5
Tnfrsf1b	3.26E-262	-1.502124456	0.222	0.452	9.12E-258	0.362597659	2.85968762	0	Tnfrsf1b
Clec10a	1.16E-257	-1.071270192	0.004	0.191	3.26E-253	0.00386909	1.109412636	0	Clec10a
Trim25	9.89E-256	-1.025200193	0.168	0.451	2.77E-251	0.278845916	1.602760641	0	Trim25
Vasp	3.26E-255	-1.140180666	0.393	0.644	9.11E-251	0.713842926	2.777457591	0	Vasp
Acta2	8.89E-253	1.106061186	0.387	0.13	2.49E-248	4.577853754	1.591251278	0	Acta2
Trf	8.06E-252	-1.707911369	0.18	0.41	2.26E-247	0.72194267	4.625371907	0	Trf
Wnt4	9.19E-252	1.136904661	0.433	0.224	2.57E-247	2.992841832	0.815681639	0	Wnt4
Bcl2l11	3.14E-250	-1.221645319	0.242	0.526	8.79E-246	0.468870502	2.425590096	0	Bcl2l11
Atp2b1	1.11E-249	-1.173331241	0.658	0.8	3.10E-245	2.152652976	6.110236844	0	Atp2b1
Ctsc	2.56E-248	-1.466611037	0.285	0.504	7.18E-244	0.832515004	4.064556882	0	Ctsc
Il1a	6.26E-246	-2.18443156	0.025	0.233	1.75E-241	0.06132496	3.824227734	0	Il1a
Postn	4.27E-241	1.076970829	0.357	0.114	1.20E-236	2.879435275	0.838941808	0	Postn
Taldo1	5.21E-240	-1.013943192	0.58	0.752	1.46E-235	1.509745208	4.068237388	0	Taldo1
Ramp3	4.09E-237	-1.308813185	0.032	0.247	1.15E-232	0.136674206	1.815970055	0	Ramp3
Cyba	6.13E-237	-1.053429143	0.795	0.778	1.72E-232	3.300810426	7.926147729	0	Cyba
Card19	8.53E-237	-1.296132731	0.365	0.597	2.39E-232	0.652495234	3.05802806	0	Card19
Adgre5	5.85E-234	-1.143833815	0.121	0.36	1.64E-229	0.177550634	1.602003515	0	Adgre5
Prkcd	8.18E-234	-1.005411051	0.277	0.52	2.29E-229	0.462712759	1.936418381	0	Prkcd
N4bp1	1.85E-233	-1.095266989	0.249	0.521	5.19E-229	0.400267685	1.991708555	0	N4bp1
Mxi1	4.10E-230	-1.160931057	0.252	0.497	1.15E-225	0.477902426	2.304614721	0	Mxi1
Picalm	9.26E-230	-1.189298115	0.613	0.737	2.59E-225	1.64204417	5.024964333	0	Picalm
Etv3	3.68E-229	-1.071223666	0.208	0.459	1.03E-224	0.34060378	1.816896533	0	Etv3
Tnf	2.07E-228	-1.873291605	0.01	0.191	5.79E-224	0.012466739	2.709349276	0	Tnf
Sirpa	6.13E-227	-1.13110238	0.208	0.414	1.72E-222	0.357337619	1.97292279	0	Sirpa
Emilin2	2.77E-225	-1.304770417	0.393	0.508	7.75E-221	0.956483423	3.833382948	0	Emilin2
Hal	3.00E-223	-1.183370177	0.007	0.179	8.40E-219	0.010913783	1.295852787	0	Hal
Arl4c	2.14E-221	-1.215457888	0.401	0.61	5.99E-217	1.581166175	4.993841409	0	Arl4c
Gatm	4.97E-221	-1.432496894	0.159	0.379	1.39E-216	0.421564114	2.836992811	0	Gatm
Apoe	9.24E-217	-2.061640869	0.71	0.614	2.59E-212	13.13347584	58.00172687	0	Apoe
Ccl4	3.85E-216	-3.838565598	0.01	0.18	1.08E-211	0.018108068	13.56522723	0	Ccl4
Fxyd3	6.69E-215	-1.752225106	0.067	0.193	1.87E-210	0.101614241	2.711093169	0	Fxyd3
Gm2a	4.53E-212	-1.180917262	0.417	0.533	1.27E-207	0.958017767	3.439235108	0	Gm2a
Rab8b	2.43E-203	-1.095101263	0.382	0.561	6.81E-199	0.76132081	2.762675753	0	Rab8b
Sfrp4	4.33E-203	1.152392755	0.256	0.068	1.21E-198	4.002108762	1.250341059	0	Sfrp4
Ccrl2	3.61E-202	-3.220027416	0.152	0.365	1.01E-197	0.349636186	11.57597175	0	Ccrl2
Ikzf2	2.71E-200	-1.017424227	0.043	0.234	7.58E-196	0.064063864	1.153986144	0	Ikzf2
Pf4	7.09E-199	-1.669983335	0.008	0.162	1.98E-194	0.007871976	2.207158666	0	Pf4
Cystm1	8.58E-199	-1.027387441	0.126	0.345	2.40E-194	0.178934801	1.403057844	0	Cystm1
Psap	6.39E-197	-1.548397812	0.946	0.875	1.79E-192	7.052847192	22.55394435	0	Psap
Cyp4f18	2.40E-196	-1.396141868	0.002	0.143	6.71E-192	0.001919725	1.637020506	0	Cyp4f18
Dcstamp	7.80E-195	-1.03139062	0.003	0.146	2.19E-190	0.001193792	1.046433619	0	Dcstamp
F13a1	6.97E-189	-1.28298989	0.002	0.138	1.95E-184	0.001010755	1.435887263	0	F13a1
2810474O19Rik	3.17E-188	-1.432470627	0.338	0.59	8.87E-184	0.94833887	4.258733005	0	2810474O19Rik
Zeb2	1.49E-185	-1.01351536	0.696	0.603	4.18E-181	2.658454961	6.385777789	0	Zeb2
Basp1	6.00E-185	-1.554132653	0.451	0.59	1.68E-180	1.886149495	7.475383691	0	Basp1
Ehd1	2.87E-183	-1.206704854	0.636	0.758	8.02E-179	1.982117255	5.88302065	0	Ehd1
Ets2	1.15E-181	-1.282371072	0.503	0.669	3.21E-177	1.394728469	4.824899483	0	Ets2
Snx18	2.07E-180	-1.03369899	0.284	0.501	5.80E-176	0.5661559	2.206338673	0	Snx18
Hcar2	2.95E-178	-1.979401456	0.027	0.196	8.25E-174	0.052591594	3.150678631	0	Hcar2
Krt7	6.40E-178	-2.15319957	0.124	0.233	1.79E-173	0.236445669	4.499873426	0	Krt7
S100a8	6.74E-178	-4.679649616	0.016	0.17	1.89E-173	0.035954394	25.54945071	0	S100a8
Ifi30	4.19E-174	-1.237882281	0.436	0.539	1.17E-169	0.984159061	3.679680275	0	Ifi30
Tacstd2	1.26E-171	-1.385214042	0.033	0.187	3.52E-167	0.056072686	1.758574945	0	Tacstd2
Mafb	1.76E-171	-1.640773956	0.166	0.358	4.92E-167	0.445914683	3.508840215	0	Mafb
Sfn	2.35E-171	-2.248346141	0.078	0.245	6.59E-167	0.160648408	4.514679902	0	Sfn
Epcam	1.48E-169	-1.577280611	0.106	0.248	4.15E-165	0.239167569	2.697760803	0	Epcam
Wfdc2	1.96E-167	-2.377368773	0.093	0.242	5.48E-163	0.186142676	5.163057832	0	Wfdc2
Cbr2	1.56E-166	-1.319712893	0.03	0.181	4.37E-162	0.03975667	1.595403473	0	Cbr2
Flrt3	3.42E-165	-1.050165791	0.058	0.23	9.59E-161	0.106292631	1.29087516	0	Flrt3
Cldn7	6.72E-164	-1.086965337	0.023	0.157	1.88E-159	0.039324122	1.207802282	0	Cldn7
S100a4	2.11E-163	-1.00558446	0.21	0.428	5.90E-159	0.687517161	2.388123901	0	S100a4
Ccr7	6.72E-163	-1.302043503	0.005	0.132	1.88E-158	0.009325652	1.488774	0	Ccr7
Hilpda	8.90E-163	-1.413218563	0.436	0.618	2.49E-158	2.047271771	7.115819257	0	Hilpda
Lmo7	1.26E-159	-1.102112771	0.035	0.183	3.53E-155	0.053952786	1.262508185	0	Lmo7
Perp	2.63E-159	-1.170771137	0.058	0.217	7.36E-155	0.093035149	1.460771897	0	Perp
S100a14	9.65E-156	-1.460879422	0.063	0.185	2.70E-151	0.082600353	1.980140163	0	S100a14
Mmp12	1.20E-155	-1.297281631	0.003	0.122	3.36E-151	0.004156667	1.467869324	0	Mmp12
Ly6d	2.22E-155	-2.801496919	0.133	0.239	6.21E-151	0.260087782	7.784871353	0	Ly6d
Chil3	5.61E-155	-1.534180933	0.003	0.122	1.57E-150	0.002993744	1.904910147	0	Chil3
Cdkn2a	1.48E-154	-1.288915563	0.128	0.285	4.15E-150	0.420124719	2.469994073	0	Cdkn2a
AA467197	1.09E-153	-1.488143096	0.042	0.195	3.05E-149	0.051626085	1.950102188	0	AA467197
Tgm2	4.41E-153	-1.324224555	0.451	0.538	1.23E-148	1.282962523	4.716498505	0	Tgm2
S100a9	2.63E-152	-4.981173709	0.011	0.141	7.36E-148	0.019615509	31.2046907	0	S100a9
Irg1	2.63E-152	-2.269028432	0.005	0.124	7.37E-148	0.010643778	3.871287095	0	Irg1
Cxcl3	3.75E-151	-2.438740915	0.129	0.31	1.05E-146	0.715389015	8.300296443	0	Cxcl3
Fcna	8.20E-151	-1.258117872	0.002	0.112	2.29E-146	0.000813813	1.393781512	0	Fcna
Msrb1	3.29E-148	-1.162741772	0.348	0.534	9.22E-144	0.589326326	2.558223536	0	Msrb1
Cldn4	3.93E-146	-1.32707006	0.036	0.167	1.10E-141	0.050759785	1.6362788	0	Cldn4
Mcl1	1.01E-143	-1.076357363	0.827	0.889	2.82E-139	5.269930397	12.22143432	0	Mcl1
Plet1	1.96E-140	-1.690211889	0.112	0.268	5.48E-136	0.30913824	3.22464272	0	Plet1
Krt18	1.73E-138	-1.623087629	0.093	0.22	4.84E-134	0.184852913	2.649744834	0	Krt18
Spp1	3.74E-138	-1.683592186	0.105	0.291	1.05E-133	2.045908924	8.784275255	0	Spp1
Krt19	9.55E-136	-1.851809188	0.237	0.236	2.67E-131	0.81123747	5.5377078	0	Krt19
Sprr2a3	1.79E-135	-2.105131609	0.051	0.154	5.00E-131	0.117884162	3.80955131	0	Sprr2a3
Irf8	1.37E-134	-1.10960824	0.146	0.321	3.84E-130	0.365694436	1.946991638	0	Irf8
Gsta4	1.03E-131	-1.777608868	0.189	0.26	2.88E-127	0.372913444	3.707136016	0	Gsta4
Rnf149	1.67E-131	-1.46743699	0.592	0.636	4.68E-127	1.837126231	6.845510533	0	Rnf149
Gsto1	1.63E-130	-2.712955276	0.321	0.475	4.56E-126	0.590981113	9.431480221	0	Gsto1
Elf3	5.47E-129	-1.054879483	0.042	0.159	1.53E-124	0.04997693	1.181373954	0	Elf3
Krt5	1.53E-128	-1.523264902	0.036	0.139	4.30E-124	0.079489799	2.102894215	0	Krt5
Cflar	5.15E-126	-1.075383516	0.491	0.631	1.44E-121	1.151586618	3.534000145	0	Cflar
Tgfbi	2.75E-122	-1.15880664	0.282	0.421	7.71E-118	1.057514063	3.593866497	0	Tgfbi
Mirt1	1.66E-117	-1.254285248	0.012	0.119	4.65E-113	0.010141029	1.409680672	0	Mirt1
Mal	1.22E-116	-1.498369118	0.024	0.124	3.41E-112	0.03116283	1.913273771	0	Mal
Hbegf	1.78E-115	-1.138504972	0.241	0.398	4.98E-111	0.699257747	2.740962936	0	Hbegf
Cxcl2	1.89E-110	-2.700490493	0.473	0.625	5.29E-106	18.03045101	122.7022851	0	Cxcl2
Plaur	3.82E-109	-1.066240092	0.502	0.56	1.07E-104	1.228507222	3.666425064	0	Plaur
Inhba	9.33E-108	1.070430046	0.412	0.254	2.61E-103	4.986131951	1.850458573	0	Inhba
Ccl24	8.91E-106	-1.615823299	0.02	0.124	2.50E-101	0.067957619	2.273145408	0	Ccl24
Krt8	3.53E-102	-1.371794588	0.109	0.204	9.89E-98	0.224881258	2.16989815	0	Krt8
Ecm1	1.25E-99	-1.122307328	0.781	0.623	3.51E-95	3.84254738	9.541976621	0	Ecm1
Tnfaip2	2.77E-98	-1.058769628	0.387	0.488	7.76E-94	0.917087613	2.993589092	0	Tnfaip2
Foxq1	4.52E-98	-1.022269294	0.057	0.159	1.27E-93	0.089127796	1.212139767	0	Foxq1
Krt6a	4.59E-97	-1.068883045	0.026	0.12	1.28E-92	0.04170016	1.185287539	0	Krt6a
Acp5	1.75E-95	-1.02618118	0.321	0.479	4.89E-91	0.716907628	2.496698978	0	Acp5
Krt4	1.32E-93	-1.101106329	0.017	0.101	3.68E-89	0.024343068	1.197411872	0	Krt4
Marcksl1	2.04E-93	-1.36835819	0.604	0.691	5.72E-89	2.051253895	6.877623254	0	Marcksl1
Il1r2	2.49E-92	-1.260341794	0.176	0.226	6.98E-88	0.267127344	2.035435073	0	Il1r2
Fth1	4.27E-91	-1.404887522	1	0.997	1.20E-86	121.3440572	322.9635605	0	Fth1
Sprr1a	3.35E-87	-1.777504521	0.109	0.204	9.38E-83	0.261292597	3.324122863	0	Sprr1a
Krt14	4.92E-87	-2.250900997	0.096	0.148	1.38E-82	0.23116051	4.860077968	0	Krt14
Krt15	3.97E-84	-2.325788419	0.096	0.158	1.11E-79	0.223713244	5.134960037	0	Krt15
Hdc	5.01E-83	-1.933659352	0.034	0.123	1.40E-78	0.048511119	3.005553224	0	Hdc
Krt13	2.39E-60	-1.459575705	0.079	0.133	6.69E-56	0.158885438	2.187253259	0	Krt13
Ltf	3.90E-55	-2.951928761	0.139	0.143	1.09E-50	0.28579203	8.949238266	0	Ltf
Sprr2f	4.54E-50	-2.400810607	0.119	0.132	1.27E-45	0.194892721	5.31022612	0	Sprr2f
Psca	4.13E-43	-3.694608183	0.206	0.19	1.16E-38	1.013321703	25.06760074	0	Psca
Isg15	6.28E-43	-1.147173619	0.289	0.373	1.76E-38	1.066369165	3.576585519	0	Isg15
Gm26917	1.19E-37	-1.510565469	0.471	0.586	3.34E-33	1.701282883	6.69654093	0	Gm26917
Areg	8.73E-36	-1.035049212	0.148	0.22	2.44E-31	0.996542269	3.091281566	0	Areg
C1qa.1	0	3.516174896	0.928	0.163	0	52.62076037	3.686610429	1	C1qa
C1qb.1	0	3.401592112	0.915	0.146	0	30.22984404	1.955211423	1	C1qb
C1qc.1	0	2.998775557	0.922	0.145	0	21.39176347	1.801346981	1	C1qc
H2-Ab1.1	0	2.989320193	0.975	0.352	0	109.030509	12.85600647	1	H2-Ab1
H2-Aa.1	0	2.96568932	0.965	0.276	0	92.50070888	10.96887855	1	H2-Aa
Cd74.1	0	2.96021191	0.992	0.373	0	280.2578801	35.14033056	1	Cd74
Ctss.1	0	2.746218156	1	0.303	0	44.80848839	5.827346132	1	Ctss
Apoe.1	0	2.631574896	0.998	0.585	0	215.5176489	33.93898811	1	Apoe
Mmp12.1	0	2.61702953	0.492	0.063	0	8.217876381	0.502541554	1	Mmp12
Ms4a7	0	2.404412042	0.638	0.072	0	5.908357573	0.30489228	1	Ms4a7
Aif1.1	0	2.368438148	0.933	0.163	0	8.041550309	0.750942876	1	Aif1
Lyz2.1	0	2.247965476	0.998	0.297	0	117.0231112	23.84631697	1	Lyz2
Dcstamp.1	0	2.114247834	0.618	0.072	0	5.19914364	0.431791181	1	Dcstamp
H2-DMa.1	0	2.100927352	0.931	0.211	0	7.804959813	1.05250974	1	H2-DMa
Spp1.1	0	1.975666987	0.796	0.207	0	26.07218881	5.883167621	1	Spp1
Mgl2	0	1.94672113	0.569	0.051	0	3.819857531	0.25029573	1	Mgl2
H2-DMb1.1	0	1.936419013	0.864	0.183	0	5.871358736	0.795239583	1	H2-DMb1
Acp5.1	0	1.922424743	0.91	0.408	0	8.668755469	1.550721628	1	Acp5
Ifi30.1	0	1.916918498	0.963	0.476	0	11.78579817	2.385929237	1	Ifi30
Psap.1	0	1.914352017	1	0.871	0	62.53825304	15.85613072	1	Psap
Ctsc.1	0	1.849031758	0.974	0.421	0	12.26814682	2.682953593	1	Ctsc
Mpeg1.1	0	1.843880576	0.988	0.258	0	12.89715082	2.871349754	1	Mpeg1
Ctsz	0	1.829536721	0.997	0.708	0	23.0289101	5.760652929	1	Ctsz
Csf1r.1	0	1.816256882	0.965	0.232	0	7.678591054	1.464344521	1	Csf1r
Mrc1.1	0	1.806289982	0.841	0.157	0	7.747597344	1.501159101	1	Mrc1
Ms4a6c.1	0	1.789318252	0.908	0.19	0	5.686431517	0.93444299	1	Ms4a6c
Gatm.1	0	1.75335332	0.958	0.282	0	8.595505803	1.846137844	1	Gatm
Fcgr2b.1	0	1.741240149	0.941	0.224	0	8.060496535	1.710107288	1	Fcgr2b
Tgfbi.1	0	1.724844947	0.958	0.341	0	10.44722833	2.463141834	1	Tgfbi
Slc15a3.1	0	1.720191439	0.949	0.259	0	9.332459309	2.135988651	1	Slc15a3
Dab2	0	1.713667073	0.94	0.395	0	10.64794144	2.551272408	1	Dab2
Csf2rb.1	0	1.707591002	0.962	0.319	0	15.73789343	4.124655626	1	Csf2rb
Pld4.1	0	1.686575004	0.942	0.21	0	5.380904548	0.982314611	1	Pld4
Fabp5.1	0	1.682389388	0.823	0.384	0	9.496668814	2.270407158	1	Fabp5
Rgs1.1	0	1.659411838	0.905	0.258	0	14.26320772	3.831845912	1	Rgs1
Mafb.1	0	1.63541621	0.87	0.273	0	9.544666041	2.394091101	1	Mafb
Mmp19	0	1.618774078	0.819	0.379	0	14.80221634	4.145391792	1	Mmp19
Cd83.1	0	1.612833705	0.873	0.206	0	6.539742294	1.465160379	1	Cd83
C3ar1.1	0	1.608375573	0.823	0.154	0	3.825710376	0.5826758	1	C3ar1
Clec4n.1	0	1.583051904	0.927	0.191	0	9.177060001	2.396848888	1	Clec4n
Cxcl16	0	1.553267928	0.967	0.542	0	8.187912755	2.130665195	1	Cxcl16
Lgmn	0	1.544191989	0.972	0.648	0	15.05446153	4.504877209	1	Lgmn
AF251705.1	0	1.542443894	0.891	0.147	0	3.620570841	0.58625774	1	AF251705
Unc93b1.1	0	1.514585723	0.944	0.332	0	4.976537592	1.09176996	1	Unc93b1
Man2b1	0	1.51421133	0.914	0.438	0	5.493137376	1.273168143	1	Man2b1
Cd68.1	0	1.492864524	0.922	0.254	0	4.541210417	0.968827382	1	Cd68
Bcl2a1a.1	0	1.492322182	0.823	0.158	0	4.510577097	0.958679341	1	Bcl2a1a
Ms4a6d.1	0	1.461799411	0.911	0.193	0	4.009488591	0.818644952	1	Ms4a6d
Gm2a.1	0	1.460220378	0.966	0.468	0	8.635426264	2.501876276	1	Gm2a
Fcgr3.1	0	1.456062823	0.962	0.251	0	8.673307925	2.525789883	1	Fcgr3
Fcgr1	0	1.437153112	0.738	0.098	0	2.428541901	0.266144482	1	Fcgr1
H2-Eb1	0	1.435234278	0.692	0.112	0	2.84002975	0.419992402	1	H2-Eb1
Fcer1g.1	0	1.429666265	0.998	0.308	0	19.83720284	6.735118828	1	Fcer1g
Hexb	0	1.420409884	0.908	0.461	0	5.007196658	1.244325626	1	Hexb
Ccr5	0	1.418836738	0.803	0.151	0	3.066848583	0.521057339	1	Ccr5
Cyba.1	0	1.413233762	0.997	0.756	0	18.00309426	6.135075439	1	Cyba
Ctsb	0	1.411345279	0.996	0.876	0	33.10522399	11.82223237	1	Ctsb
Cd86.1	0	1.407991867	0.893	0.207	0	4.134533202	0.934876193	1	Cd86
Abca1.1	0	1.37693059	0.963	0.397	0	9.480462802	3.035367122	1	Abca1
Cybb.1	0	1.375278423	0.96	0.242	0	9.859811034	3.186221567	1	Cybb
Irf8.1	0	1.371979057	0.841	0.237	0	5.121172857	1.364981753	1	Irf8
Laptm5.1	0	1.360492301	0.992	0.356	0	14.83115151	5.165432024	1	Laptm5
Lst1.1	0	1.35541844	0.828	0.156	0	3.715394919	0.842877484	1	Lst1
Ncf2.1	0	1.325081566	0.94	0.267	0	5.101106686	1.435114132	1	Ncf2
Ctsa	0	1.323435872	0.969	0.575	0	6.726050801	2.087192175	1	Ctsa
Cytip.1	0	1.323172279	0.869	0.279	0	10.12867434	3.44763243	1	Cytip
Cotl1.1	0	1.321313653	0.973	0.495	0	8.741259682	2.898163741	1	Cotl1
Ccl9.1	0	1.317383676	0.828	0.24	0	10.2745545	3.524049914	1	Ccl9
Id2.1	0	1.311541506	0.967	0.51	0	16.45528548	6.032562849	1	Id2
Spi1.1	0	1.303594267	0.933	0.243	0	4.890787398	1.386450181	1	Spi1
Arl4c.1	0	1.285357388	0.97	0.54	0	10.82577721	3.85175167	1	Arl4c
Vdr	0	1.284549351	0.574	0.136	0	2.379306489	0.38720197	1	Vdr
Trem2	0	1.283339078	0.858	0.253	0	3.920885669	1.021713997	1	Trem2
Cd52.1	0	1.273146817	0.968	0.295	0	12.76732252	4.696316421	1	Cd52
Tyrobp.1	0	1.271440392	0.999	0.32	0	23.62957527	9.202702587	1	Tyrobp
Sirpa.1	0	1.269770798	0.934	0.327	0	4.836898524	1.420711567	1	Sirpa
Lcp1.1	0	1.267057645	0.97	0.336	0	10.51403953	3.784156288	1	Lcp1
Axl	0	1.266906929	0.881	0.422	0	4.297284419	1.201285152	1	Axl
Cfp.1	0	1.262797959	0.863	0.225	0	5.305465313	1.62770784	1	Cfp
Ucp2.1	0	1.23611482	0.988	0.642	0	10.73624268	3.982203269	1	Ucp2
Bcl2a1b.1	0	1.233727677	0.962	0.266	0	9.878428797	3.625696518	1	Bcl2a1b
Grn	0	1.229504318	0.98	0.66	0	8.397235878	3.00758229	1	Grn
Itgax	0	1.224984933	0.695	0.085	0	2.032046272	0.2971154	1	Itgax
Flrt3.1	0	1.224630037	0.539	0.17	0	3.404003031	0.884504741	1	Flrt3
Cd72	0	1.211156797	0.533	0.046	0	1.574517155	0.111990981	1	Cd72
Dnmt3a	0	1.20522335	0.682	0.246	0	2.22457953	0.39850722	1	Dnmt3a
Gpr35.1	0	1.204206105	0.805	0.178	0	3.204987928	0.824998849	1	Gpr35
Msr1.1	0	1.190176673	0.826	0.172	0	3.208014769	0.844159061	1	Msr1
Ly86	0	1.189211653	0.788	0.138	0	1.946917298	0.292348281	1	Ly86
Nceh1	0	1.187994893	0.812	0.244	0	2.823518637	0.678189942	1	Nceh1
Gpr183	0	1.183133501	0.614	0.112	0	2.294942627	0.451072742	1	Gpr183
Ccr1.1	0	1.181698592	0.948	0.251	0	8.797039092	3.318849982	1	Ccr1
Rab7b	0	1.175328501	0.705	0.243	0	2.76749356	0.668181824	1	Rab7b
Adgre1	0	1.170750063	0.686	0.124	0	2.36683586	0.49551598	1	Adgre1
Pla2g7.1	0	1.152856425	0.881	0.298	0	4.840768789	1.626791789	1	Pla2g7
Trf.1	0	1.152299286	0.942	0.317	0	9.136906906	3.560671683	1	Trf
Hexa	0	1.152177461	0.973	0.597	0	6.445178168	2.349925271	1	Hexa
Csf2ra	0	1.15156702	0.834	0.219	0	2.947624001	0.776967831	1	Csf2ra
Il7r.1	0	1.148204943	0.703	0.149	0	3.810659909	1.17050368	1	Il7r
Tlr2.1	0	1.14596957	0.808	0.222	0	4.430695248	1.454054581	1	Tlr2
Rilpl2.1	0	1.138294864	0.926	0.368	0	4.995153959	1.723575649	1	Rilpl2
Tcirg1	0	1.136108613	0.88	0.336	0	3.238892813	0.928633313	1	Tcirg1
Sepp1	0	1.125230548	0.885	0.498	0	10.66829759	4.34908316	1	Sepp1
Cst3	0	1.122732208	0.997	0.909	0	50.66017704	22.7235577	1	Cst3
Gusb	0	1.122721115	0.896	0.424	0	3.300986433	0.97512843	1	Gusb
Cx3cr1	0	1.122076276	0.464	0.044	0	1.421959481	0.112726054	1	Cx3cr1
Slc29a3	0	1.117846557	0.726	0.172	0	1.835626558	0.30660312	1	Slc29a3
Runx3.1	0	1.114394487	0.799	0.187	0	2.950270579	0.824570617	1	Runx3
Tmem189.1	0	1.110870706	0.937	0.429	0	4.631264436	1.607357113	1	Tmem189
Lyn.1	0	1.108546207	0.907	0.308	0	4.040167356	1.337433679	1	Lyn
Csf2rb2	0	1.106050715	0.852	0.243	0	3.883431484	1.268666494	1	Csf2rb2
Mxi1.1	0	1.105705109	0.862	0.421	0	4.918383316	1.750126592	1	Mxi1
Stab1	0	1.100560947	0.577	0.137	0	2.020961502	0.408780507	1	Stab1
Npc2	0	1.094181481	0.999	0.87	0	18.31142898	8.045508055	1	Npc2
Efhd2.1	0	1.09159449	0.981	0.561	0	7.891439084	3.172240868	1	Efhd2
Gfpt1	0	1.088735107	0.82	0.493	0	3.902418336	1.304986805	1	Gfpt1
Plin2.1	0	1.085934663	0.881	0.466	0	5.454337663	2.04055438	1	Plin2
Tm6sf1	0	1.081061188	0.781	0.196	0	2.428800017	0.620728657	1	Tm6sf1
Plbd1	0	1.067995663	0.669	0.141	0	2.482860844	0.661259177	1	Plbd1
Syngr2	0	1.067700551	0.903	0.497	0	4.245358572	1.502449313	1	Syngr2
Gpr171	0	1.066148451	0.592	0.104	0	1.799572493	0.337054328	1	Gpr171
Malt1.1	0	1.05959666	0.839	0.333	0	4.529137236	1.652693001	1	Malt1
Havcr2	0	1.058794255	0.732	0.155	0	2.446776099	0.65456656	1	Havcr2
Lactb	0	1.053931292	0.819	0.355	0	2.803557575	0.831998283	1	Lactb
Etv3.1	0	1.038141535	0.799	0.385	0	3.876580654	1.374672209	1	Etv3
Lgals3.1	0	1.034729704	0.977	0.76	0	25.36192617	11.86744916	1	Lgals3
Cndp2	0	1.02749583	0.872	0.367	0	3.002438364	0.963439788	1	Cndp2
Syk.1	0	1.022993156	0.905	0.278	0	4.133089545	1.525964339	1	Syk
Ms4a6b	0	1.019364342	0.692	0.139	0	1.983461855	0.471842185	1	Ms4a6b
Cd14.1	0	1.011485418	0.992	0.465	0	59.51041316	29.01529854	1	Cd14
Trps1	0	1.007902108	0.879	0.448	0	4.393921573	1.682229041	1	Trps1
Coro1a.1	0	1.004604331	0.892	0.271	0	4.137251634	1.560441168	1	Coro1a
Rcn1.1	0	-1.011390745	0.075	0.419	0	0.058570182	1.13392233	1	Rcn1
Lamb1	0	-1.013377519	0.005	0.327	0	0.006224129	1.03119565	1	Lamb1
Wwtr1	0	-1.015478171	0.015	0.404	0	0.019718146	1.061434486	1	Wwtr1
Gnas.1	0	-1.046625581	0.921	0.899	0	4.254940441	9.855091589	1	Gnas
Fermt2	0	-1.054875672	0.015	0.358	0	0.019558757	1.118173244	1	Fermt2
Dpysl3.1	0	-1.083972707	0.039	0.35	0	0.051527477	1.229096781	1	Dpysl3
Anxa2	0	-1.090496227	0.753	0.795	0	3.206001642	7.956565629	1	Anxa2
Ifitm3	0	-1.104926237	0.872	0.857	0	7.892020484	18.12565841	1	Ifitm3
Sptbn1	0	-1.118442148	0.605	0.714	0	1.21998477	3.819862289	1	Sptbn1
Nfib.1	0	-1.121359559	0.01	0.385	0	0.009336336	1.195830287	1	Nfib
Timp2	0	-1.148966109	0.832	0.702	0	3.502673462	8.984899901	1	Timp2
Slc25a4	0	-1.157567275	0.655	0.686	0	1.281555144	4.089714733	1	Slc25a4
Ptrf	0	-1.177310874	0.029	0.43	0	0.036702281	1.344552388	1	Ptrf
Lgals1.1	0	-1.180714155	0.935	0.721	0	7.513176248	18.29843101	1	Lgals1
Mast4	0	-1.183478088	0.041	0.393	0	0.036965429	1.355193974	1	Mast4
Loxl2.1	0	-1.193883064	0.009	0.32	0	0.007284166	1.304340329	1	Loxl2
Cnn3	0	-1.205897944	0.08	0.45	0	0.093264914	1.521952272	1	Cnn3
Prkcdbp	0	-1.211894197	0.01	0.371	0	0.009253088	1.337849726	1	Prkcdbp
Bicc1.1	0	-1.251407073	0.007	0.323	0	0.005157539	1.393013783	1	Bicc1
Lhfp.1	0	-1.257010312	0.015	0.327	0	0.01221132	1.41918454	1	Lhfp
Loxl1.1	0	-1.296290103	0.003	0.323	0	0.00205716	1.461017487	1	Loxl1
Map1lc3a	0	-1.315227298	0.433	0.646	0	0.524519748	2.793638308	1	Map1lc3a
Tnfrsf12a	0	-1.33144158	0.483	0.614	0	0.84417129	3.640930979	1	Tnfrsf12a
Klf5	0	-1.34855407	0.007	0.319	0	0.008361297	1.567860307	1	Klf5
Selm.1	0	-1.391965169	0.236	0.463	0	0.247072167	2.272765251	1	Selm
Nid1.1	0	-1.399741768	0.012	0.356	0	0.01153817	1.668987462	1	Nid1
Fgfr1.1	0	-1.430884137	0.068	0.425	0	0.082584751	1.918777241	1	Fgfr1
Pbx1	0	-1.450102666	0.147	0.514	0	0.17833921	2.219546699	1	Pbx1
Rcn3.1	0	-1.455834322	0.101	0.4	0	0.136210888	2.116798644	1	Rcn3
Pcolce.1	0	-1.503765452	0.009	0.393	0	0.008381965	1.859588734	1	Pcolce
1810011O10Rik	0	-1.506121504	0.022	0.349	0	0.024322864	1.909541904	1	1810011O10Rik
Cyr61	0	-1.531914443	0.008	0.299	0	0.013920583	1.931947149	1	Cyr61
Ppic.1	0	-1.599142905	0.014	0.436	0	0.013136177	2.069430505	1	Ppic
Lox.1	0	-1.635887692	0.006	0.303	0	0.005062098	2.123519062	1	Lox
Col5a1.1	0	-1.678337068	0.008	0.328	0	0.010329481	2.233648618	1	Col5a1
Plat.1	0	-1.703441988	0.051	0.407	0	0.064946069	2.468284772	1	Plat
S100a16	0	-1.745634268	0.021	0.481	0	0.022737304	2.429670305	1	S100a16
Tpm2	0	-1.760624416	0.029	0.393	0	0.027536214	2.481752511	1	Tpm2
Col6a2.1	0	-1.820245128	0.006	0.326	0	0.004761473	2.548226679	1	Col6a2
Id3.1	0	-1.838274836	0.105	0.444	0	0.221236423	3.366923807	1	Id3
Tm4sf1	0	-1.915315689	0.025	0.344	0	0.062696729	3.008453199	1	Tm4sf1
Fbn1.1	0	-1.918586985	0.008	0.335	0	0.006303318	2.804355881	1	Fbn1
Gja1	0	-1.950414255	0.069	0.441	0	0.107192459	3.279138212	1	Gja1
Nbl1.1	0	-1.950585835	0.042	0.45	0	0.037998451	3.012190551	1	Nbl1
Ccdc80.1	0	-2.112809167	0.121	0.407	0	0.199698675	4.18908893	1	Ccdc80
Col5a2.1	0	-2.135722139	0.008	0.375	0	0.00698888	3.425283525	1	Col5a2
Csrp2.1	0	-2.146990756	0.203	0.499	0	0.208773884	4.353695746	1	Csrp2
Ly6a	0	-2.212773317	0.428	0.629	0	1.976768638	12.79927353	1	Ly6a
Timp3.1	0	-2.224526827	0.013	0.324	0	0.035489412	3.839438369	1	Timp3
Fbln2.1	0	-2.235352108	0.005	0.368	0	0.008103319	3.746932758	1	Fbln2
Rbp1.1	0	-2.306817156	0.032	0.377	0	0.032540396	4.108909506	1	Rbp1
Adamts1.1	0	-2.329031304	0.012	0.44	0	0.022923508	4.139861808	1	Adamts1
Col12a1.1	0	-2.416277581	0.007	0.292	0	0.008314621	4.382302398	1	Col12a1
Cald1.1	0	-2.468753762	0.042	0.464	0	0.054461438	4.837133639	1	Cald1
Nedd4.1	0	-2.491064909	0.055	0.576	0	0.066282387	4.994562521	1	Nedd4
Col6a1.1	0	-2.494884308	0.011	0.383	0	0.009530052	4.690550269	1	Col6a1
S100a6	0	-2.596704068	0.703	0.882	0	6.089179352	41.88266608	1	S100a6
Fstl1.1	0	-2.713096793	0.018	0.431	0	0.023537067	5.711615848	1	Fstl1
Aebp1.1	0	-2.716402842	0.007	0.42	0	0.00707123	5.61879492	1	Aebp1
Lum.1	0	-2.873142586	0.004	0.31	0	0.005126275	6.364151699	1	Lum
Fbln1.1	0	-2.875686401	0.014	0.341	0	0.013234288	6.43665686	1	Fbln1
Serpinh1.1	0	-2.929696603	0.02	0.473	0	0.025391473	6.812971811	1	Serpinh1
Hspb1	0	-2.972150863	0.047	0.492	0	0.109441962	7.70584939	1	Hspb1
Serping1.1	0	-3.054047974	0.017	0.351	0	0.023218719	7.498230858	1	Serping1
Bgn.1	0	-3.155503627	0.034	0.331	0	0.040189002	8.268586361	1	Bgn
Igfbp7.1	0	-4.029084498	0.048	0.516	0	0.113708143	17.18221061	1	Igfbp7
Col1a1.1	0	-4.17034208	0.027	0.436	0	0.036687644	17.66577303	1	Col1a1
Col1a2.1	0	-4.279630629	0.041	0.424	0	0.04642322	19.32378339	1	Col1a2
Sparc.1	0	-4.761894889	0.057	0.515	0	0.114021552	29.22503347	1	Sparc
Col3a1.1	0	-4.963529329	0.063	0.476	0	0.068994661	32.35390969	1	Col3a1
Dcn.1	0	-5.364610465	0.049	0.471	0	0.062565965	42.77887186	1	Dcn
S100a11	1.97626258336499e-323	-1.54392633	0.833	0.879	5.53313998090529e-319	5.168148345	16.98551784	1	S100a11
Prss23	1.06224113855868e-321	-1.371006267	0.007	0.288	2.97406273973659e-317	0.011524147	1.616316411	1	Prss23
Prnp.1	1.84780551544626e-321	-1.142560296	0.114	0.432	5.17348588214644e-317	0.110768847	1.452271844	1	Prnp
Serpinb6a	7.72224604449868e-321	-1.3386223	0.375	0.652	2.16207444753874e-316	0.994594099	4.044521704	1	Serpinb6a
Col4a2.1	1.39973738123284e-318	-1.639190586	0.02	0.312	3.91898471997569e-314	0.032723086	2.216839704	1	Col4a2
Col4a1.1	3.6440305774667e-318	-2.423286811	0.061	0.36	1.02025568107913e-313	0.082379403	4.805792871	1	Col4a1
Serpina3n.1	1.84908267514076e-317	-2.699415708	0.022	0.306	5.1770616738591e-313	0.020765303	5.630266703	1	Serpina3n
Sdc2	1.22887169453768e-316	-1.07769837	0.019	0.303	3.4405949703666e-312	0.013808185	1.139810571	1	Sdc2
Tgfb2	1.3865105027952e-316	-1.06294768	0.013	0.299	3.88195210572599e-312	0.025438182	1.142341099	1	Tgfb2
Plod2.1	4.18114055635088e-315	-1.259227158	0.014	0.295	1.17063573296712e-310	0.009908459	1.41739242	1	Plod2
Adamts2.1	1.28500001531656e-314	-1.320320436	0.013	0.29	3.5977430428833e-310	0.009862721	1.521845034	1	Adamts2
Tpm1	2.96649364006519e-312	-1.506638669	0.618	0.626	8.31E-308	1.306587128	5.554103513	1	Tpm1
Htra1	3.92E-308	-2.220945076	0.036	0.323	1.10E-303	0.040051851	3.848708527	1	Htra1
Akr1b3	2.58E-301	-1.411182338	0.72	0.664	7.21E-297	1.398077399	5.377807535	1	Akr1b3
Nrg1	1.44E-299	1.118292155	0.594	0.263	4.02E-295	3.063899344	0.871989722	1	Nrg1
Rarres2.1	1.60E-299	-1.627192232	0.006	0.266	4.48E-295	0.007316351	2.111713141	1	Rarres2
Cd55.1	1.50E-298	-1.483113477	0.025	0.304	4.19E-294	0.021030455	1.854304747	1	Cd55
Map1b	7.20E-298	-1.002858019	0.048	0.34	2.02E-293	0.049359412	1.102880567	1	Map1b
Thbs2	5.56E-297	-2.378468472	0.007	0.268	1.56E-292	0.007831167	4.240565319	1	Thbs2
Ltbp4.1	1.80E-294	-1.084001437	0.012	0.279	5.03E-290	0.011598494	1.144495415	1	Ltbp4
Ly6c1	7.43E-292	-1.405648768	0.014	0.283	2.08E-287	0.031042963	1.731613214	1	Ly6c1
Cxcl9	7.52E-292	1.757743971	0.242	0.031	2.11E-287	3.261097323	0.260050044	1	Cxcl9
Clu	9.33E-289	-2.048397871	0.011	0.273	2.61E-284	0.01422551	3.195306857	1	Clu
Wnt4.1	2.24E-284	-1.130418453	0.015	0.277	6.27E-280	0.013027068	1.217741442	1	Wnt4
Plpp3.1	3.66E-284	-1.782506502	0.051	0.34	1.02E-279	0.101257894	2.788584336	1	Plpp3
Cdkn2a.1	1.20E-283	-1.734099802	0.028	0.291	3.37E-279	0.036561766	2.448349225	1	Cdkn2a
Gsta4.1	3.52E-281	-2.191259458	0.017	0.277	9.86E-277	0.016414436	3.642005488	1	Gsta4
Mgp.1	1.87E-280	-4.948735046	0.11	0.401	5.23E-276	0.162100747	34.88900929	1	Mgp
Ereg.1	1.37E-269	-1.770572808	0.013	0.265	3.85E-265	0.038693752	2.543912936	1	Ereg
Spint2	3.18E-268	-1.178656247	0.049	0.311	8.91E-264	0.040516357	1.355373566	1	Spint2
Vcan.1	6.30E-268	-2.122525468	0.155	0.426	1.76E-263	0.315989247	4.730548244	1	Vcan
Chl1.1	4.35E-263	-1.00731563	0.001	0.223	1.22E-258	0.000727715	1.011630201	1	Chl1
Mmp2.1	4.14E-261	-1.693985013	0.06	0.315	1.16E-256	0.067192313	2.452891959	1	Mmp2
Maged1	5.76E-261	-1.045869705	0.215	0.458	1.61E-256	0.256477277	1.594136304	1	Maged1
Cav1	2.07E-258	-1.035120698	0.032	0.293	5.81E-254	0.045765257	1.143071143	1	Cav1
Rdh10	2.31E-258	-1.133505493	0.059	0.331	6.47E-254	0.051342643	1.306552976	1	Rdh10
Gfpt2.1	1.24E-256	-1.716369361	0.02	0.258	3.48E-252	0.01660562	2.340651465	1	Gfpt2
Has1.1	9.31E-255	-1.525530307	0.007	0.236	2.61E-250	0.00761262	1.900841367	1	Has1
Sox4	6.38E-251	-1.377021844	0.108	0.393	1.79E-246	0.212269786	2.148648357	1	Sox4
Tsc22d1	1.63E-247	-1.134722402	0.256	0.487	4.58E-243	0.34379163	1.950648056	1	Tsc22d1
Cryab.1	2.15E-244	-2.080700209	0.036	0.285	6.01E-240	0.043071029	3.412320571	1	Cryab
Tuba1a.1	1.33E-243	-1.159972389	0.318	0.5	3.71E-239	0.423462414	2.180771617	1	Tuba1a
Igfbp4.1	9.53E-241	-2.276472297	0.456	0.518	2.67E-236	1.160691407	9.468373048	1	Igfbp4
Wfdc2.1	1.38E-239	-2.561339231	0.017	0.246	3.86E-235	0.020710759	5.024799936	1	Wfdc2
Jun	4.73E-237	-1.804874027	0.659	0.741	1.32E-232	3.134948465	13.44745405	1	Jun
Pgf	1.18E-236	1.10882941	0.308	0.072	3.31E-232	1.874449374	0.332796218	1	Pgf
Krt19.1	1.71E-235	-2.643206559	0.028	0.259	4.78E-231	0.036550225	5.475522391	1	Krt19
Ptgis.1	2.66E-233	-1.375167718	0.019	0.245	7.44E-229	0.040137178	1.698095713	1	Ptgis
Klf9	2.39E-232	-1.15189588	0.411	0.594	6.69E-228	0.760509063	2.911951637	1	Klf9
Nupr1	9.00E-231	-2.587228069	0.395	0.583	2.52E-226	0.677973561	9.083664046	1	Nupr1
Egr1.1	1.84E-230	-1.805528212	0.238	0.51	5.15E-226	1.126685213	6.433979533	1	Egr1
Zbtb20	4.46E-230	-1.190904626	0.447	0.615	1.25E-225	0.829423352	3.176497569	1	Zbtb20
Dpt.1	5.24E-230	-1.407447103	0.003	0.207	1.47E-225	0.003360568	1.661587967	1	Dpt
Ogn	1.17E-229	-1.321636955	0.003	0.207	3.28E-225	0.003670935	1.508671028	1	Ogn
F3	1.20E-229	-1.45747538	0.044	0.293	3.35E-225	0.073541801	1.948239544	1	F3
Plac8	5.17E-229	-1.634487986	0.284	0.525	1.45E-224	1.192052351	5.805825869	1	Plac8
Zfp36l1	2.20E-226	-1.049431318	0.783	0.835	6.15E-222	4.08664254	9.527894496	1	Zfp36l1
Perp.1	2.93E-226	-1.268310605	0.008	0.218	8.20E-222	0.007659354	1.427243107	1	Perp
Igfbp6.1	1.05E-222	-1.702461925	0.061	0.285	2.93E-218	0.061801087	2.455693942	1	Igfbp6
Krt7.1	1.59E-221	-2.394513534	0.027	0.24	4.45E-217	0.024961274	4.389244111	1	Krt7
Sfrp1.1	2.31E-221	-2.355612603	0.011	0.217	6.47E-217	0.008388999	4.161050998	1	Sfrp1
Igf1.1	2.39E-220	-2.397062999	0.089	0.323	6.70E-216	0.149758374	5.056119632	1	Igf1
Matn2	2.80E-219	-1.102391442	0.018	0.23	7.83E-215	0.014221107	1.177637242	1	Matn2
Lbp.1	6.29E-217	-1.389959902	0.032	0.254	1.76E-212	0.031206341	1.702496861	1	Lbp
Krt18.1	1.32E-213	-1.811327669	0.017	0.225	3.70E-209	0.022956218	2.590219544	1	Krt18
Ccl17	3.88E-212	1.821948818	0.221	0.038	1.09E-207	5.524131936	0.845276668	1	Ccl17
Mfap5.1	4.51E-210	-1.748298275	0.008	0.2	1.26E-205	0.00646022	2.381324385	1	Mfap5
Il33	7.85E-210	-1.56375944	0.021	0.235	2.20E-205	0.062141278	2.139935917	1	Il33
Serpine2.1	1.56E-207	-1.194150535	0.01	0.206	4.37E-203	0.008592735	1.307761725	1	Serpine2
Krt8.1	2.03E-203	-1.617975501	0.014	0.212	5.68E-199	0.020229613	2.131533653	1	Krt8
Fxyd3.1	8.52E-202	-1.848206387	0.011	0.195	2.38E-197	0.010705713	2.639068926	1	Fxyd3
Cd9	1.89E-200	-1.234977222	0.786	0.776	5.30E-196	3.40319087	9.364126368	1	Cd9
Cxcl12.1	5.80E-200	-1.612612737	0.022	0.225	1.63E-195	0.037420279	2.172484716	1	Cxcl12
Gem.1	2.42E-199	-1.123514211	0.247	0.495	6.79E-195	0.480347297	2.225336958	1	Gem
Igfbp3	4.16E-199	-1.130447181	0.003	0.185	1.16E-194	0.006762246	1.204070242	1	Igfbp3
Sparcl1.1	4.59E-199	-1.998438012	0.012	0.203	1.29E-194	0.024952512	3.095373638	1	Sparcl1
Ear2	2.66E-197	1.139761102	0.209	0.037	7.46E-193	1.601273269	0.180548132	1	Ear2
Klf4.1	3.27E-195	-1.460594889	0.519	0.665	9.15E-191	2.349889264	8.219626428	1	Klf4
Mmp13	1.08E-193	1.197451834	0.198	0.034	3.03E-189	1.688017325	0.17209589	1	Mmp13
Serpinb6b	7.83E-193	-1.017243844	0.05	0.276	2.19E-188	0.083493858	1.193044093	1	Serpinb6b
Dnajb1	1.77E-191	-1.100564811	0.52	0.612	4.96E-187	0.860417437	2.989453631	1	Dnajb1
Meg3.1	3.02E-191	-1.686960586	0.001	0.169	8.45E-187	0.000963968	2.222880345	1	Meg3
Gsn.1	1.84E-189	-2.020625763	0.757	0.653	5.15E-185	1.870159272	10.6459511	1	Gsn
Abi3bp.1	3.56E-189	-1.084962915	0.006	0.183	9.98E-185	0.005237943	1.132432311	1	Abi3bp
Ctla2a.1	6.09E-189	-3.046349279	0.095	0.324	1.71E-184	0.177692102	8.729135966	1	Ctla2a
Ccl3.1	1.95E-188	-2.341132011	0.383	0.171	5.46E-184	2.816949943	18.34048781	1	Ccl3
Ugdh.1	7.30E-188	-1.711831376	0.381	0.519	2.04E-183	0.508385977	3.941116322	1	Ugdh
Lmo7.1	8.80E-187	-1.145692197	0.006	0.182	2.46E-182	0.007724167	1.229612503	1	Lmo7
Cd34	3.36E-186	-1.114300934	0.083	0.29	9.41E-182	0.090001044	1.359744154	1	Cd34
Phlda1	4.19E-186	-1.322762594	0.597	0.691	1.17E-181	2.544785751	7.867091892	1	Phlda1
Spon2.1	1.39E-184	-1.187880364	0.002	0.168	3.88E-180	0.001458768	1.28150116	1	Spon2
Cpxm1.1	1.89E-181	-1.099676258	0.005	0.176	5.28E-177	0.004874522	1.153512388	1	Cpxm1
Timp1.1	1.04E-180	-2.022991937	0.334	0.509	2.91E-176	1.108275883	7.568576822	1	Timp1
S100a14.1	6.83E-180	-1.532457635	0.013	0.187	1.91E-175	0.012257488	1.928240301	1	S100a14
C3.1	1.67E-179	-1.024801991	0.675	0.449	4.68E-175	3.882699096	8.934730719	1	C3
Ly6d.1	2.92E-177	-2.983243121	0.053	0.245	8.17E-173	0.083462695	7.567608757	1	Ly6d
Fst	1.09E-176	-1.228227062	0.008	0.181	3.06E-172	0.010866647	1.36824732	1	Fst
Sfrp2	1.57E-176	-2.027054475	0.002	0.162	4.38E-172	0.001862692	3.083310487	1	Sfrp2
Cxcl5	7.40E-175	-2.159134635	0.014	0.193	2.07E-170	0.024893807	3.577656058	1	Cxcl5
Clec3b.1	2.64E-174	-1.64371297	0.013	0.181	7.40E-170	0.011817475	2.161615734	1	Clec3b
Sprr1a.1	1.78E-170	-2.051453797	0.027	0.21	4.97E-166	0.026226854	3.253951191	1	Sprr1a
Nr4a1	2.78E-169	-1.340052154	0.327	0.499	7.78E-165	0.654464839	3.188450968	1	Nr4a1
Postn.1	1.73E-168	-1.122761975	0.003	0.161	4.84E-164	0.020889785	1.223125041	1	Postn
Cygb.1	5.55E-168	-1.183449984	0.033	0.208	1.55E-163	0.038062146	1.35763895	1	Cygb
Gng12	1.00E-167	-1.228096765	0.588	0.62	2.81E-163	0.990035229	3.661811712	1	Gng12
Cldn4.1	1.88E-167	-1.363893985	0.007	0.166	5.28E-163	0.006786522	1.591256435	1	Cldn4
Id1	1.01E-164	-1.036028395	0.061	0.262	2.83E-160	0.085109489	1.225098211	1	Id1
Fosb.1	3.34E-162	-1.108373238	0.777	0.732	9.35E-158	5.080931487	12.11063423	1	Fosb
Epcam.1	1.12E-161	-1.688421408	0.084	0.246	3.14E-157	0.127151198	2.63285167	1	Epcam
Ccl4.1	1.22E-161	-1.309933206	0.342	0.137	3.43E-157	4.500293599	12.63688128	1	Ccl4
Cldn7.1	3.39E-160	-1.111996436	0.005	0.155	9.48E-156	0.006136674	1.174709551	1	Cldn7
Eln.1	2.16E-159	-1.842426748	0.009	0.166	6.05E-155	0.007567354	2.613264913	1	Eln
Il11.1	2.67E-159	-2.136922066	0.02	0.19	7.48E-155	0.025228073	3.509185791	1	Il11
Klf2	3.52E-159	-1.531983318	0.258	0.473	9.85E-155	0.865368473	4.394330657	1	Klf2
Krt23	1.12E-155	-1.295014174	0.005	0.154	3.14E-151	0.005149022	1.466428702	1	Krt23
Serpinf1.1	4.96E-155	-1.092458278	0.058	0.205	1.39E-150	0.057991192	1.256029441	1	Serpinf1
Ly6k	1.76E-152	-1.144256274	0.016	0.17	4.93E-148	0.018004307	1.250116875	1	Ly6k
Elf3.1	2.74E-152	-1.093516525	0.01	0.159	7.68E-148	0.007744422	1.15046153	1	Elf3
Ptx3	4.65E-148	-2.669172469	0.01	0.161	1.30E-143	0.015361739	5.458352884	1	Ptx3
Tagln.1	6.68E-148	-1.615514823	0.027	0.191	1.87E-143	0.037488756	2.17908265	1	Tagln
Igfbp5.1	7.56E-148	-3.129051476	0.033	0.198	2.12E-143	0.038654627	8.086769513	1	Igfbp5
Foxq1.1	1.16E-147	-1.11345587	0.012	0.161	3.26E-143	0.010154294	1.185603261	1	Foxq1
Tnfaip6	6.00E-147	-2.165574275	0.03	0.192	1.68E-142	0.035393313	3.645240144	1	Tnfaip6
Sfn.1	9.79E-143	-2.316672169	0.096	0.237	2.74E-138	0.081215507	4.386418322	1	Sfn
Cd24a.1	6.92E-142	-1.713779821	0.156	0.351	1.94E-137	0.305034362	3.280761963	1	Cd24a
Acta2.1	1.04E-141	-1.639845066	0.023	0.179	2.91E-137	0.025192046	2.194830201	1	Acta2
Itm2a.1	2.30E-140	-1.084761141	0.017	0.161	6.43E-136	0.012170324	1.14683784	1	Itm2a
Uap1	7.05E-140	-1.426556492	0.442	0.532	1.97E-135	0.632319998	3.387747182	1	Uap1
Gsto1.1	1.91E-137	-2.56529728	0.517	0.449	5.36E-133	0.713082666	9.139341481	1	Gsto1
Col15a1.1	2.15E-133	-1.037790555	0.063	0.2	6.03E-129	0.065403992	1.187360706	1	Col15a1
Anxa1	2.17E-133	-1.230269813	0.768	0.734	6.07E-129	3.454051135	9.449687793	1	Anxa1
Krt5.1	8.55E-133	-1.594032854	0.012	0.138	2.39E-128	0.009305067	2.047011945	1	Krt5
Sprr2a3.1	2.15E-132	-2.202304661	0.022	0.154	6.03E-128	0.022129144	3.703980733	1	Sprr2a3
Krt13.1	3.25E-132	-1.641512724	0.007	0.14	9.10E-128	0.006563882	2.140406813	1	Krt13
Gadd45g.1	3.59E-131	-1.418204447	0.348	0.449	1.00E-126	0.699420774	3.541747665	1	Gadd45g
Ccl11.1	1.48E-130	-1.464012887	0.009	0.139	4.14E-126	0.009276115	1.784336938	1	Ccl11
Krt14.1	5.37E-130	-2.493577278	0.017	0.156	1.50E-125	0.018875016	4.738025451	1	Krt14
Mfap4.1	1.70E-129	-1.417743379	0.005	0.128	4.75E-125	0.004230836	1.682976296	1	Mfap4
Krt15.1	1.59E-126	-2.556130234	0.025	0.164	4.46E-122	0.020692289	5.00297738	1	Krt15
Mal.1	2.43E-122	-1.505747511	0.005	0.123	6.80E-118	0.006016158	1.856801879	1	Mal
Col6a3.1	9.90E-121	-1.339034105	0.151	0.292	2.77E-116	0.225380825	2.099991556	1	Col6a3
Gas6.1	1.17E-118	-1.696343852	0.251	0.369	3.28E-114	0.627671495	4.274935337	1	Gas6
Mt2	7.77E-117	-1.314760761	0.53	0.615	2.17E-112	2.425194766	7.520551347	1	Mt2
Tacstd2.1	4.69E-116	-1.296001072	0.092	0.176	1.31E-111	0.099614359	1.70007358	1	Tacstd2
Il6	1.44E-115	-1.41422901	0.1	0.264	4.02E-111	0.316430467	2.508514516	1	Il6
Gpx3.1	4.39E-113	-1.391364042	0.208	0.279	1.23E-108	0.279434536	2.356296972	1	Gpx3
Krt6a.1	1.04E-111	-1.09949343	0.007	0.119	2.92E-107	0.004939508	1.153378749	1	Krt6a
Serpine1	1.55E-109	-1.275301173	0.175	0.343	4.34E-105	0.55171894	2.755925486	1	Serpine1
Sprr2f.1	2.21E-108	-2.602834341	0.018	0.143	6.20E-104	0.015535894	5.169166454	1	Sprr2f
Irg1.1	7.51E-106	-1.47990709	0.195	0.099	2.10E-101	0.676115795	3.675202685	1	Irg1
Ecm1.1	1.35E-105	-1.667330796	0.566	0.652	3.77E-101	2.316241732	9.533258983	1	Ecm1
Psca.1	1.83E-105	-4.51782627	0.072	0.206	5.12E-101	0.109230537	24.41107508	1	Psca
C4b.1	2.65E-104	-1.449374164	0.22	0.338	7.42E-100	0.807762639	3.936811041	1	C4b
Sfrp4.1	6.00E-104	-1.474923359	0.003	0.102	1.68E-99	0.001805225	1.784706734	1	Sfrp4
Enpp2	4.92E-103	-1.316975425	0.069	0.197	1.38E-98	0.101933747	1.745393431	1	Enpp2
Gm26917.1	9.88E-102	-1.348640786	0.742	0.552	2.77E-97	1.949447219	6.511418485	1	Gm26917
Gm13889.1	5.31E-101	-1.11946484	0.014	0.127	1.49E-96	0.021629783	1.219657879	1	Gm13889
Pi16.1	1.76E-100	-1.535607796	0.045	0.156	4.91E-96	0.034945992	2.000417537	1	Pi16
Sptssb	1.58E-99	-1.015406382	0.006	0.106	4.41E-95	0.005082069	1.031745488	1	Sptssb
Il10	4.67E-99	1.030522077	0.199	0.064	1.31E-94	2.387925689	0.658501312	1	Il10
Cxcl14.1	5.49E-97	-1.142187472	0.351	0.254	1.54E-92	0.821172429	3.019608506	1	Cxcl14
Penk	1.25E-95	-1.41530891	0.032	0.156	3.50E-91	0.077200565	1.873075293	1	Penk
Ltf.1	3.12E-95	-3.229721483	0.035	0.154	8.73E-91	0.034495348	8.704464732	1	Ltf
Saa3	1.13E-86	-2.895521817	0.151	0.196	3.15E-82	1.10077875	14.63216879	1	Saa3
Slpi	2.20E-82	-1.71366045	0.264	0.3	6.17E-78	2.214630418	9.543729307	1	Slpi
Csf1	6.87E-79	-1.39989226	0.207	0.301	1.92E-74	0.354191732	2.573466532	1	Csf1
Atf3	1.10E-72	-1.03758668	0.45	0.531	3.09E-68	2.654570051	6.502068145	1	Atf3
S100a9.1	7.90E-69	-3.193326895	0.2	0.116	2.21E-64	2.384400449	29.95771698	1	S100a9
Ccl2.1	6.80E-68	-1.729991287	0.415	0.433	1.90E-63	3.641964975	14.39859614	1	Ccl2
Ifitm1	1.00E-66	-1.115078108	0.339	0.376	2.80E-62	1.757471842	4.972869753	1	Ifitm1
Serpinb2	1.83E-64	-1.289155533	0.036	0.125	5.12E-60	0.117956267	1.732117038	1	Serpinb2
S100a8.1	1.91E-55	-2.717405399	0.229	0.141	5.33E-51	2.866419764	24.42901497	1	S100a8
Cbr2.1	2.46E-54	-1.048165736	0.107	0.168	6.89E-50	0.221556349	1.526055174	1	Cbr2
Ppbp	3.09E-54	-2.574698331	0.027	0.103	8.65E-50	0.028869518	5.129453125	1	Ppbp
Hcar2.1	8.10E-53	-1.473892703	0.23	0.168	2.27E-48	0.443405365	3.009352393	1	Hcar2
Gstm1	8.41E-51	-1.369388141	0.341	0.331	2.35E-46	0.481463025	2.827522242	1	Gstm1
Cxcl1.1	7.64E-50	-1.069138064	0.612	0.611	2.14E-45	13.84108258	30.13925432	1	Cxcl1
Hdc.1	1.96E-44	-1.539179177	0.132	0.109	5.49E-40	0.335147986	2.880328612	1	Hdc
Ccl7.1	3.43E-31	-1.085239961	0.324	0.4	9.60E-27	4.335670365	10.32084312	1	Ccl7
Mirt1.1	9.89E-28	-1.109574078	0.062	0.11	2.77E-23	0.092042146	1.356429655	1	Mirt1
Sfrp2.1	0	3.766323736	0.609	0.096	0	22.10274402	0.69780242	2	Sfrp2
Thbs2.1	0	3.691100882	0.866	0.175	0	27.85152372	1.233760833	2	Thbs2
S100g	0	3.556517865	0.555	0.041	0	13.70770229	0.250046801	2	S100g
Col12a1.2	0	3.395574766	0.946	0.19	0	26.04019976	1.569449216	2	Col12a1
Htra1.1	0	3.210320368	0.924	0.227	0	21.95527832	1.480160785	2	Htra1
Enpp2.1	0	3.1545836	0.76	0.122	0	12.00603539	0.460564174	2	Enpp2
Nppc	0	2.837327112	0.512	0.044	0	7.673568665	0.213604709	2	Nppc
Angptl7	0	2.680627137	0.543	0.049	0	6.643403535	0.19216842	2	Angptl7
Nov	0	2.557302847	0.517	0.095	0	7.681901616	0.474993121	2	Nov
Vcan.2	0	2.49010151	0.916	0.343	0	19.51364839	2.651301206	2	Vcan
Gng12.1	0	2.238484391	0.863	0.591	0	14.23619884	2.228685067	2	Gng12
Dkk2	0	2.165746052	0.766	0.084	0	4.927403562	0.321021762	2	Dkk2
Gas6.2	0	2.160776111	0.835	0.305	0	15.419128	2.671906933	2	Gas6
Gja1.1	0	2.119934668	0.907	0.35	0	11.99563643	1.989741425	2	Gja1
Cryab.2	0	2.05714517	0.69	0.214	0	11.97405631	2.117549637	2	Cryab
Ccl8	0	2.005918968	0.591	0.171	0	15.00899578	2.98586249	2	Ccl8
Cdkn2a.2	0	1.997625479	0.713	0.217	0	8.921716342	1.484514968	2	Cdkn2a
Sdc2.1	0	1.988839851	0.869	0.21	0	5.245485937	0.573496507	2	Sdc2
Matn2.1	0	1.977414125	0.722	0.154	0	5.315250987	0.603724079	2	Matn2
Thsd7a	0	1.976257849	0.69	0.12	0	4.240627574	0.33189628	2	Thsd7a
Fbln2.2	0	1.963455156	0.808	0.28	0	12.30439721	2.411428753	2	Fbln2
Tmem158	0	1.935462707	0.696	0.148	0	4.002516528	0.307844776	2	Tmem158
Oxtr	0	1.919468142	0.556	0.009	0	2.933916038	0.039938364	2	Oxtr
Col6a1.2	0	1.891308099	0.947	0.281	0	14.33390154	3.133445363	2	Col6a1
Col6a2.2	0	1.889040628	0.871	0.232	0	8.661244492	1.60840594	2	Col6a2
Aebp1.2	0	1.843198487	0.949	0.318	0	16.3646543	3.839584854	2	Aebp1
Ogn.1	0	1.820842762	0.681	0.134	0	5.685776693	0.892446359	2	Ogn
Lum.2	0	1.770341449	0.638	0.241	0	17.59163599	4.4499401	2	Lum
Pgr	0	1.761274206	0.704	0.067	0	2.97640116	0.172988692	2	Pgr
Papss1	0	1.728325828	0.752	0.343	0	4.490377583	0.657006822	2	Papss1
Esr1	0	1.722914147	0.725	0.145	0	3.186989155	0.26839055	2	Esr1
Nbl1.2	0	1.606807108	0.956	0.35	0	8.436675846	2.098288824	2	Nbl1
Dcn.2	0	1.602923057	0.988	0.368	0	99.138976	31.96668096	2	Dcn
Ndnf	0	1.596780607	0.486	0.035	0	2.245232615	0.072919091	2	Ndnf
Gadd45g.2	0	1.56218267	0.859	0.393	0	9.566212405	2.578124884	2	Gadd45g
Mdk.1	0	1.561942974	0.816	0.168	0	3.789570549	0.622201833	2	Mdk
Col6a3.2	0	1.554442944	0.654	0.238	0	6.198967858	1.450960328	2	Col6a3
Wnt5a	0	1.54891962	0.729	0.111	0	2.585521164	0.225408882	2	Wnt5a
Prdx4	0	1.541311411	0.815	0.443	0	5.027214163	1.070788078	2	Prdx4
Tpm2.1	0	1.517472619	0.874	0.301	0	6.843926496	1.739862318	2	Tpm2
Rcn3.2	0	1.515953189	0.924	0.31	0	6.068846958	1.47173096	2	Rcn3
Tmem86a	0	1.512707047	0.663	0.169	0	2.949161647	0.383995617	2	Tmem86a
Pmepa1.1	0	1.469639173	0.96	0.744	0	24.27408563	8.125779662	2	Pmepa1
Mettl7a1	0	1.442397226	0.576	0.124	0	2.273897236	0.204648135	2	Mettl7a1
Mlec	0	1.42438025	0.813	0.503	0	4.911558717	1.202524902	2	Mlec
Rarres1	0	1.383964983	0.366	0.047	0	1.899898878	0.111137695	2	Rarres1
Maged1.1	0	1.383859211	0.864	0.388	0	4.5519699	1.127472576	2	Maged1
Csrp2.2	0	1.372168375	0.919	0.421	0	10.07308771	3.277646577	2	Csrp2
Tns1	0	1.369681283	0.657	0.199	0	2.815386379	0.476465741	2	Tns1
Timp2.1	0	1.366782788	0.986	0.686	0	20.09767447	7.180728327	2	Timp2
Prss23.1	0	1.358600501	0.632	0.219	0	4.465934691	1.131498029	2	Prss23
Pbx1.1	0	1.348254138	0.895	0.432	0	5.673641371	1.62118653	2	Pbx1
Greb1	0	1.33348936	0.598	0.054	0	1.812354084	0.11596276	2	Greb1
Ctr9	0	1.333276048	0.659	0.284	0	2.633068564	0.441841466	2	Ctr9
Prps2	0	1.324219518	0.473	0.152	0	1.992743608	0.19519761	2	Prps2
Lxn	0	1.317816231	0.611	0.252	0	2.561072674	0.428494664	2	Lxn
Znhit6	0	1.317630268	0.643	0.162	0	2.07016239	0.231728848	2	Znhit6
Rbp4	0	1.317105775	0.52	0.104	0	2.311076994	0.328865217	2	Rbp4
Slc25a4.1	0	1.308657405	0.968	0.653	0	9.415921881	3.204870075	2	Slc25a4
Rxfp1	0	1.301431624	0.379	0.011	0	1.551266787	0.035108606	2	Rxfp1
Scd2	0	1.299158179	0.756	0.3	0	3.067659872	0.652947462	2	Scd2
Fbn1.2	0	1.295040133	0.822	0.246	0	6.576269459	2.087517921	2	Fbn1
Cnpy2	0	1.290746896	0.897	0.515	0	4.682388628	1.322615928	2	Cnpy2
Adamts1.2	0	1.284172439	0.842	0.349	0	9.102562332	3.148175432	2	Adamts1
Selm.2	0	1.281114948	0.94	0.387	0	5.54989655	1.695134315	2	Selm
Tagln.2	0	1.264739689	0.528	0.136	0	5.268306548	1.608709046	2	Tagln
Gpx1	0	1.254016988	0.95	0.84	0	18.10974782	7.012318917	2	Gpx1
Enah	0	1.247568603	0.711	0.241	0	2.648228125	0.536478247	2	Enah
Ly6k.1	0	1.246126966	0.507	0.116	0	3.451081035	0.876479853	2	Ly6k
Msln	0	1.221989601	0.577	0.115	0	2.591259355	0.539540954	2	Msln
Pi15	0	1.218337189	0.515	0.086	0	1.73620716	0.175961047	2	Pi15
Edil3	0	1.216296155	0.482	0.043	0	1.473697805	0.064645487	2	Edil3
Serinc5	0	1.209710878	0.621	0.134	0	1.780814376	0.202299703	2	Serinc5
Cyr61.1	0	1.20773445	0.723	0.221	0	4.613330534	1.430280037	2	Cyr61
Cox6c	0	1.20232605	0.981	0.873	0	15.41299418	6.132661433	2	Cox6c
Col3a1.2	0	1.194275332	0.991	0.374	0	60.23869265	25.7616701	2	Col3a1
Fzd2	0	1.192957525	0.571	0.108	0	1.776691307	0.214539383	2	Fzd2
Raly	0	1.190089861	0.897	0.712	0	6.339738437	2.216827982	2	Raly
Sema3d	0	1.181319279	0.51	0.069	0	1.605242356	0.148776633	2	Sema3d
Itm2b	0	1.181177204	0.985	0.932	0	34.87620767	14.8211031	2	Itm2b
Inhba.1	0	1.174926927	0.662	0.233	0	5.550127946	1.901092227	2	Inhba
Tgfb2.1	0	1.165854532	0.657	0.229	0	3.064375165	0.811492767	2	Tgfb2
Ptpn5	0	1.16535218	0.542	0.063	0	1.547614197	0.135867566	2	Ptpn5
Cald1.2	0	1.158741633	0.975	0.362	0	9.680917439	3.784015402	2	Cald1
Fstl1.2	0	1.156347623	0.966	0.328	0	11.22676897	4.485502108	2	Fstl1
Cd63	0	1.131364819	0.988	0.786	0	26.768038	11.67565612	2	Cd63
Hsph1	0	1.127478789	0.76	0.428	0	3.827782487	1.209748054	2	Hsph1
Ddit4l	0	1.115213771	0.424	0.038	0	1.345254154	0.082622671	2	Ddit4l
Tpm1.1	0	1.096728248	0.945	0.591	0	10.80011251	4.517445457	2	Tpm1
Zfp948	0	1.096006168	0.586	0.199	0	1.845518452	0.331161272	2	Zfp948
Adamts2.2	0	1.092866493	0.618	0.224	0	3.55416079	1.135122338	2	Adamts2
Wisp2	0	1.07706231	0.443	0.068	0	1.896243237	0.372799051	2	Wisp2
Rab34	0	1.074715223	0.786	0.238	0	2.127694721	0.484919253	2	Rab34
Adarb1	0	1.073449448	0.58	0.17	0	1.845080171	0.351929442	2	Adarb1
Lrrc17	0	1.069836094	0.331	0.046	0	1.344735485	0.116968952	2	Lrrc17
Tmed3	0	1.067705413	0.888	0.59	0	4.693030519	1.71601495	2	Tmed3
Cpe	0	1.064542342	0.595	0.173	0	1.927183945	0.399557796	2	Cpe
Palld	0	1.062605458	0.793	0.314	0	2.859971793	0.848025735	2	Palld
Serpinb6a.1	0	1.061244337	0.913	0.593	0	7.943631636	3.285954195	2	Serpinb6a
Pcdh7	0	1.057296449	0.779	0.25	0	2.523721026	0.6932597	2	Pcdh7
Dkk3	0	1.056329703	0.726	0.176	0	1.936847676	0.412194435	2	Dkk3
Bdnf	0	1.054920059	0.499	0.06	0	1.372738317	0.14205564	2	Bdnf
Piezo2	0	1.052125559	0.549	0.101	0	1.499619606	0.20545935	2	Piezo2
Elovl5	0	1.051782806	0.686	0.322	0	2.245543483	0.565558349	2	Elovl5
Ppic.2	0	1.042280133	0.882	0.341	0	4.346026324	1.595813633	2	Ppic
Col1a1.2	0	1.041566696	0.968	0.334	0	30.53414337	14.31927526	2	Col1a1
Map1lc3a.1	0	1.036438908	0.932	0.592	0	5.636523266	2.235500127	2	Map1lc3a
Dst	0	1.033599698	0.833	0.469	0	4.635743676	1.753003222	2	Dst
Cd151	0	1.030319739	0.764	0.362	0	2.660562793	0.792217504	2	Cd151
Lman1	0	1.028569533	0.845	0.508	0	3.793611405	1.349808893	2	Lman1
Nedd4.2	0	1.022470527	0.964	0.476	0	9.154259247	3.998664041	2	Nedd4
Serpinh1.2	0	1.021862594	0.986	0.368	0	12.16220954	5.482126592	2	Serpinh1
Sema3a	0	1.014717439	0.551	0.085	0	1.336784625	0.156533721	2	Sema3a
Ereg.2	0	1.009178834	0.626	0.198	0	5.033127906	1.997432644	2	Ereg
Dcbld2	0	1.005029049	0.636	0.212	0	2.03612806	0.512781467	2	Dcbld2
Gpx8.1	0	1.003957658	0.822	0.275	0	2.442392227	0.716480931	2	Gpx8
Bsg	0	1.000644382	0.953	0.809	0	9.855432838	4.425292663	2	Bsg
Rps24	0	-1.032466664	0.999	0.967	0	25.76179445	53.74174863	2	Rps24
Arpc3	0	-1.042167434	0.884	0.903	0	3.447632027	8.159093808	2	Arpc3
Gpr132.1	0	-1.125473001	0.001	0.305	0	0.000334388	1.182460193	2	Gpr132
Ms4a6d.2	0	-1.172256327	0.003	0.293	0	0.003616444	1.26178899	2	Ms4a6d
Gngt2	0	-1.193600258	0.04	0.402	0	0.077067011	1.463497948	2	Gngt2
Cd86.2	0	-1.25623441	0.001	0.305	0	0.001264294	1.3917345	2	Cd86
Neurl3.1	0	-1.272951135	0.012	0.317	0	0.018780285	1.461937406	2	Neurl3
Ptpn18.1	0	-1.307946733	0.021	0.429	0	0.020412544	1.526428363	2	Ptpn18
Ms4a6c.2	0	-1.352006106	0.003	0.291	0	0.004412677	1.563932443	2	Ms4a6c
Pld4.2	0	-1.36481443	0.002	0.314	0	0.000968223	1.577925558	2	Pld4
Itgb2.1	0	-1.390225667	0.004	0.336	0	0.002441477	1.627596378	2	Itgb2
Lyn.2	0	-1.39404304	0.059	0.401	0	0.05634154	1.776215205	2	Lyn
Csf2rb2.1	0	-1.415785746	0.008	0.336	0	0.010181982	1.695216118	2	Csf2rb2
C5ar1.1	0	-1.471247721	0.005	0.299	0	0.007402526	1.793140168	2	C5ar1
Rac2.1	0	-1.478246185	0.003	0.372	0	0.004096632	1.797511967	2	Rac2
Picalm.1	0	-1.493721064	0.617	0.732	0	1.116864783	4.961395883	2	Picalm
Ncf2.2	0	-1.520985361	0.026	0.368	0	0.042967019	1.993179704	2	Ncf2
Ptafr.1	0	-1.527877084	0.002	0.312	0	0.002193666	1.889937733	2	Ptafr
Spi1.2	0	-1.545751926	0.002	0.346	0	0.002089504	1.925662389	2	Spi1
Samsn1.1	0	-1.550008933	0.002	0.293	0	0.000519079	1.929709485	2	Samsn1
Coro1a.2	0	-1.556314253	0.028	0.367	0	0.024329489	2.012568621	2	Coro1a
Syk.2	0	-1.558585366	0.01	0.376	0	0.011376415	1.979159586	2	Syk
Ucp2.2	0	-1.566676051	0.546	0.691	0	1.042591948	5.050595227	2	Ucp2
Gdpd3.1	0	-1.575188328	0.116	0.492	0	0.2969711	2.864641689	2	Gdpd3
Gmfg.1	0	-1.599150588	0.006	0.397	0	0.009110151	2.057249405	2	Gmfg
Mcl1.1	0	-1.601213527	0.862	0.884	0	3.344666817	12.18165007	2	Mcl1
Adam8.1	0	-1.608734777	0.042	0.379	0	0.05050256	2.203867435	2	Adam8
Ncf4.1	0	-1.643786223	0.003	0.373	0	0.001661821	2.13004139	2	Ncf4
Cd83.2	0	-1.661945517	0.006	0.302	0	0.007222435	2.187284586	2	Cd83
Tmsb4x	0	-1.693258592	0.998	0.997	0	42.15113928	138.5448756	2	Tmsb4x
Cxcr4.1	0	-1.695224131	0.007	0.347	0	0.007159862	2.261457491	2	Cxcr4
Csf1r.2	0	-1.700079928	0.017	0.336	0	0.019361728	2.312099517	2	Csf1r
Lilrb4a.1	0	-1.709473091	0.002	0.346	0	0.001110396	2.274045031	2	Lilrb4a
Tnfrsf1b.1	0	-1.731336194	0.117	0.455	0	0.142871099	2.794734339	2	Tnfrsf1b
Alox5ap.1	0	-1.731963707	0.008	0.343	0	0.007671916	2.347281073	2	Alox5ap
Lilr4b.1	0	-1.791647693	0	0.337	0	0.000733253	2.464639306	2	Lilr4b
Fcgr2b.2	0	-1.7961622	0.03	0.325	0	0.035904755	2.597646813	2	Fcgr2b
Efhd2.2	0	-1.893856552	0.273	0.639	0	0.34588568	4.001678839	2	Efhd2
Cotl1.2	0	-1.91384199	0.216	0.578	0	0.281891218	3.830310158	2	Cotl1
Fxyd5	0	-1.932211137	0.4	0.692	0	0.881196336	6.179391467	2	Fxyd5
Abca1.2	0	-1.976351197	0.137	0.488	0	0.28316334	4.04920421	2	Abca1
Kctd12.1	0	-2.113955367	0.075	0.476	0	0.160736901	4.024556874	2	Kctd12
Fcgr3.2	0	-2.114825576	0.028	0.355	0	0.033967815	3.478503877	2	Fcgr3
Clec4n.2	0	-2.140455808	0	0.293	0	0.000192561	3.409862242	2	Clec4n
Ptprc.1	0	-2.255719603	0.003	0.423	0	0.002460197	3.787473689	2	Ptprc
Cd53.1	0	-2.346651399	0.026	0.466	0	0.031843513	4.248392407	2	Cd53
Cybb.2	0	-2.39566956	0.002	0.348	0	0.001845977	4.271926611	2	Cybb
Ccr1.2	0	-2.400819778	0.002	0.355	0	0.000877397	4.285665173	2	Ccr1
Mpeg1.2	0	-2.402298868	0.002	0.367	0	0.001968816	4.296856691	2	Mpeg1
Cytip.2	0	-2.473780792	0.003	0.375	0	0.001316913	4.562291857	2	Cytip
Ccl9.2	0	-2.483924904	0.01	0.33	0	0.010632973	4.653655824	2	Ccl9
Bcl2a1b.2	0	-2.510075225	0.003	0.372	0	0.002650023	4.711593653	2	Bcl2a1b
Lcp1.2	0	-2.562912393	0.004	0.442	0	0.005242198	4.939969536	2	Lcp1
Csf2rb.2	0	-2.734202068	0.012	0.424	0	0.030757156	5.858563992	2	Csf2rb
Clec4d.1	0	-2.765854522	0.001	0.319	0	0.000803813	5.806974539	2	Clec4d
Cd52.2	0	-2.808807498	0.012	0.401	0	0.013079422	6.098699677	2	Cd52
Nlrp3.1	0	-2.854372738	0.005	0.344	0	0.004458079	6.264130357	2	Nlrp3
Slfn2.1	0	-2.855533872	0.051	0.556	0	0.095213229	6.926838866	2	Slfn2
Slc7a11.1	0	-2.894021797	0.023	0.345	0	0.034934098	6.693076741	2	Slc7a11
Laptm5.2	0	-2.959546223	0.003	0.465	0	0.002350208	6.797074275	2	Laptm5
Ccl6.1	0	-3.209750866	0.006	0.339	0	0.005904296	8.306533657	2	Ccl6
Fcer1g.2	0	-3.293497962	0.007	0.418	0	0.01146879	8.917316282	2	Fcer1g
Wfdc17.1	0	-3.300863273	0.006	0.318	0	0.006202724	8.916178716	2	Wfdc17
Clec4e.1	0	-3.32758051	0.001	0.301	0	0.00143484	9.05366113	2	Clec4e
Il1rn.1	0	-3.397639416	0.062	0.415	0	0.079109819	10.37252822	2	Il1rn
Plek.1	0	-3.497097636	0.005	0.427	0	0.005080411	10.34833362	2	Plek
Ctss.2	0	-3.550970967	0.007	0.413	0	0.006518373	10.79697018	2	Ctss
Tyrobp.2	0	-3.670049635	0.005	0.429	0	0.00543005	11.79814089	2	Tyrobp
H2-Aa.2	0	-4.386796057	0.028	0.379	0	0.062488418	21.22702831	2	H2-Aa
H2-Ab1.2	0	-4.436334106	0.054	0.454	0	0.197854125	24.93424261	2	H2-Ab1
Apoe.2	0	-4.632153378	0.191	0.673	0	1.366082239	57.67416891	2	Apoe
Srgn.1	0	-4.67005317	0.033	0.615	0	0.069300006	26.22235259	2	Srgn
Cd14.2	0	-4.807929303	0.161	0.557	0	0.30294221	35.49690951	2	Cd14
Il1b.1	0	-5.140317195	0.007	0.385	0	0.017617091	34.89004933	2	Il1b
Cxcl2.1	0	-5.172968849	0.2	0.649	0	2.372650215	120.6718445	2	Cxcl2
Lyz2.2	0	-5.221920592	0.012	0.405	0	0.01257222	36.79033496	2	Lyz2
Cd74.2	0	-5.458207521	0.056	0.476	0	0.528028369	66.17622639	2	Cd74
Zeb2.1	2.47032822920623e-323	-1.402076755	0.697	0.606	6.91642497613161e-319	1.780325406	6.347892395	2	Zeb2
Car3	3.45845952088873e-323	2.36487196	0.163	0.009	9.68299496658425e-319	4.376491552	0.043762217	2	Car3
Runx3.2	3.57703527589062e-321	-1.102779113	0.001	0.275	1.00149833654386e-316	0.00103904	1.149911618	2	Runx3
Rgs1.2	2.95075766322226e-319	-2.475271576	0.04	0.354	8.26153130548969e-315	0.14911071	5.389882379	2	Rgs1
Trf.2	1.10653906436481e-317	-2.085568124	0.078	0.413	3.09808807240858e-313	0.303335115	4.531904318	2	Trf
Malt1.2	2.30053071243739e-317	-1.454572425	0.078	0.417	6.4410258886822e-313	0.143947584	2.135278008	2	Malt1
Slc15a3.2	1.2866468418442e-316	-1.949769846	0.058	0.357	3.60235382779538e-312	0.076635313	3.159181077	2	Slc15a3
Itgam.1	4.25106353976012e-314	-1.534744475	0.002	0.275	0.00E+00	0.004567045	1.910603514	2	Itgam
Trem1.1	4.9911525854713e-314	-1.487360311	0.001	0.268	0.00E+00	0.00045114	1.805019929	2	Trem1
Ncf1.1	1.04451391205616e-312	-1.232299561	0.002	0.271	2.92E-308	0.00219358	1.354565347	2	Ncf1
Cfp.2	0.00E+00	-1.637079367	0.038	0.316	4.53E-305	0.031705945	2.208972001	2	Cfp
Msr1.2	0.00E+00	-1.135943731	0	0.263	8.76E-305	0.000275834	1.1982289	2	Msr1
Ninj1.1	3.17E-308	-1.887848327	0.42	0.62	8.88E-304	0.621805283	5.0020234	2	Ninj1
Tnfaip2.1	2.74E-307	-1.636500601	0.162	0.509	7.69E-303	0.282705618	2.988069936	2	Tnfaip2
Ctsh	7.83E-305	-1.223500093	0.243	0.574	2.19E-300	0.471974705	2.43724568	2	Ctsh
Sema4d.1	3.06E-300	-1.002552052	0.002	0.263	8.56E-296	0.001919242	1.007386307	2	Sema4d
H2-DMa.2	8.20E-299	-1.500655073	0.028	0.311	2.30E-294	0.03009792	1.914880132	2	H2-DMa
Lrrfip1.1	4.38E-297	-1.173523309	0.483	0.637	1.23E-292	0.74688943	2.940316739	2	Lrrfip1
Gpr35.2	4.39E-294	-1.113868783	0.004	0.266	1.23E-289	0.006421339	1.178149834	2	Gpr35
C1qa.2	1.26E-292	-3.387630798	0.006	0.265	3.51E-288	0.006663926	9.535690164	2	C1qa
F10.1	4.83E-290	-1.827297827	0.001	0.251	1.35E-285	0.002363231	2.557104175	2	F10
Fam49b.1	8.07E-290	-1.072733836	0.225	0.517	2.26E-285	0.244916284	1.61857616	2	Fam49b
Rel.1	3.88E-289	-1.673949591	0.315	0.578	1.09E-284	0.505226789	3.8029822	2	Rel
Ctsc.2	6.49E-287	-1.7337246	0.186	0.507	1.82E-282	0.499089027	3.985750415	2	Ctsc
Alcam	1.76E-286	-1.084754306	0.105	0.441	4.94E-282	0.202302273	1.550100239	2	Alcam
Mrc1.2	4.50E-286	-1.746031848	0.002	0.25	1.26E-281	0.001209443	2.358403677	2	Mrc1
Osm.1	5.44E-286	-1.579948102	0.002	0.253	1.52E-281	0.002680214	1.997603693	2	Osm
Lcp2.1	7.27E-286	-1.005868255	0.001	0.248	2.04E-281	0.000863406	1.009885547	2	Lcp2
Bcl2a1a.2	8.69E-285	-1.295077595	0.001	0.249	2.43E-280	0.001400189	1.457337861	2	Bcl2a1a
Baz1a	2.90E-280	-1.077401054	0.495	0.696	8.11E-276	0.856014892	2.916620486	2	Baz1a
Ccrl2.1	5.51E-280	-3.432905153	0.061	0.367	1.54E-275	0.12981076	11.20149735	2	Ccrl2
Sirpa.2	2.00E-279	-1.350089994	0.132	0.415	5.59E-275	0.152342972	1.937645204	2	Sirpa
Dock10	2.84E-279	-1.01462503	0.018	0.293	7.96E-275	0.030740278	1.082484682	2	Dock10
C3ar1.2	2.91E-279	-1.003117423	0.002	0.245	8.14E-275	0.001119192	1.006569564	2	C3ar1
C1qb.2	1.95E-277	-2.655135109	0.004	0.247	5.45E-273	0.002722763	5.316204523	2	C1qb
Hilpda.1	3.01E-277	-2.063254114	0.386	0.617	8.42E-273	0.92767709	7.056300606	2	Hilpda
Rap1b	8.22E-277	-1.002569783	0.844	0.856	2.30E-272	2.365615084	5.743230773	2	Rap1b
Fyb.1	1.34E-276	-1.238913696	0.036	0.313	3.74E-272	0.035325398	1.443582762	2	Fyb
Btg1.1	2.61E-276	-1.554427259	0.955	0.947	7.30E-272	6.380014828	20.67636551	2	Btg1
Ptpre.1	1.70E-275	-1.229885103	0.057	0.348	4.75E-271	0.060342646	1.487015751	2	Ptpre
Rnf149.1	2.09E-273	-2.093808991	0.505	0.643	5.86E-269	0.821833521	6.776926603	2	Rnf149
Plaur.1	6.38E-273	-1.670773446	0.323	0.577	1.79E-268	0.464273969	3.662032158	2	Plaur
Tlr2.2	8.93E-272	-1.497753758	0.04	0.307	2.50E-267	0.04022259	1.937616426	2	Tlr2
Cd68.2	1.39E-271	-1.212416039	0.067	0.349	3.90E-267	0.063414134	1.464200397	2	Cd68
Zc3h12a	1.96E-271	-1.239948529	0.141	0.459	5.50E-267	0.186819907	1.803151193	2	Zc3h12a
Slc9a3r1	9.67E-271	-1.04558961	0.134	0.472	2.71E-266	0.258293986	1.597382779	2	Slc9a3r1
Rab11fip1.1	1.23E-270	-1.565658392	0.178	0.473	3.45E-266	0.258675922	2.725838818	2	Rab11fip1
Cxcl3.1	4.74E-270	-3.064826139	0.036	0.314	1.33E-265	0.087371908	8.098770449	2	Cxcl3
C1qc.2	9.79E-269	-2.363318056	0.007	0.246	2.74E-264	0.006222414	4.17754177	2	C1qc
Ptbp3	7.03E-267	-1.030788421	0.648	0.764	1.97E-262	1.256322144	3.609983167	2	Ptbp3
Dab2.1	3.39E-266	-1.655547407	0.176	0.48	9.49E-262	0.484126857	3.675633409	2	Dab2
Akap13	1.93E-265	-1.524272625	0.603	0.741	5.41E-261	1.191454524	5.303536103	2	Akap13
Sdcbp	3.47E-263	-1.261549958	0.795	0.832	9.70E-259	2.092570723	6.41453669	2	Sdcbp
Basp1.1	5.71E-263	-1.154217591	0.73	0.555	1.60E-258	2.680694602	7.191886014	2	Basp1
Smox.1	5.46E-260	-1.615318732	0.21	0.491	1.53E-255	0.323033071	3.053499193	2	Smox
Smpdl3a	1.50E-259	-1.050321728	0.075	0.374	4.20E-255	0.101245894	1.280671038	2	Smpdl3a
Ankrd33b.1	2.07E-259	-1.577810164	0.034	0.305	5.80E-255	0.037601355	2.097410151	2	Ankrd33b
Arhgdib.1	1.08E-258	-1.257698473	0.219	0.442	3.02E-254	0.315280048	2.145018454	2	Arhgdib
Tnfaip8	2.19E-255	-1.082060071	0.196	0.502	6.12E-251	0.291842532	1.734904194	2	Tnfaip8
Cd274.1	2.54E-253	-1.534726139	0.061	0.334	7.11E-249	0.069228286	2.097911755	2	Cd274
Il7r.2	3.66E-252	-1.371672872	0.003	0.227	1.02E-247	0.001013906	1.590328175	2	Il7r
H2-DMb1.2	4.44E-251	-1.245339473	0.024	0.276	1.24E-246	0.030523135	1.443105842	2	H2-DMb1
Rab8b.1	8.35E-250	-1.309033461	0.376	0.555	2.34E-245	0.501212471	2.7196365	2	Rab8b
Emilin2.1	1.66E-249	-1.155059429	0.531	0.489	4.65E-245	1.116877887	3.714149391	2	Emilin2
Cd93.1	3.33E-248	-1.280691044	0.01	0.246	9.32E-244	0.016979492	1.470805815	2	Cd93
Kdm6b	7.12E-245	-1.215979783	0.617	0.772	1.99E-240	1.919771991	5.782586278	2	Kdm6b
Spp1.2	7.76E-245	-3.045188861	0.034	0.292	2.17E-240	0.180635226	8.745607728	2	Spp1
Napsa.1	1.46E-243	-1.076942975	0.001	0.216	4.09E-239	0.001306595	1.112317591	2	Napsa
Txnrd1	6.61E-241	-1.350505738	0.709	0.736	1.85E-236	1.701535701	5.888956584	2	Txnrd1
Tpd52.1	3.05E-239	-1.448790126	0.388	0.571	8.54E-235	0.560501866	3.259842851	2	Tpd52
Rilpl2.2	6.86E-239	-1.365376053	0.232	0.445	1.92E-234	0.259643393	2.245389006	2	Rilpl2
Chd7.1	4.57E-236	-1.068431135	0.113	0.387	1.28E-231	0.127143478	1.363790715	2	Chd7
Cdkn1a	3.46E-235	-1.296861896	0.586	0.733	9.69E-231	2.249900782	6.984807182	2	Cdkn1a
Traf1.1	4.47E-235	-1.216903377	0.055	0.315	1.25E-230	0.055937286	1.454497214	2	Traf1
Il1a.1	8.11E-235	-2.215970895	0.006	0.227	2.27E-230	0.01082224	3.696220693	2	Il1a
Dazap2.1	6.35E-232	-1.004751817	0.571	0.703	1.78E-227	0.913451358	2.839528198	2	Dazap2
Unc93b1.2	6.52E-230	-1.081527584	0.206	0.414	1.82E-225	0.236410631	1.616585766	2	Unc93b1
Hmox1	1.10E-229	-2.473869537	0.455	0.621	3.09E-225	1.23276019	11.40369321	2	Hmox1
Slc16a3	2.01E-229	-1.256848628	0.076	0.349	5.63E-225	0.13128042	1.703456634	2	Slc16a3
Ccl3.2	9.68E-224	-4.275545138	0.004	0.212	2.71E-219	0.010898896	18.57830351	2	Ccl3
Map2k3	1.03E-223	-1.0232202	0.507	0.695	2.89E-219	0.915588778	2.893339327	2	Map2k3
Aif1.2	5.68E-223	-1.342476601	0.041	0.262	1.59E-218	0.040966655	1.63974845	2	Aif1
Igfbp2	7.03E-219	1.301550911	0.187	0.025	1.97E-214	1.687665091	0.090358429	2	Igfbp2
Diaph1.1	1.69E-216	-1.008876272	0.448	0.613	4.74E-212	0.644885377	2.31007367	2	Diaph1
Lgals3.2	6.39E-216	-1.355070115	0.773	0.782	1.79E-211	4.910052145	14.11847769	2	Lgals3
Fos	5.92E-214	1.416190734	0.812	0.6	1.66E-209	27.60433708	9.718055381	2	Fos
Lst1.2	2.27E-213	-1.138207707	0.024	0.245	6.35E-209	0.02272457	1.251092549	2	Lst1
Etv3.2	1.40E-211	-1.164559599	0.202	0.45	3.91E-207	0.238172322	1.775546213	2	Etv3
Jarid2	3.63E-207	-1.05515712	0.202	0.451	1.02E-202	0.289006743	1.678484469	2	Jarid2
Pde4b	1.33E-206	-1.149098332	0.416	0.589	3.72E-202	1.045397739	3.536185828	2	Pde4b
Clec10a.1	3.20E-206	-1.049490565	0	0.184	8.96E-202	0.000380107	1.070585591	2	Clec10a
Irf8.2	4.42E-201	-1.355531772	0.075	0.322	1.24E-196	0.139246206	1.915233287	2	Irf8
Litaf	1.52E-198	-1.135396977	0.757	0.769	4.27E-194	1.743511195	5.026918016	2	Litaf
Rab20	3.15E-196	-1.322788087	0.214	0.482	8.82E-192	0.374087919	2.437268145	2	Rab20
Gda	5.74E-195	-1.068331866	0.212	0.471	1.61E-190	0.395738477	1.92687374	2	Gda
Mxd1.1	3.49E-194	-2.047647789	0.222	0.459	9.77E-190	0.285601902	4.315081295	2	Mxd1
Arg1.1	9.22E-194	-2.051487784	0.319	0.26	2.58E-189	0.852507714	6.679260207	2	Arg1
Id2.2	6.10E-191	-1.79268082	0.453	0.567	1.71E-186	1.505439043	7.680296109	2	Id2
Ramp3.1	2.11E-190	-1.349511625	0.026	0.24	5.91E-186	0.083912232	1.76208854	2	Ramp3
Tgif1	6.03E-190	-1.088479788	0.392	0.612	1.69E-185	0.645666283	2.499506762	2	Tgif1
Ets2.1	1.75E-188	-1.359000425	0.579	0.655	4.91E-184	1.230314321	4.720921188	2	Ets2
Card19.1	2.99E-188	-1.31746568	0.434	0.582	8.36E-184	0.596430083	2.978749444	2	Card19
Rbpj	7.84E-188	-1.012017824	0.419	0.564	2.19E-183	0.595808832	2.218315268	2	Rbpj
Cd24a.2	2.00E-187	-1.854698188	0.115	0.354	5.60E-183	0.183824693	3.281610746	2	Cd24a
Ifi30.2	1.32E-186	-1.235437406	0.513	0.527	3.70E-182	0.948553481	3.587922225	2	Ifi30
Ier3	2.78E-186	-1.227392716	0.881	0.85	7.79E-182	9.418324121	23.39382413	2	Ier3
Wfdc2.2	3.92E-184	-1.663282322	0.31	0.214	1.10E-179	0.867003565	4.913478436	2	Wfdc2
Gsta4.2	1.01E-182	-1.563339492	0.317	0.244	2.84E-178	0.546430699	3.57027721	2	Gsta4
Tgm2.1	8.21E-181	-1.495892459	0.454	0.535	2.30E-176	0.99465725	4.625702739	2	Tgm2
Mxi1.2	7.75E-180	-1.147172951	0.332	0.479	2.17E-175	0.463515242	2.241385747	2	Mxi1
Prkcd.1	3.01E-178	-1.017087855	0.325	0.506	8.41E-174	0.426996009	1.887996824	2	Prkcd
Fam107b	2.67E-176	-1.042211612	0.378	0.57	7.46E-172	0.638013616	2.373296102	2	Fam107b
Ccl4.2	1.94E-175	-3.78635372	0.004	0.174	5.43E-171	0.020792648	13.08456951	2	Ccl4
Vasp.1	4.42E-175	-1.084844186	0.481	0.626	1.24E-170	0.744792624	2.700960561	2	Vasp
Cflar.1	8.45E-175	-1.302462524	0.494	0.626	2.37E-170	0.818485505	3.485285907	2	Cflar
Cd44	6.47E-174	-1.107478394	0.747	0.744	1.81E-169	3.118490591	7.874058639	2	Cd44
Marcks	1.43E-173	-1.308945956	0.63	0.721	4.00E-169	1.795772188	5.92681798	2	Marcks
Cystm1.1	3.05E-172	-1.042536068	0.106	0.339	8.54E-168	0.147201888	1.363058542	2	Cystm1
Gatm.2	7.58E-167	-1.426941781	0.141	0.373	2.12E-162	0.396206519	2.754066309	2	Gatm
Crem	2.70E-164	-1.165270625	0.363	0.526	7.55E-160	0.7197919	2.857068131	2	Crem
Ifngr1	1.30E-163	-1.015150809	0.515	0.59	3.63E-159	0.822801059	2.684089022	2	Ifngr1
Sepp1.1	4.86E-163	-1.784987532	0.398	0.552	1.36E-158	0.86511008	5.427458158	2	Sepp1
Hal.1	1.00E-162	-1.147157758	0.008	0.173	2.81E-158	0.01580025	1.24976528	2	Hal
Pf4.1	6.48E-162	-1.642096696	0.003	0.157	1.81E-157	0.002734312	2.129725421	2	Pf4
Il1r2.1	7.01E-162	-1.497362679	0.042	0.238	1.96E-157	0.060789605	1.994886277	2	Il1r2
Cxcl14.2	1.78E-161	1.618257705	0.408	0.248	4.99E-157	8.71183482	2.163422341	2	Cxcl14
Adgre5.1	2.48E-161	-1.120886166	0.136	0.35	6.95E-157	0.173410017	1.551938176	2	Adgre5
Mafb.2	6.80E-160	-1.683791242	0.136	0.355	1.90E-155	0.372098752	3.408156856	2	Mafb
Snx18.1	2.21E-159	-1.07975942	0.358	0.486	6.20E-155	0.493136931	2.156019012	2	Snx18
Dcstamp.2	1.81E-157	-1.006835475	0	0.141	5.07E-153	0	1.009498465	2	Dcstamp
C3.2	3.85E-155	-1.436307667	0.242	0.497	1.08E-150	2.709897641	9.039997808	2	C3
Atp11b.1	3.86E-151	-1.069236146	0.387	0.509	1.08E-146	0.532797524	2.216302902	2	Atp11b
Cyp4f18.1	1.46E-150	-1.366173151	0	0.138	4.10E-146	0.000517157	1.579191793	2	Cyp4f18
Epcam.2	1.80E-149	-1.630856484	0.065	0.247	5.05E-145	0.168300708	2.618189927	2	Epcam
S100a8.2	4.58E-148	-4.658682998	0.01	0.165	1.28E-143	0.015389729	24.64697148	2	S100a8
Tnf.1	4.13E-146	-1.809352488	0.018	0.183	1.16E-141	0.030510108	2.611782815	2	Tnf
Cxcl1.2	2.24E-144	-2.030984011	0.447	0.628	6.28E-140	6.788387204	30.82985371	2	Cxcl1
Tacstd2.2	4.56E-144	-1.377781823	0.022	0.183	1.28E-139	0.0390018	1.700038496	2	Tacstd2
Fxyd3.2	1.69E-143	-1.701560233	0.051	0.19	4.72E-139	0.11219052	2.617427688	2	Fxyd3
Fgl2	3.96E-142	-1.233592731	0.15	0.346	1.11E-137	0.293203352	2.040991711	2	Fgl2
N4bp1.1	1.52E-139	-1.056006329	0.321	0.503	4.26E-135	0.411191655	1.934104519	2	N4bp1
Ccr7.1	3.85E-138	-1.284478494	0	0.128	1.08E-133	0.000540811	1.437257206	2	Ccr7
Plet1.1	5.66E-137	-1.824391056	0.092	0.265	1.58E-132	0.167960402	3.136419251	2	Plet1
Pla2g7.2	1.34E-136	-1.23800795	0.203	0.373	3.75E-132	0.324782816	2.124799915	2	Pla2g7
Tgfbi.2	2.34E-132	-1.330875293	0.259	0.419	6.56E-128	0.801366287	3.531431447	2	Tgfbi
S100a9.2	2.43E-132	-4.947058327	0.004	0.137	6.80E-128	0.008205601	30.10011912	2	S100a9
Mmp19.1	2.28E-129	-1.195939558	0.496	0.415	6.37E-125	1.871024657	5.577344696	2	Mmp19
Mdm2	1.78E-128	-1.065564397	0.503	0.587	4.99E-124	0.926780362	3.032729176	2	Mdm2
Krt7.2	4.87E-128	-2.135021774	0.103	0.231	1.36E-123	0.218152758	4.350659912	2	Krt7
Marcksl1.1	1.64E-126	-1.222965693	0.771	0.67	4.59E-122	2.290464053	6.680800907	2	Marcksl1
F13a1.1	5.78E-126	-1.245126528	0.006	0.132	1.62E-121	0.005941997	1.384478291	2	F13a1
Slc7a2	4.94E-123	-1.061696968	0.054	0.213	1.38E-118	0.06670477	1.226623923	2	Slc7a2
Cldn7.2	2.74E-122	-1.068429911	0.022	0.153	7.68E-118	0.033314035	1.167014313	2	Cldn7
Chil3.1	6.21E-122	-1.496072884	0.001	0.118	1.74E-117	0.005823833	1.837165927	2	Chil3
Lmnb1.1	8.10E-122	-1.414398554	0.292	0.449	2.27E-117	0.433085084	2.819868095	2	Lmnb1
Irg1.2	3.54E-120	-2.236287984	0.002	0.12	9.91E-116	0.004918472	3.73500663	2	Irg1
Ets1	8.97E-120	-1.006799252	0.305	0.432	2.51E-115	0.483868022	1.981755646	2	Ets1
Anxa1.1	4.36E-119	-1.151607732	0.786	0.732	1.22E-114	3.681617445	9.400743674	2	Anxa1
Ccl24.1	4.70E-116	-1.652789522	0.004	0.122	1.32E-111	0.017786373	2.200338046	2	Ccl24
Flrt3.2	8.99E-111	-1.011184613	0.073	0.222	2.52E-106	0.115273453	1.24790661	2	Flrt3
Psap.2	2.95E-108	-1.286307788	0.965	0.876	8.27E-104	8.373594789	21.86248341	2	Psap
C4b.2	4.40E-108	-1.076295662	0.355	0.324	1.23E-103	1.309636611	3.870134255	2	C4b
Ly6d.2	5.00E-107	-2.529514956	0.149	0.234	1.40E-102	0.471370735	7.495363967	2	Ly6d
S100a14.2	3.15E-106	-1.396739195	0.063	0.181	8.82E-102	0.105336126	1.910413914	2	S100a14
Ptgs2	9.08E-106	-1.424729432	0.616	0.595	2.54E-101	5.140554027	15.485186	2	Ptgs2
Elf3.2	5.06E-105	-1.038138548	0.028	0.157	1.42E-100	0.043057652	1.141998468	2	Elf3
Krt8.2	3.89E-104	-1.006865175	0.231	0.188	1.09E-99	0.526964334	2.068495654	2	Krt8
Creg1	1.32E-102	1.300955198	0.731	0.59	3.69E-98	8.131593494	2.706124738	2	Creg1
Thbd	2.96E-102	-1.075120352	0.104	0.268	8.28E-98	0.211175347	1.551822705	2	Thbd
Krt19.2	6.93E-100	-2.068384405	0.169	0.243	1.94E-95	0.526101594	5.400725377	2	Krt19
Sfn.2	9.56E-100	-1.894525727	0.207	0.225	2.68E-95	0.433825492	4.330959325	2	Sfn
Krt5.2	1.16E-98	-1.504727676	0.029	0.136	3.25E-94	0.068578679	2.032317487	2	Krt5
Mmp12.2	1.50E-95	-1.239945028	0.01	0.117	4.20E-91	0.022078764	1.414043054	2	Mmp12
Sprr2a3.2	9.32E-94	-2.022849229	0.046	0.151	2.61E-89	0.15042325	3.675154255	2	Sprr2a3
Fcna.1	9.41E-94	-1.217532684	0.008	0.107	2.64E-89	0.007805125	1.343637407	2	Fcna
Il33.1	1.46E-93	-1.34428483	0.097	0.226	4.09E-89	0.226371008	2.113808726	2	Il33
Mirt1.2	6.21E-93	-1.227340498	0.01	0.115	1.74E-88	0.008083079	1.360275126	2	Mirt1
Nr4a3	3.96E-92	-1.056158701	0.392	0.509	1.11E-87	1.151511441	3.473826204	2	Nr4a3
Cldn4.2	9.93E-92	-1.258798715	0.053	0.161	2.78E-87	0.077007206	1.577239512	2	Cldn4
Ccl7.2	3.00E-89	-1.491143728	0.476	0.384	8.41E-85	3.066922542	10.4325969	2	Ccl7
Thbs1	9.76E-88	-1.075306761	0.636	0.601	2.73E-83	5.930129392	13.60296126	2	Thbs1
Fth1.1	3.00E-87	-1.385028923	0.999	0.997	8.40E-83	120.3435666	315.9217218	2	Fth1
Hdc.2	9.33E-87	-1.929249952	0.016	0.122	2.61E-82	0.024856383	2.903238733	2	Hdc
Sparcl1.2	3.64E-86	-1.531684272	0.085	0.195	1.02E-81	0.39827554	3.042738688	2	Sparcl1
Slpi.1	1.07E-85	-1.333005471	0.137	0.314	3.00E-81	3.134151008	9.415040596	2	Slpi
Il11.2	1.07E-84	-1.092529405	0.254	0.164	2.99E-80	1.055955988	3.384276499	2	Il11
Gsto1.2	2.76E-83	-2.437381307	0.481	0.453	7.72E-79	0.862586441	9.088842018	2	Gsto1
Gadd45b	7.77E-83	-1.007967138	0.58	0.735	2.17E-78	3.923559813	8.901649783	2	Gadd45b
Mal.2	5.45E-80	-1.444432222	0.028	0.12	1.53E-75	0.045361633	1.845011209	2	Mal
Krt18.2	1.47E-77	-1.368327947	0.122	0.213	4.12E-73	0.37205199	2.542242784	2	Krt18
Il6.1	5.00E-76	-1.261078647	0.125	0.26	1.40E-71	0.453964029	2.484786389	2	Il6
Krt6a.2	1.59E-73	-1.042888948	0.022	0.117	4.45E-69	0.040994666	1.144812636	2	Krt6a
Krt23.1	1.28E-69	-1.059691467	0.046	0.149	3.58E-65	0.171782486	1.442563822	2	Krt23
Pi16.2	3.17E-66	-1.418865717	0.061	0.154	8.87E-62	0.115918208	1.983688667	2	Pi16
Krt14.2	2.53E-64	-2.179571582	0.067	0.15	7.09E-60	0.256723389	4.69319582	2	Krt14
Ftl1	2.19E-63	-1.151718123	0.998	0.989	6.13E-59	46.65566487	104.8805612	2	Ftl1
Cbr2.2	5.93E-62	-1.060759553	0.124	0.166	1.66E-57	0.209027673	1.52206738	2	Cbr2
Hcar2.2	1.92E-61	-1.834684915	0.076	0.184	5.37E-57	0.130510414	3.032457133	2	Hcar2
Ptx3.1	4.30E-59	-2.132637845	0.135	0.147	1.20E-54	0.456881712	5.388696438	2	Ptx3
Ccl2.2	5.29E-57	-1.759523999	0.39	0.436	1.48E-52	3.538209977	14.3657615	2	Ccl2
Krt13.2	2.39E-53	-1.313310517	0.136	0.125	6.70E-49	0.249674861	2.105581227	2	Krt13
Ifitm1.1	1.42E-51	-1.292336248	0.244	0.386	3.98E-47	1.44690624	4.993069356	2	Ifitm1
Cxcl5.1	7.78E-51	-1.794376925	0.114	0.182	2.18E-46	0.306806784	3.53286368	2	Cxcl5
Tnfaip6.1	1.07E-50	-1.632209264	0.127	0.181	3.00E-46	0.478420416	3.582916017	2	Tnfaip6
Krt15.2	1.49E-50	-2.114542495	0.107	0.155	4.17E-46	0.372767842	4.944807762	2	Krt15
Isg15.1	5.59E-48	-1.224735686	0.27	0.372	1.56E-43	0.926548659	3.502587494	2	Isg15
Gstm1.1	1.70E-44	-1.046109194	0.424	0.323	4.75E-40	0.830757323	2.780428477	2	Gstm1
Saa3.1	1.29E-38	-1.161399354	0.099	0.202	3.62E-34	5.741324176	14.07860812	2	Saa3
Areg.1	4.19E-37	-1.198695077	0.15	0.217	1.17E-32	0.761098013	3.042282868	2	Areg
Ltf.2	6.35E-36	-2.888582385	0.099	0.147	1.78E-31	0.301791977	8.640321855	2	Ltf
Sprr2f.2	2.62E-33	-2.375628998	0.084	0.135	7.34E-29	0.181262543	5.130304121	2	Sprr2f
AA467197.1	7.54E-31	-1.10004353	0.127	0.18	2.11E-26	0.330840588	1.852805325	2	AA467197
Psca.2	3.19E-29	-3.634132495	0.163	0.195	8.92E-25	1.030664091	24.21279416	2	Psca
Sfrp1.2	6.10E-26	-1.009065757	0.155	0.201	1.71E-21	1.47754962	3.986334644	2	Sfrp1
Serpinb2.1	7.13E-26	-1.063357003	0.07	0.121	2.00E-21	0.295106143	1.706498042	2	Serpinb2
Krt14.3	0	4.622593032	0.782	0.081	0	41.56040542	0.727693088	3	Krt14
Sfn.3	0	3.982004509	0.987	0.151	0	33.30444647	1.170938977	3	Sfn
Krt15.3	0	3.945756865	0.775	0.091	0	36.71845272	1.447725414	3	Krt15
Krt5.3	0	3.776688427	0.938	0.049	0	17.54707701	0.353252924	3	Krt5
Sprr2a3.3	0	3.599463375	0.913	0.068	0	25.75959661	1.207664724	3	Sprr2a3
Wfdc2.3	0	3.259620105	0.938	0.155	0	29.34351511	2.168272032	3	Wfdc2
Gstm1.2	0	3.207539714	0.58	0.309	0	18.36474152	1.0962643	3	Gstm1
Gsta4.3	0	3.166134816	0.969	0.183	0	21.70950323	1.529915899	3	Gsta4
Ly6d.3	0	3.02673069	0.825	0.169	0	38.33469336	3.826574815	3	Ly6d
Krt17	0	3.016244861	0.632	0.035	0	10.11361461	0.373647041	3	Krt17
Perp.2	0	2.947674167	0.961	0.124	0	10.1445453	0.444521507	3	Perp
Fxyd3.3	0	2.892791675	0.993	0.099	0	15.10240716	1.168072189	3	Fxyd3
Sptssb.1	0	2.776403713	0.676	0.041	0	7.769518781	0.279955777	3	Sptssb
Epcam.3	0	2.635232194	0.979	0.159	0	13.47169655	1.32935409	3	Epcam
Cldn4.3	0	2.623670686	0.897	0.079	0	9.357366515	0.680528065	3	Cldn4
Krt18.3	0	2.613705539	0.856	0.142	0	13.12899658	1.308381329	3	Krt18
Tacstd2.3	0	2.604834413	0.941	0.094	0	9.72501198	0.763049452	3	Tacstd2
1600014C10Rik	0	2.418417898	0.669	0.145	0	6.930856552	0.483555389	3	1600014C10Rik
Cldn7.3	0	2.41689022	0.891	0.069	0	6.984756995	0.495220529	3	Cldn7
Krt8.3	0	2.412978093	0.754	0.139	0	10.31004575	1.123662884	3	Krt8
Foxq1.2	0	2.40588908	0.851	0.079	0	6.983781218	0.506481657	3	Foxq1
Krt4.1	0	2.266126855	0.613	0.041	0	6.400857516	0.538543875	3	Krt4
Areg.2	0	2.254181478	0.713	0.163	0	12.74259711	1.880663793	3	Areg
Krt19.3	0	2.249341695	0.81	0.181	0	20.27116099	3.473751674	3	Krt19
Klf5.1	0	2.195403836	0.935	0.227	0	7.429418932	0.84041274	3	Klf5
Krt7.3	0	2.18618158	0.974	0.147	0	16.2299833	2.7859827	3	Krt7
Cbr2.3	0	2.183293537	0.721	0.109	0	7.324061956	0.832729878	3	Cbr2
Aqp3	0	2.101526412	0.742	0.037	0	3.734823031	0.103268617	3	Aqp3
Sprr1a.2	0	2.032015836	0.649	0.148	0	11.67755986	2.09983053	3	Sprr1a
Ehf	0	2.028815683	0.887	0.058	0	4.192019136	0.272336271	3	Ehf
Krt6a.3	0	2.028154088	0.644	0.057	0	5.562444137	0.608905007	3	Krt6a
Hspb1.1	0	2.013445936	0.97	0.398	0	24.38628397	5.287695657	3	Hspb1
Adh7	0	2.005557795	0.571	0.044	0	3.785894954	0.191873346	3	Adh7
Tspan8	0	2.003869804	0.873	0.09	0	5.020986661	0.501214486	3	Tspan8
Dsp	0	1.988497307	0.87	0.063	0	4.072014788	0.278153976	3	Dsp
Rab25	0	1.974589686	0.891	0.051	0	3.763940414	0.212147852	3	Rab25
Il33.2	0	1.950847464	0.682	0.169	0	8.077920465	1.34813342	3	Il33
Anxa8	0	1.949665769	0.848	0.096	0	4.083450211	0.315984264	3	Anxa8
Ivl	0	1.927297738	0.5	0.029	0	3.721753836	0.241449083	3	Ivl
Urah	0	1.866871555	0.868	0.07	0	3.461013878	0.223064155	3	Urah
Mgst3	0	1.862164891	0.873	0.218	0	4.050409036	0.389181734	3	Mgst3
F3.1	0	1.860629084	0.715	0.226	0	7.16201886	1.24746237	3	F3
Slc12a2	0	1.838912595	0.662	0.212	0	4.739767727	0.604451034	3	Slc12a2
Serpinb5	0	1.835170421	0.791	0.033	0	2.874445913	0.085846057	3	Serpinb5
Lmo7.2	0	1.809952362	0.767	0.107	0	5.069429955	0.731003524	3	Lmo7
Avpi1	0	1.803696393	0.926	0.336	0	5.332098161	0.8137646	3	Avpi1
Irf6	0	1.770965339	0.8	0.051	0	2.897223889	0.141935746	3	Irf6
Gpx2	0	1.762958716	0.61	0.031	0	2.77489444	0.112247292	3	Gpx2
Akr1b3.1	0	1.760570084	0.915	0.646	0	15.78248839	3.953041315	3	Akr1b3
Cdh1	0	1.754310751	0.877	0.108	0	3.557653867	0.350955929	3	Cdh1
Ly6k.2	0	1.752086659	0.551	0.117	0	4.942995308	0.7643094	3	Ly6k
Spint2.1	0	1.686782923	0.961	0.221	0	5.003229876	0.864716088	3	Spint2
Shroom3	0	1.685191618	0.693	0.067	0	2.894467661	0.21102993	3	Shroom3
Fam110c	0	1.672184749	0.769	0.135	0	3.773536446	0.497829828	3	Fam110c
Krt16	0	1.668222584	0.393	0.029	0	3.157177551	0.308017445	3	Krt16
Ovol1	0	1.637288696	0.566	0.033	0	2.582927063	0.151767868	3	Ovol1
Hbegf.1	0	1.592357444	0.802	0.337	0	7.928494013	1.960948524	3	Hbegf
Col17a1	0	1.580172414	0.561	0.016	0	2.120803635	0.043727553	3	Col17a1
Jup	0	1.541056413	0.894	0.221	0	3.237064291	0.455998235	3	Jup
Atp1b1	0	1.501321095	0.736	0.143	0	3.598535846	0.624339829	3	Atp1b1
S100a6.1	0	1.49564473	0.996	0.851	0	94.68838912	32.93323908	3	S100a6
Kcnk1	0	1.4934949	0.741	0.036	0	2.151562977	0.119281245	3	Kcnk1
S100a14.3	0	1.480885036	0.923	0.098	0	5.609942001	1.368137051	3	S100a14
Lypd3	0	1.4718358	0.66	0.033	0	2.05857101	0.102685956	3	Lypd3
Krt13.3	0	1.449993115	0.49	0.092	0	5.950681509	1.544110484	3	Krt13
Sdc1	0	1.42362799	0.948	0.412	0	5.917279639	1.578579972	3	Sdc1
Mal.3	0	1.420692546	0.471	0.077	0	5.242843441	1.331907788	3	Mal
Cdc42ep5	0	1.394710054	0.856	0.223	0	3.13003837	0.570740802	3	Cdc42ep5
Pycard	0	1.370778858	0.862	0.416	0	4.347911052	1.067943275	3	Pycard
Net1	0	1.353752795	0.773	0.213	0	2.603120418	0.409803482	3	Net1
Lama3	0	1.352358003	0.583	0.03	0	1.727788502	0.068342169	3	Lama3
Ndufa4	0	1.345695	0.987	0.821	0	17.65997581	6.342036113	3	Ndufa4
Oit1	0	1.332049492	0.658	0.037	0	1.896949605	0.150678736	3	Oit1
Ociad2	0	1.324134944	0.795	0.173	0	2.597753528	0.436901742	3	Ociad2
Phlda3	0	1.312661183	0.766	0.19	0	2.473504027	0.398354926	3	Phlda3
Phlda1.1	0	1.312362978	0.926	0.659	0	17.33579818	6.383107611	3	Phlda1
Ptprf	0	1.307420643	0.841	0.185	0	2.478661705	0.40552756	3	Ptprf
Adm	0	1.297516028	0.552	0.123	0	2.597547168	0.46357591	3	Adm
Itgb4	0	1.284849068	0.676	0.065	0	1.725856205	0.118728837	3	Itgb4
Ripk4	0	1.2768762	0.716	0.033	0	1.582245593	0.065662069	3	Ripk4
Foxa1	0	1.2757045	0.744	0.06	0	1.727998598	0.126727315	3	Foxa1
Elf3.3	0	1.264369053	0.789	0.083	0	3.360236727	0.815085378	3	Elf3
Ezr	0	1.250463954	0.97	0.629	0	10.0442361	3.642036209	3	Ezr
1810011O10Rik.1	0	1.249052539	0.807	0.269	0	4.775999687	1.430104114	3	1810011O10Rik
Trim29	0	1.248189889	0.675	0.036	0	1.552045256	0.074349967	3	Trim29
Gsto1.3	0	1.242663935	0.982	0.405	0	18.66050067	7.308362838	3	Gsto1
Anxa1.2	0	1.222497464	0.946	0.718	0	19.59803706	7.827087448	3	Anxa1
Tmprss2	0	1.20977346	0.633	0.035	0	1.508121362	0.084352407	3	Tmprss2
Pvrl1	0	1.206233046	0.751	0.181	0	1.961715668	0.283603919	3	Pvrl1
Hras	0	1.197666705	0.891	0.474	0	3.586973294	0.999827834	3	Hras
Lad1	0	1.18535902	0.724	0.038	0	1.466493006	0.084554218	3	Lad1
Trp63	0	1.182778147	0.544	0.032	0	1.376118091	0.046685771	3	Trp63
Slc14a1	0	1.161033713	0.494	0.046	0	1.486784598	0.11207018	3	Slc14a1
Tmprss4	0	1.156873164	0.549	0.051	0	1.701878964	0.211748153	3	Tmprss4
Lamc2	0	1.152464567	0.644	0.084	0	1.547141315	0.145847012	3	Lamc2
Emp2	0	1.145264513	0.817	0.231	0	2.483507814	0.574917532	3	Emp2
Gabrp	0	1.144860619	0.44	0.033	0	1.563131547	0.159133636	3	Gabrp
Idh1	0	1.141531266	0.738	0.296	0	2.431249787	0.555310783	3	Idh1
F11r	0	1.134044105	0.824	0.258	0	2.330260166	0.517388788	3	F11r
Ikzf2.1	0	1.125554883	0.789	0.154	0	2.985177254	0.826509188	3	Ikzf2
Mast4.1	0	1.106483367	0.816	0.314	0	3.351086218	1.020751946	3	Mast4
Ckmt1	0	1.09679949	0.656	0.025	0	1.240807393	0.047695269	3	Ckmt1
Lmo1	0	1.067123544	0.592	0.108	0	1.435672016	0.162472293	3	Lmo1
Epha2	0	1.062572462	0.731	0.219	0	2.23497714	0.548834567	3	Epha2
Fat1	0	1.057608517	0.722	0.151	0	1.650310545	0.273282814	3	Fat1
Tmc4	0	1.057062242	0.743	0.122	0	1.701437124	0.298336964	3	Tmc4
Chchd10	0	1.055588272	0.685	0.196	0	1.870998066	0.381240064	3	Chchd10
Lamb3	0	1.052214367	0.575	0.061	0	1.456806746	0.184739613	3	Lamb3
Ano1	0	1.049073949	0.658	0.063	0	1.284023015	0.103818706	3	Ano1
Plet1.2	0	1.041729511	0.706	0.205	0	6.257826162	2.525451396	3	Plet1
Crb3	0	1.033591449	0.688	0.064	0	1.507001057	0.224651412	3	Crb3
Mal2	0	1.027771305	0.636	0.052	0	1.503017195	0.227647946	3	Mal2
Cdcp1	0	1.025445124	0.596	0.031	0	1.159370056	0.060809337	3	Cdcp1
Myof	0	1.011720486	0.859	0.492	0	3.635835542	1.29916324	3	Myof
Acsl3	0	1.009514585	0.657	0.206	0	1.765551158	0.373686168	3	Acsl3
Cast	0	1.007225723	0.888	0.509	0	3.505195591	1.24134389	3	Cast
Pkp3	0	1.006900607	0.687	0.086	0	1.344448201	0.166630581	3	Pkp3
Dapl1	0	1.003208322	0.285	0.007	0	1.057087063	0.026258757	3	Dapl1
Bcam	0	1.000875563	0.548	0.068	0	1.290613695	0.144611978	3	Bcam
Cd302.1	0	-1.019282045	0.021	0.412	0	0.016133929	1.059612043	3	Cd302
Gabarap	0	-1.023791311	0.949	0.938	0	4.427476681	10.03544524	3	Gabarap
Plekho2	0	-1.072326257	0.046	0.441	0	0.030780618	1.167547444	3	Plekho2
S100a13	0	-1.135754523	0.368	0.677	0	0.4694873	2.228955177	3	S100a13
Tacc1	0	-1.142922813	0.202	0.569	0	0.269282932	1.802931534	3	Tacc1
Tmsb10.1	0	-1.1625454	0.931	0.877	0	5.99268717	14.65327216	3	Tmsb10
Soat1	0	-1.237763048	0.09	0.513	0	0.097010303	1.587107717	3	Soat1
Fcgrt	0	-1.245999002	0.044	0.451	0	0.035298062	1.455548269	3	Fcgrt
Anxa5	0	-1.259921863	0.621	0.755	0	1.347126414	4.620963356	3	Anxa5
Gngt2.1	0	-1.275465422	0.019	0.4	0	0.013629238	1.453762245	3	Gngt2
Degs1	0	-1.284824681	0.112	0.59	0	0.104239203	1.690505783	3	Degs1
Itga5	0	-1.295527623	0.117	0.494	0	0.106891646	1.717050963	3	Itga5
Gna13	0	-1.355577532	0.561	0.704	0	0.810200139	3.632293758	3	Gna13
B4galt5	0	-1.356417772	0.191	0.589	0	0.209950448	2.098061401	3	B4galt5
Celf2	0	-1.357926352	0.081	0.549	0	0.088294652	1.789478759	3	Celf2
Hexa.1	0	-1.391063369	0.405	0.657	0	0.515621271	2.975049046	3	Hexa
Lrp1.1	0	-1.39746588	0.341	0.599	0	0.426661861	2.758375766	3	Lrp1
Cd63.1	0	-1.410788949	0.901	0.797	0	4.621406451	13.94633729	3	Cd63
Nrp1	0	-1.423826751	0.079	0.475	0	0.098752718	1.947912054	3	Nrp1
Fgfr1.2	0	-1.442917791	0.067	0.419	0	0.063844051	1.89227448	3	Fgfr1
Rac2.2	0	-1.461874872	0.013	0.367	0	0.008025129	1.776767675	3	Rac2
Rhoc	0	-1.477377061	0.222	0.589	0	0.267525292	2.529323308	3	Rhoc
Nfkb1	0	-1.482848143	0.776	0.837	0	2.596403107	9.051945709	3	Nfkb1
Spi1.3	0	-1.530755328	0.009	0.341	0	0.004905671	1.903545036	3	Spi1
Coro1a.3	0	-1.535040443	0.046	0.361	0	0.031517544	1.989302302	3	Coro1a
Ncf2.3	0	-1.56212211	0.008	0.366	0	0.007291059	1.974408347	3	Ncf2
Litaf.1	0	-1.562361412	0.622	0.781	0	1.050312342	5.055328032	3	Litaf
Gmfg.2	0	-1.564901381	0.033	0.39	0	0.024980593	2.032479674	3	Gmfg
Rcn3.3	0	-1.571209019	0.038	0.401	0	0.041636337	2.095260219	3	Rcn3
Fgl2.1	0	-1.571747809	0.018	0.357	0	0.024869007	2.046573052	3	Fgl2
Crip1	0	-1.605442527	0.72	0.825	0	3.719660655	13.36141165	3	Crip1
Ncf4.2	0	-1.605751628	0.023	0.367	0	0.019908446	2.104134952	3	Ncf4
Lsp1	0	-1.620910605	0.041	0.488	0	0.028828128	2.164357488	3	Lsp1
Crem.1	0	-1.657197232	0.212	0.538	0	0.229925382	2.879223836	3	Crem
Cfh	0	-1.667347494	0.026	0.432	0	0.034927036	2.287239459	3	Cfh
Cxcr4.2	0	-1.671708754	0.013	0.343	0	0.015427107	2.235066643	3	Cxcr4
Lilrb4a.2	0	-1.690198046	0.009	0.341	0	0.006418625	2.24772296	3	Lilrb4a
Ehd1.1	0	-1.695525747	0.603	0.756	0	1.095134354	5.786033298	3	Ehd1
Csf1r.3	0	-1.702928549	0.012	0.333	0	0.009634498	2.286977682	3	Csf1r
Npc2.1	0	-1.712020162	0.862	0.885	0	2.273264341	9.723844332	3	Npc2
Alox5ap.2	0	-1.718802188	0.012	0.339	0	0.008800439	2.320597814	3	Alox5ap
Lilr4b.2	0	-1.773193926	0.009	0.332	0	0.005301112	2.436218115	3	Lilr4b
Tnfrsf1b.2	0	-1.828321184	0.069	0.456	0	0.06223703	2.772254237	3	Tnfrsf1b
Fcgr2b.3	0	-1.829988266	0.008	0.323	0	0.004550193	2.571519301	3	Fcgr2b
Gatm.3	0	-1.889518727	0.021	0.382	0	0.015716823	2.763348695	3	Gatm
Gm2a.2	0	-1.958266847	0.135	0.554	0	0.132871882	3.402281988	3	Gm2a
Slc15a3.3	0	-2.023438159	0.02	0.357	0	0.015843695	3.129927897	3	Slc15a3
Emp3	0	-2.044889888	0.203	0.729	0	0.320780372	4.450091583	3	Emp3
Timp2.2	0	-2.06178402	0.549	0.731	0	1.418671284	9.098007363	3	Timp2
Cd53.2	0	-2.087316734	0.165	0.448	0	0.219582323	4.182699975	3	Cd53
Ninj1.2	0	-2.096020023	0.368	0.622	0	0.397230066	4.973554366	3	Ninj1
Ctsb.1	0	-2.116306161	0.881	0.889	0	2.697635461	15.03229619	3	Ctsb
Cald1.3	0	-2.127926224	0.147	0.448	0	0.312998694	4.738969489	3	Cald1
Fcgr3.3	0	-2.142042564	0.006	0.353	0	0.006372408	3.441992132	3	Fcgr3
Igfbp7.2	0	-2.163707187	0.75	0.442	0	2.939494877	16.65148733	3	Igfbp7
Dab2.2	0	-2.17844799	0.031	0.49	0	0.034319626	3.682016657	3	Dab2
Ptprc.2	0	-2.224744556	0.013	0.417	0	0.014768194	3.743311986	3	Ptprc
Emilin2.2	0	-2.230894796	0.024	0.538	0	0.020100664	3.788607938	3	Emilin2
Cyba.2	0	-2.310489855	0.4	0.817	0	0.803873293	7.948140196	3	Cyba
Cybb.3	0	-2.349609592	0.014	0.343	0	0.024411012	4.221282645	3	Cybb
Mpeg1.3	0	-2.359766626	0.022	0.361	0	0.022071673	4.246164318	3	Mpeg1
Fxyd5.1	0	-2.360682804	0.253	0.703	0	0.395073937	6.165286493	3	Fxyd5
Sepp1.2	0	-2.365675208	0.194	0.569	0	0.248383569	5.434091629	3	Sepp1
Ccr1.3	0	-2.367006455	0.016	0.35	0	0.014919646	4.235662005	3	Ccr1
Cytip.3	0	-2.415041591	0.019	0.369	0	0.032655553	4.507511903	3	Cytip
Lgmn.1	0	-2.437187121	0.291	0.717	0	0.304591179	6.065466899	3	Lgmn
Lcp1.3	0	-2.454076532	0.057	0.432	0	0.07261554	4.877528353	3	Lcp1
Bcl2a1b.3	0	-2.482330015	0.014	0.367	0	0.012381682	4.657180971	3	Bcl2a1b
Fstl1.3	0	-2.503436619	0.123	0.415	0	0.165806994	5.610528338	3	Fstl1
Serpinh1.3	0	-2.514451535	0.216	0.448	0	0.343807794	6.678254277	3	Serpinh1
Aebp1.3	0	-2.525205228	0.088	0.406	0	0.13270222	5.520460531	3	Aebp1
Rgs1.3	0	-2.588245464	0.014	0.353	0	0.05415703	5.33935146	3	Rgs1
Psap.3	0	-2.650866901	0.851	0.887	0	2.701474699	22.24691014	3	Psap
Mmp19.2	0	-2.703059784	0.037	0.46	0	0.030390737	5.709714189	3	Mmp19
Cebpb	0	-2.711409823	0.873	0.893	0	3.830036872	30.63487577	3	Cebpb
Cst3.1	0	-2.712525052	0.912	0.918	0	3.368860179	27.63647453	3	Cst3
Csf2rb.3	0	-2.735900953	0.016	0.419	0	0.019763215	5.793406369	3	Csf2rb
Laptm5.3	0	-2.76418688	0.073	0.453	0	0.134495493	6.707365233	3	Laptm5
Cd52.3	0	-2.772427825	0.022	0.395	0	0.028617495	6.028098552	3	Cd52
Zeb2.2	0	-2.830137726	0.041	0.669	0	0.049032981	6.460114439	3	Zeb2
Nlrp3.2	0	-2.83796509	0.007	0.34	0	0.005982038	6.1928805	3	Nlrp3
Ctsz.1	0	-2.849093288	0.248	0.783	0	0.274510619	8.183452807	3	Ctsz
Fth1.2	0	-2.922916918	0.999	0.997	0	41.4821501	321.1752368	3	Fth1
Igfbp4.2	0	-3.128960519	0.143	0.547	0	0.192517766	9.432198197	3	Igfbp4
Fcer1g.3	0	-3.25809917	0.019	0.412	0	0.025876963	8.814786493	3	Fcer1g
Ctss.3	0	-3.443880627	0.051	0.404	0	0.072238349	10.66816888	3	Ctss
Plek.2	0	-3.45845002	0.011	0.422	0	0.021538593	10.22928161	3	Plek
Lgals1.2	0	-3.571376369	0.285	0.786	0	0.664059202	18.78154399	3	Lgals1
Tyrobp.3	0	-3.607894086	0.022	0.423	0	0.03844985	11.66105423	3	Tyrobp
Cd14.3	0	-3.642845533	0.588	0.512	0	1.877843236	34.94784894	3	Cd14
Col1a1.3	0	-3.884705587	0.175	0.416	0	0.243957339	17.37462112	3	Col1a1
Col1a2.2	0	-3.948547698	0.174	0.406	0	0.295596593	19.00327444	3	Col1a2
Fn1	0	-4.035632585	0.29	0.701	0	0.586658	25.02134767	3	Fn1
Srgn.2	0	-4.041202627	0.206	0.592	0	0.632207677	25.87191552	3	Srgn
Vim	0	-4.042419494	0.254	0.852	0	0.806787964	28.77122546	3	Vim
Sparc.2	0	-4.178058844	0.32	0.483	0	0.642194725	28.72663074	3	Sparc
Col3a1.3	0	-4.433509683	0.311	0.446	0	0.518590755	31.81407393	3	Col3a1
Dcn.3	0	-4.703541717	0.287	0.442	0	0.652790617	42.06505253	3	Dcn
Apoe.3	0	-4.907374001	0.205	0.666	0	0.935197866	57.07539211	3	Apoe
Il1b.2	0	-5.049038396	0.026	0.379	0	0.07196096	34.48877226	3	Il1b
Lyz2.3	0	-5.064550381	0.029	0.399	0	0.116495174	36.36271518	3	Lyz2
Cd74.3	0	-5.246854516	0.156	0.462	0	0.748920577	65.40957178	3	Cd74
Cyp2f2	4.94065645841247e-324	1.222793871	0.235	0.017	1.38328499522632e-319	1.589958814	0.109673524	3	Cyp2f2
Csf2rb2.2	4.94065645841247e-324	-1.400428232	0.013	0.332	1.38328499522632e-319	0.013618579	1.675749586	3	Csf2rb2
Itgb2.2	1.67982319586024e-322	-1.362628056	0.015	0.331	4.70316898376950e-318	0.014190079	1.608022149	3	Itgb2
Cd47	6.76375869156667e-321	-1.071525433	0.749	0.81	1.89371715846483e-316	1.656597398	4.583249547	3	Cd47
Ccl6.2	5.31367602102261e-320	-3.168590985	0.019	0.334	1.48772301236591e-315	0.024335333	8.210497393	3	Ccl6
H2-Aa.3	1.38481659872843e-319	-4.254648168	0.055	0.372	3.87720951311986e-315	0.151370742	20.97818925	3	H2-Aa
Pde4b.1	1.16216986795524e-317	-1.518525579	0.29	0.599	3.25384319630108e-313	0.588560306	3.551195118	3	Pde4b
Msn	1.19146845481927e-317	-1.268446175	0.618	0.792	3.33587337980299e-313	1.675769109	5.445980424	3	Msn
Pld4.3	1.01237212853005e-316	-1.345341803	0.008	0.31	2.83443948545843e-312	0.007284743	1.559413717	3	Pld4
Serping1.2	1.25199258337924e-316	-2.87120388	0.113	0.336	3.50532883494521e-312	0.144174375	7.37164317	3	Serping1
Cd86.3	1.52742150115645e-310	-1.240744125	0.004	0.301	4.28E-306	0.005230151	1.375563835	3	Cd86
Clec4d.2	4.32122452045448e-310	-2.735934938	0.01	0.314	1.21E-305	0.011720385	5.739985825	3	Clec4d
C5ar1.2	0.00E+00	-1.469903223	0.004	0.296	1.89E-304	0.001230102	1.773440539	3	C5ar1
Ptafr.2	7.93E-304	-1.510209663	0.009	0.308	2.22E-299	0.006858933	1.868052097	3	Ptafr
Ctsc.3	3.98E-303	-1.016529199	0.605	0.464	1.11E-298	1.402567681	3.860505189	3	Ctsc
Selm.3	4.79E-300	-1.431443471	0.164	0.466	1.34E-295	0.203378347	2.24570926	3	Selm
Ppic.3	7.01E-298	-1.006763411	0.362	0.396	1.96E-293	0.489314355	1.99262542	3	Ppic
Cfp.3	4.33E-297	-1.647165247	0.021	0.315	1.21E-292	0.01706534	2.185627573	3	Cfp
Ccdc80.2	1.54E-296	-2.099812724	0.153	0.4	4.32E-292	0.196296783	4.127970876	3	Ccdc80
Rilpl2.3	4.40E-296	-1.525190246	0.147	0.45	1.23E-291	0.124181799	2.235672535	3	Rilpl2
Col6a1.3	1.68E-295	-2.331242559	0.072	0.371	4.71E-291	0.114483218	4.60850964	3	Col6a1
Ccl9.3	2.99E-294	-2.377372622	0.025	0.325	8.37E-290	0.076743574	4.594647889	3	Ccl9
Col5a2.2	1.94E-293	-2.007055757	0.072	0.363	5.42E-289	0.085964021	3.36515252	3	Col5a2
Calm1	6.22E-293	-1.155727937	0.979	0.955	1.74E-288	9.726199043	22.8976187	3	Calm1
Dnajb1.1	8.66E-292	1.12255136	0.854	0.579	2.43E-287	6.459375258	2.425948456	3	Dnajb1
Cd83.3	1.39E-291	-1.65002352	0.011	0.298	3.90E-287	0.007675946	2.162477651	3	Cd83
Ms4a6d.3	5.63E-291	-1.160347911	0.006	0.29	1.58E-286	0.005462303	1.247322083	3	Ms4a6d
Rnf149.2	6.82E-291	-2.169788199	0.521	0.64	1.91E-286	0.715574475	6.719353121	3	Rnf149
Rab8b.2	1.97E-290	-1.464643443	0.303	0.56	5.51E-286	0.343986873	2.709339943	3	Rab8b
Abca1.3	4.17E-290	-1.912662531	0.233	0.475	1.17E-285	0.328572769	4.002120393	3	Abca1
Trps1.1	5.57E-289	-1.305812455	0.184	0.521	1.56E-284	0.260323583	2.115808663	3	Trps1
C4b.3	1.16E-288	-2.239261555	0.047	0.353	3.23E-284	0.050584829	3.960392264	3	C4b
Clec4e.2	3.05E-288	-3.302969852	0.01	0.297	8.55E-284	0.008181177	8.950194835	3	Clec4e
Clu.1	8.28E-288	1.12425818	0.588	0.214	2.32E-283	6.664410431	2.515955083	3	Clu
Syk.3	1.20E-286	-1.46158304	0.088	0.365	3.36E-282	0.07153002	1.951105115	3	Syk
Ms4a6c.3	5.20E-285	-1.338156429	0.008	0.287	1.46E-280	0.006997669	1.545972386	3	Ms4a6c
Wfdc17.2	7.22E-285	-3.262737027	0.018	0.314	2.02E-280	0.022442855	8.813428381	3	Wfdc17
Cxcl1.3	8.34E-284	-3.384109144	0.517	0.62	2.34E-279	2.065433382	31.0044408	3	Cxcl1
Lyn.3	4.58E-283	-1.30559653	0.127	0.391	1.28E-278	0.113050218	1.751303348	3	Lyn
Ifitm2	2.86E-281	-1.110248712	0.906	0.852	8.02E-277	4.294896115	10.43077322	3	Ifitm2
Eif4e	4.48E-281	-1.209688667	0.696	0.727	1.25E-276	1.285557949	4.28621486	3	Eif4e
Rbpj.1	6.57E-281	-1.264797586	0.328	0.571	1.84E-276	0.341681384	2.223973074	3	Rbpj
Loxl1.2	3.77E-280	-1.253248126	0.025	0.316	1.06E-275	0.022177351	1.436640911	3	Loxl1
Bicc1.2	3.52E-279	-1.200977662	0.025	0.317	9.84E-275	0.030568959	1.369230732	3	Bicc1
Clec4n.3	9.51E-279	-2.111744412	0.012	0.289	2.66E-274	0.011096693	3.370097247	3	Clec4n
Rap1b.1	6.61E-277	-1.08033218	0.808	0.859	1.85E-272	2.179219131	5.722531637	3	Rap1b
Timp1.2	7.88E-277	-2.570100739	0.278	0.512	2.21E-272	0.436846461	7.532725548	3	Timp1
Fbln2.3	1.11E-276	-2.046954829	0.072	0.356	3.11E-272	0.13195545	3.677611388	3	Fbln2
Arhgdib.2	1.03E-275	-1.377179506	0.151	0.446	2.89E-271	0.206700619	2.134525998	3	Arhgdib
Dock10.1	1.45E-275	-1.04154525	0.012	0.29	4.06E-271	0.006975698	1.072790222	3	Dock10
Samsn1.2	2.39E-274	-1.526537398	0.01	0.289	6.68E-270	0.009042804	1.906987311	3	Samsn1
Sirpa.3	5.61E-274	-1.376959184	0.141	0.411	1.57E-269	0.124295336	1.920024036	3	Sirpa
Lpar1	6.32E-273	-1.056399032	0.068	0.383	1.77E-268	0.073438539	1.232466649	3	Lpar1
Ccrl2.2	6.53E-271	-3.516044156	0.056	0.364	1.83E-266	0.056159895	11.08271215	3	Ccrl2
H2-DMa.3	1.90E-270	-1.495513961	0.025	0.308	5.32E-266	0.026309551	1.893829447	3	H2-DMa
Loxl2.2	1.54E-269	-1.149372981	0.026	0.313	4.32E-265	0.028915365	1.28231401	3	Loxl2
H2-Ab1.3	1.40E-266	-4.066030303	0.245	0.431	3.91E-262	0.529722003	24.62179771	3	H2-Ab1
Fbn1.3	3.36E-266	-1.837399522	0.041	0.327	9.40E-262	0.051304542	2.756997542	3	Fbn1
Col5a1.2	5.20E-266	-1.632222709	0.034	0.32	1.46E-261	0.031453507	2.197405016	3	Col5a1
Msr1.3	2.09E-264	-1.123839101	0.003	0.26	5.84E-260	0.002368458	1.184422653	3	Msr1
Upk3a	3.41E-264	2.195613034	0.159	0.009	9.56E-260	3.838120134	0.05616377	3	Upk3a
St8sia4.1	2.13E-262	-1.219727049	0.015	0.29	5.97E-258	0.017489393	1.36975975	3	St8sia4
Sprr2f.3	2.67E-262	1.0978695	0.402	0.104	7.47E-258	10.00733002	4.142689892	3	Sprr2f
Id2.3	1.15E-261	-1.687609285	0.577	0.554	3.23E-257	1.668156169	7.59473046	3	Id2
Irf8.3	1.81E-261	-1.488259236	0.035	0.323	5.07E-257	0.035429441	1.904899963	3	Irf8
Map4k4	4.39E-261	-1.089412141	0.66	0.73	1.23E-256	1.352048167	4.004860115	3	Map4k4
Dpysl3.2	2.76E-259	-1.052856551	0.051	0.344	7.71E-255	0.06509185	1.209675317	3	Dpysl3
Runx3.3	7.49E-259	-1.084747342	0.009	0.271	2.10E-254	0.007200917	1.136277173	3	Runx3
Metrnl	2.85E-258	-1.152317724	0.256	0.544	7.98E-254	0.316925995	1.927140509	3	Metrnl
Errfi1.1	2.92E-258	-1.580462959	0.629	0.692	8.18E-254	1.904491193	7.686339946	3	Errfi1
Trem1.2	5.24E-258	-1.470807605	0.007	0.264	1.47E-253	0.004463182	1.784141023	3	Trem1
Igf1.2	6.05E-257	-2.521850287	0.042	0.323	1.69E-252	0.043092064	4.99066759	3	Igf1
Gpr35.3	2.27E-255	-1.104877005	0.007	0.263	6.35E-251	0.006520812	1.164830407	3	Gpr35
Ifi30.3	3.21E-253	-1.651021201	0.369	0.54	8.99E-249	0.465883284	3.603692391	3	Ifi30
Vcan.3	4.04E-253	-2.214853064	0.148	0.423	1.13E-248	0.221688815	4.671498297	3	Vcan
Ncf1.2	4.05E-253	-1.217147341	0.009	0.267	1.14E-248	0.006011461	1.338841479	3	Ncf1
Col6a2.3	3.30E-252	-1.739518114	0.041	0.317	9.24E-248	0.049583232	2.504806246	3	Col6a2
Lox.2	6.76E-252	-1.589446605	0.03	0.296	1.89E-247	0.02642728	2.088867582	3	Lox
F10.2	2.91E-251	-1.813504828	0.002	0.248	8.16E-247	0.003700139	2.527957421	3	F10
Ccdc71l	2.24E-250	1.013512543	0.654	0.35	6.28E-246	2.897924433	0.930793104	3	Ccdc71l
Sdcbp.1	6.24E-250	-1.205833095	0.836	0.828	1.75E-245	2.189092341	6.356293122	3	Sdcbp
Cxcl2.2	6.71E-250	-4.219778216	0.4	0.625	1.88E-245	5.44222135	119.0370907	3	Cxcl2
Akap13.1	1.09E-249	-1.513254564	0.619	0.738	3.06E-245	1.191877436	5.256785708	3	Akap13
Arl4c.2	1.72E-249	-1.328079917	0.521	0.589	4.80E-245	1.333590887	4.8589071	3	Arl4c
Socs3	6.37E-248	-1.640145006	0.488	0.662	1.78E-243	1.140435745	5.671677409	3	Socs3
Chst11	1.07E-247	-1.064078632	0.094	0.396	2.99E-243	0.09418701	1.287763572	3	Chst11
Mrc1.3	2.66E-247	-1.732385058	0.004	0.247	7.45E-243	0.002626277	2.331493336	3	Mrc1
Nbl1.3	9.04E-247	-1.623272134	0.231	0.426	2.53E-242	0.280035291	2.943442812	3	Nbl1
C1qa.3	3.57E-246	-3.343646335	0.013	0.261	1.00E-241	0.026975223	9.425521963	3	C1qa
Ctsa.1	2.33E-245	-1.115114453	0.513	0.624	6.52E-241	0.720977049	2.727846127	3	Ctsa
Itgam.2	3.89E-245	-1.508169672	0.013	0.271	1.09E-240	0.015274456	1.887937364	3	Itgam
Osm.2	4.99E-245	-1.567764249	0.005	0.25	1.40E-240	0.003513059	1.974863844	3	Osm
Wnk1	2.27E-244	-1.024708994	0.772	0.786	6.34E-240	1.71492635	4.523650564	3	Wnk1
Picalm.2	6.67E-244	-1.234305667	0.712	0.722	1.87E-239	1.499879759	4.881419402	3	Picalm
Cotl1.3	3.03E-243	-1.402788063	0.406	0.556	8.50E-239	0.793236223	3.741533109	3	Cotl1
Fyb.2	5.98E-242	-1.233250764	0.043	0.31	1.67E-237	0.032698828	1.427834934	3	Fyb
Tgfb1	1.11E-241	-1.087789849	0.608	0.661	3.11E-237	1.089587109	3.441379195	3	Tgfb1
Ftl1.1	2.60E-240	-1.644153374	0.996	0.99	7.29E-236	33.07504488	105.5064525	3	Ftl1
Bcl2a1a.3	8.76E-240	-1.284852459	0.006	0.245	2.45E-235	0.001722726	1.440768877	3	Bcl2a1a
Efhd2.3	2.98E-239	-1.229736952	0.607	0.603	8.35E-235	1.085107429	3.890082037	3	Efhd2
C1qc.3	9.93E-239	-2.347826008	0.006	0.243	2.78E-234	0.00774925	4.130013837	3	C1qc
Ifi203	8.32E-238	1.07295035	0.632	0.307	2.33E-233	3.318880356	1.052962109	3	Ifi203
Ccl2.3	1.66E-236	-3.614632787	0.226	0.451	4.64E-232	0.269666838	14.55258805	3	Ccl2
Mmp2.2	5.47E-236	-1.700337059	0.058	0.311	1.53E-231	0.05165113	2.417622973	3	Mmp2
C1qb.3	2.32E-235	-2.630004641	0.009	0.244	6.50E-231	0.010473294	5.255112508	3	C1qb
S100a10	1.98E-234	-1.074365729	0.814	0.836	5.55E-230	4.858408253	11.33661307	3	S100a10
Atf3.1	3.84E-234	1.246377758	0.774	0.499	1.07E-229	14.08681266	5.359169577	3	Atf3
Tlr2.3	4.72E-234	-1.478468819	0.047	0.303	1.32E-229	0.046280125	1.915489204	3	Tlr2
Sod2	1.79E-231	-1.344772338	0.67	0.723	5.01E-227	1.218577864	4.63496842	3	Sod2
Bgn.2	1.73E-229	-3.038894885	0.107	0.319	4.83E-225	0.111513657	8.135100245	3	Bgn
Serpina3n.2	2.10E-228	-2.630397043	0.062	0.297	5.89E-224	0.056289697	5.540507594	3	Serpina3n
Tmem189.2	2.88E-227	-1.187814832	0.306	0.496	8.07E-223	0.343401151	2.0603677	3	Tmem189
Cd93.2	3.65E-227	-1.280792301	0.008	0.244	1.02E-222	0.010369166	1.454917969	3	Cd93
Adamts2.3	8.02E-226	-1.266802353	0.032	0.284	2.25E-221	0.037271136	1.495961029	3	Adamts2
Lum.3	2.27E-225	-2.722875938	0.086	0.298	6.35E-221	0.099277324	6.257292063	3	Lum
Col4a1.2	3.61E-225	-2.324793864	0.107	0.351	1.01E-220	0.143183751	4.727284138	3	Col4a1
Gpr132.2	7.66E-224	-1.052337535	0.062	0.296	2.15E-219	0.043886889	1.16490382	3	Gpr132
Cd34.1	4.84E-223	-1.174564293	0.035	0.291	1.35E-218	0.038890963	1.345033508	3	Cd34
Fmo5	5.82E-223	1.497990527	0.189	0.064	1.63E-218	2.11090555	0.10140424	3	Fmo5
Thbd.1	1.26E-221	-1.323866545	0.025	0.274	3.53E-217	0.020495176	1.554668167	3	Thbd
Il1rn.2	8.48E-221	-2.941436368	0.289	0.39	2.37E-216	0.460531452	10.21944802	3	Il1rn
Ccl7.3	3.74E-220	-3.239646298	0.176	0.413	1.05E-215	0.229970256	10.61783811	3	Ccl7
Aif1.3	3.93E-219	-1.35814485	0.027	0.261	1.10E-214	0.023291729	1.623262808	3	Aif1
Atp2b1.1	5.67E-219	-1.10558429	0.782	0.781	1.59E-214	2.216069586	5.920531836	3	Atp2b1
Lhfp.2	2.06E-218	-1.154437507	0.083	0.316	5.78E-214	0.07441434	1.391619655	3	Lhfp
Kctd12.2	5.64E-216	-1.756749431	0.222	0.457	1.58E-211	0.46530677	3.951796968	3	Kctd12
Col4a2.2	5.17E-214	-1.581577508	0.06	0.303	1.45E-209	0.062613262	2.180368931	3	Col4a2
Acsl4	1.02E-213	-1.042078848	0.347	0.559	2.87E-209	0.452366501	1.990702506	3	Acsl4
Igfbp6.2	1.25E-213	-1.696322387	0.042	0.283	3.50E-209	0.055147422	2.419456339	3	Igfbp6
Tcf4	5.81E-212	-1.212809568	0.329	0.55	1.63E-207	0.429325885	2.313014356	3	Tcf4
Creb5	6.09E-211	-1.01523929	0.082	0.353	1.70E-206	0.106402691	1.236303289	3	Creb5
Tuba1a.2	1.37E-210	-1.152045333	0.32	0.497	3.84E-206	0.419304117	2.154101494	3	Tuba1a
Fbln1.2	2.63E-210	-2.710014676	0.122	0.326	7.37E-206	0.119869349	6.327622106	3	Fbln1
Nid1.2	5.98E-210	-1.235153633	0.093	0.343	1.67E-205	0.118623176	1.633310711	3	Nid1
Gpx3.2	2.30E-209	-1.688071953	0.047	0.293	6.43E-205	0.038751504	2.347125204	3	Gpx3
Sdc2.2	6.62E-209	-1.006861637	0.048	0.295	1.85E-204	0.054289654	1.118631861	3	Sdc2
Unc93b1.3	1.95E-208	-1.049980519	0.227	0.41	5.47E-204	0.255307597	1.599116751	3	Unc93b1
Lst1.3	4.97E-206	-1.143691159	0.018	0.243	1.39E-201	0.012948824	1.238065793	3	Lst1
Thbs1.1	8.17E-206	-1.865985976	0.627	0.602	2.29E-201	3.056916876	13.78815043	3	Thbs1
Rarres2.2	1.57E-205	-1.569870181	0.043	0.258	4.39E-201	0.036303055	2.07655577	3	Rarres2
H2-DMb1.3	3.08E-205	-1.226368687	0.043	0.271	8.62E-201	0.037041561	1.426442042	3	H2-DMb1
Il7r.3	1.43E-204	-1.346145166	0.008	0.224	3.99E-200	0.011395679	1.57129063	3	Il7r
Slfn2.2	1.02E-203	-1.24735219	0.571	0.501	2.85E-199	2.221369288	6.647701672	3	Slfn2
Nr4a3.1	1.57E-203	-1.5886681	0.283	0.518	4.39E-199	0.499235725	3.509274502	3	Nr4a3
Pla1a	1.71E-202	-1.07036614	0.021	0.249	4.78E-198	0.02066793	1.143368203	3	Pla1a
Adgre5.2	9.53E-201	-1.217919646	0.099	0.351	2.67E-196	0.093603996	1.543843762	3	Adgre5
Hmox1.1	2.47E-200	-2.293491131	0.41	0.623	6.91E-196	1.50136128	11.26269843	3	Hmox1
Pmp22	7.14E-200	-1.163677231	0.146	0.405	2.00E-195	0.188175792	1.661843092	3	Pmp22
Klf2.1	2.78E-199	-1.892434919	0.227	0.473	7.77E-195	0.448966354	4.379451253	3	Klf2
Napsa.2	5.74E-199	-1.061264198	0.006	0.213	1.61E-194	0.005987426	1.099253612	3	Napsa
Vcam1.1	6.94E-199	-1.516270364	0.035	0.268	1.94E-194	0.034120357	1.958107473	3	Vcam1
Spp1.3	3.24E-198	-3.127911335	0.053	0.287	9.08E-194	0.10453868	8.655528828	3	Spp1
Upk1a	7.16E-197	1.065853005	0.144	0.013	2.00E-192	1.161487254	0.032521143	3	Upk1a
Mapkapk2	1.31E-196	-1.11488613	0.605	0.692	3.67E-192	0.954581749	3.233192383	3	Mapkapk2
Timp3.2	2.37E-196	-2.125077832	0.075	0.313	6.65E-192	0.094670492	3.775244156	3	Timp3
Tgfbr2.1	2.39E-196	-1.079402023	0.466	0.62	6.70E-192	0.693220858	2.57804663	3	Tgfbr2
Mcl1.2	4.33E-196	-1.367118076	0.878	0.882	1.21E-191	4.045399022	12.01484701	3	Mcl1
Ptgis.2	1.24E-195	-1.370961639	0.027	0.24	3.47E-191	0.033543336	1.673186549	3	Ptgis
Card19.2	1.87E-195	-1.335766765	0.459	0.578	5.25E-191	0.566701874	2.954505886	3	Card19
Olfml3.1	6.91E-193	-1.077072499	0.031	0.254	1.93E-188	0.027294198	1.167334603	3	Olfml3
Malt1.3	4.24E-191	-1.282618372	0.259	0.396	1.19E-186	0.274372635	2.100295143	3	Malt1
Cflar.2	1.06E-190	-1.364956692	0.51	0.623	2.97E-186	0.7327874	3.463116142	3	Cflar
Jdp2	2.14E-190	-1.194471682	0.174	0.432	5.98E-186	0.208783621	1.766434371	3	Jdp2
Rel.2	2.88E-190	-1.308323575	0.506	0.557	8.05E-186	0.908821841	3.727265949	3	Rel
Emb	1.40E-188	-1.419425288	0.361	0.486	3.93E-184	0.619639082	3.332193396	3	Emb
Cxcl14.3	1.21E-187	-1.960806446	0.05	0.284	3.40E-183	0.042831156	3.059528119	3	Cxcl14
Arg1.2	2.89E-187	-2.751007777	0.059	0.286	8.09E-183	0.140919285	6.680522752	3	Arg1
Ltc4s	9.89E-187	-1.019378905	0.009	0.213	2.77E-182	0.008572968	1.04442391	3	Ltc4s
C3.3	1.69E-185	-2.563226737	0.366	0.482	4.74E-181	0.718505943	9.156853114	3	C3
Pltp	8.69E-183	-1.107510078	0.17	0.4	2.43E-178	0.183895202	1.550979769	3	Pltp
Cd44.1	5.55E-182	-1.076719061	0.785	0.741	1.55E-177	3.17891602	7.814311159	3	Cd44
Snx18.2	2.13E-181	-1.154683739	0.355	0.484	5.96E-177	0.41252011	2.144771395	3	Snx18
Ctsl	8.31E-181	-1.226361398	0.703	0.749	2.33E-176	3.0383173	8.448698813	3	Ctsl
Fem1c.1	9.52E-180	-1.043500237	0.348	0.481	2.67E-175	0.386442238	1.857765918	3	Fem1c
Gfpt2.2	1.76E-178	-1.64671757	0.054	0.251	4.91E-174	0.054317783	2.301284212	3	Gfpt2
Csrp2.3	2.36E-178	-1.306169865	0.496	0.466	6.61E-174	1.104835027	4.204923742	3	Csrp2
Pdpn.1	2.90E-178	-1.16451188	0.361	0.458	8.11E-174	0.593726441	2.572455142	3	Pdpn
Plod2.2	6.94E-178	-1.157980596	0.062	0.286	1.94E-173	0.071018716	1.38992325	3	Plod2
Pim1	3.75E-176	-1.107233144	0.772	0.883	1.05E-171	5.137395417	12.22191903	3	Pim1
Rgcc	1.00E-175	-1.359706516	0.083	0.323	2.81E-171	0.173841843	2.012465162	3	Rgcc
Ccl3.3	2.03E-175	-4.245973582	0.012	0.209	5.68E-171	0.02066905	18.36646497	3	Ccl3
Zbtb20.1	3.65E-173	-1.070661783	0.496	0.608	1.02E-168	0.965100162	3.127489749	3	Zbtb20
Col14a1.1	9.67E-173	-1.343960281	0.024	0.228	2.71E-168	0.031236343	1.617764462	3	Col14a1
Creg1.1	1.10E-172	-1.243918718	0.538	0.61	3.07E-168	0.881019131	3.455024114	3	Creg1
Col6a3.3	2.76E-172	-1.494011159	0.071	0.298	7.74E-168	0.094718903	2.083505944	3	Col6a3
Has1.2	4.64E-172	-1.475137668	0.031	0.23	1.30E-167	0.03210685	1.869362024	3	Has1
Cd68.3	1.73E-171	-1.035438414	0.192	0.334	4.83E-167	0.188649231	1.436417639	3	Cd68
Clec10a.2	1.41E-168	-1.028545482	0.004	0.182	3.96E-164	0.008665314	1.057643481	3	Clec10a
Gas6.3	2.33E-167	-1.835029984	0.311	0.361	6.52E-163	0.467013204	4.233992438	3	Gas6
Mt1	4.43E-165	-1.076607964	0.907	0.821	1.24E-160	9.102017141	20.30587584	3	Mt1
Bach1	1.11E-164	-1.002246143	0.495	0.617	3.10E-160	0.91727356	2.840521805	3	Bach1
Il6.2	1.63E-164	-1.715761399	0.062	0.265	4.57E-160	0.065113026	2.498576241	3	Il6
Ogn.2	4.49E-164	-1.280299757	0.016	0.203	1.26E-159	0.022564696	1.483701646	3	Ogn
Serpinf1.2	6.78E-164	-1.135460492	0.024	0.206	1.90E-159	0.020154965	1.241164913	3	Serpinf1
Cd274.2	9.36E-164	-1.425701996	0.115	0.325	2.62E-159	0.142014888	2.067968039	3	Cd274
Gm42418	1.27E-163	-1.308838861	0.97	0.915	3.57E-159	55.52039855	139.0248036	3	Gm42418
Gla	1.43E-162	-1.01356734	0.174	0.396	4.01E-158	0.170851585	1.363828803	3	Gla
Msrb1.1	8.35E-162	-1.309888327	0.389	0.521	2.34E-157	0.405388059	2.484271084	3	Msrb1
Matn2.2	2.16E-161	-1.060019482	0.029	0.226	6.05E-157	0.034915877	1.157757872	3	Matn2
Rnf19b	4.14E-160	-1.006033692	0.522	0.604	1.16E-155	0.82546906	2.666239183	3	Rnf19b
Rbp1.2	7.03E-160	-1.523923728	0.317	0.345	1.97E-155	0.731690287	3.979858174	3	Rbp1
Cygb.2	3.93E-159	-1.193861583	0.025	0.206	1.10E-154	0.022364373	1.338804142	3	Cygb
Dpt.2	1.41E-157	-1.363983353	0.022	0.202	3.94E-153	0.023389112	1.63415117	3	Dpt
Fst.1	6.10E-157	1.179321338	0.384	0.142	1.71E-152	3.555182361	1.011382516	3	Fst
Tgm2.2	8.83E-156	-1.528526383	0.325	0.546	2.47E-151	0.937621186	4.589863012	3	Tgm2
Gadd45g.3	3.62E-155	-1.623894031	0.271	0.454	1.01E-150	0.466567081	3.520044865	3	Gadd45g
Col15a1.2	1.74E-154	-1.093089778	0.023	0.201	4.86E-150	0.01928856	1.174452681	3	Col15a1
Col12a1.3	2.47E-154	-2.191724113	0.11	0.277	6.91E-150	0.160233233	4.300538593	3	Col12a1
Lpl	4.21E-154	-1.556046649	0.014	0.193	1.18E-149	0.015598865	1.98633774	3	Lpl
Slc16a3.1	5.82E-154	-1.17554276	0.137	0.34	1.63E-149	0.186637262	1.680350653	3	Slc16a3
Mgp.2	9.89E-154	-4.606094461	0.266	0.381	2.77E-149	0.450548282	34.32683945	3	Mgp
Marcksl1.2	1.76E-153	-1.511324612	0.706	0.677	4.94E-149	1.69659283	6.687221888	3	Marcksl1
Srxn1	7.12E-153	-1.165457981	0.34	0.509	1.99E-148	0.505022836	2.375832583	3	Srxn1
Kdm6b.1	2.26E-152	-1.021196463	0.746	0.758	6.34E-148	2.302344893	5.702444017	3	Kdm6b
Stk17b	2.00E-151	-1.051966657	0.351	0.508	5.60E-147	0.433850325	1.972879713	3	Stk17b
Thbs2.2	4.52E-151	-2.24042064	0.074	0.258	1.26E-146	0.093518343	4.167254926	3	Thbs2
Slc7a11.2	6.32E-151	-2.377579907	0.219	0.323	1.77E-146	0.458120577	6.577331855	3	Slc7a11
Txnrd1.1	1.06E-150	-1.074042439	0.722	0.734	2.95E-146	2.225955174	5.791681623	3	Txnrd1
Htra1.2	4.44E-150	-1.817231034	0.193	0.304	1.24E-145	0.350888573	3.76058779	3	Htra1
Ifngr1.1	2.49E-149	-1.020217861	0.505	0.59	6.97E-145	0.806736651	2.664468839	3	Ifngr1
Cryab.3	7.07E-149	-1.984561063	0.088	0.277	1.98E-144	0.100461472	3.354990887	3	Cryab
Csf1.1	1.41E-148	-1.681942219	0.101	0.31	3.94E-144	0.110270124	2.562408453	3	Csf1
Grina	1.49E-147	-1.14798929	0.457	0.582	4.16E-143	0.589000513	2.521301798	3	Grina
Mfap5.2	2.48E-147	-1.696313279	0.034	0.195	6.95E-143	0.031372744	2.342387736	3	Mfap5
Trf.3	2.84E-147	-1.479073649	0.173	0.4	7.94E-143	0.945339359	4.423016276	3	Trf
Tnfaip3	4.45E-147	-1.340237389	0.415	0.573	1.25E-142	0.921900925	3.866118168	3	Tnfaip3
Gdpd3.2	1.67E-146	-1.060731999	0.439	0.457	4.67E-142	0.815137782	2.786358625	3	Gdpd3
Vegfa	2.13E-146	-1.079380005	0.51	0.544	5.96E-142	1.201791491	3.652666752	3	Vegfa
Ramp3.2	3.24E-146	-1.36989516	0.069	0.233	9.08E-142	0.062128666	1.745090484	3	Ramp3
Tgfbi.3	5.14E-142	-1.380842452	0.27	0.416	1.44E-137	0.730708292	3.507117412	3	Tgfbi
Nfkbia	1.50E-141	-1.216205066	0.896	0.926	4.20E-137	12.05736005	29.33678722	3	Nfkbia
Ebf1	2.87E-141	-1.038661098	0.019	0.183	8.04E-137	0.017110593	1.089470882	3	Ebf1
Sparcl1.3	4.05E-141	-1.934359466	0.037	0.198	1.13E-136	0.058303511	3.044924862	3	Sparcl1
Traf1.2	1.05E-138	-1.111913373	0.116	0.306	2.95E-134	0.12525623	1.432039945	3	Traf1
Rab20.1	1.00E-137	-1.177318519	0.37	0.464	2.81E-133	0.50405556	2.401512475	3	Rab20
Abi3bp.2	7.46E-137	-1.049388848	0.016	0.179	2.09E-132	0.021213785	1.113558091	3	Abi3bp
Spon1.1	1.99E-136	-1.081107952	0.027	0.191	5.58E-132	0.025857587	1.170366097	3	Spon1
Hal.2	3.06E-136	-1.14798958	0.012	0.171	8.56E-132	0.009173	1.236376505	3	Hal
Cxcl12.2	1.56E-135	-1.578726866	0.046	0.22	4.38E-131	0.050647602	2.138348839	3	Cxcl12
Chil4	2.41E-135	1.990463872	0.171	0.031	6.73E-131	13.75626643	2.713531885	3	Chil4
Bcl2l11.1	4.04E-135	-1.187027471	0.345	0.503	1.13E-130	0.464821443	2.335151476	3	Bcl2l11
Prss23.2	2.16E-133	-1.188052249	0.119	0.273	6.05E-129	0.132411573	1.580142321	3	Prss23
Sfrp1.3	9.62E-133	-2.241142275	0.076	0.208	2.69E-128	0.076760739	4.090615096	3	Sfrp1
Ccl4.3	2.60E-132	-3.767412325	0.014	0.171	7.28E-128	0.023368034	12.93593022	3	Ccl4
Clec3b.2	2.61E-132	-1.61028608	0.027	0.177	7.31E-128	0.024302812	2.127323273	3	Clec3b
Btg1.2	1.54E-131	-1.266577502	0.969	0.946	4.31E-127	7.882952737	20.37150819	3	Btg1
F13a1.2	2.20E-126	-1.244211701	0.001	0.131	6.16E-122	0.000199509	1.369363425	3	F13a1
Meg3.2	5.24E-124	-1.617449621	0.027	0.164	1.47E-119	0.038073483	2.185143109	3	Meg3
Tagln.3	2.97E-122	-1.592754513	0.031	0.188	8.33E-118	0.042881751	2.145588816	3	Tagln
Neurl3.2	4.05E-122	-1.043716329	0.121	0.303	1.13E-117	0.178912755	1.430365482	3	Neurl3
Ctla2a.2	4.99E-122	-2.918158685	0.177	0.312	1.40E-117	0.268562752	8.588821885	3	Ctla2a
Cyp4f18.2	6.75E-122	-1.354506866	0.004	0.137	1.89E-117	0.001588016	1.561157673	3	Cyp4f18
Basp1.2	8.93E-122	-1.365613846	0.364	0.592	2.50E-117	2.177637821	7.188326023	3	Basp1
Nr4a2	1.63E-120	-1.13653342	0.372	0.518	4.55E-116	0.953996827	3.295903377	3	Nr4a2
Ctsd.1	1.14E-119	-1.038641507	0.961	0.845	3.18E-115	6.478289207	14.36259229	3	Ctsd
Rgs2	3.77E-119	-1.086097639	0.186	0.38	1.05E-114	0.33302524	1.82999938	3	Rgs2
Cpxm1.2	9.83E-119	-1.061138031	0.023	0.171	2.75E-114	0.022787325	1.134124316	3	Cpxm1
Spon2.2	2.48E-118	-1.143288004	0.019	0.164	6.95E-114	0.023044934	1.259741138	3	Spon2
Lbp.2	3.83E-118	-1.26866786	0.086	0.245	1.07E-113	0.107949776	1.669482968	3	Lbp
Pla2g7.3	3.36E-114	-1.091668565	0.3	0.362	9.42E-110	0.451005554	2.092388563	3	Pla2g7
Serpine1.1	1.40E-113	-1.44420112	0.188	0.34	3.91E-109	0.374001403	2.738824099	3	Serpine1
Pf4.2	9.00E-113	-1.600433684	0.016	0.154	2.52E-108	0.023497231	2.103596239	3	Pf4
Ier3.1	2.47E-112	-1.116300855	0.876	0.851	6.91E-108	10.14716656	23.16598667	3	Ier3
Pi16.3	4.05E-111	-1.551791868	0.02	0.157	1.13E-106	0.013761091	1.972155433	3	Pi16
Ccl24.2	1.74E-109	-1.666756303	0.003	0.121	4.87E-105	0.000682734	2.177167044	3	Ccl24
Tnfaip6.2	2.99E-109	-2.131265982	0.048	0.188	8.37E-105	0.047361824	3.588510495	3	Tnfaip6
Postn.2	3.00E-109	-1.113157292	0.022	0.157	8.40E-105	0.019222629	1.204767468	3	Postn
Ankrd33b.2	1.29E-107	-1.403332769	0.124	0.293	3.61E-103	0.157836384	2.062615316	3	Ankrd33b
Il1a.2	2.94E-105	-2.029776976	0.075	0.218	8.24E-101	0.136892695	3.642407192	3	Il1a
Mafb.3	5.16E-105	-1.50941134	0.256	0.341	1.44E-100	0.530981147	3.358609207	3	Mafb
Eln.2	1.63E-104	-1.79401138	0.026	0.162	4.58E-100	0.029774694	2.571029624	3	Eln
Slc7a2.1	4.12E-104	-1.052918421	0.066	0.21	1.15E-99	0.066857628	1.213433581	3	Slc7a2
Saa3.2	5.43E-101	-3.71313865	0.105	0.2	1.52E-96	0.182682042	14.51079701	3	Saa3
Ccl8.1	1.22E-100	-2.272503783	0.075	0.225	3.41E-96	0.144833069	4.531386042	3	Ccl8
Lmnb1.2	6.80E-100	-1.327597354	0.368	0.44	1.90E-95	0.508311379	2.78562537	3	Lmnb1
Ccr7.2	7.49E-100	-1.255680508	0.008	0.126	2.10E-95	0.013369476	1.419721127	3	Ccr7
Irg1.3	3.00E-99	-2.219172545	0.005	0.119	8.41E-95	0.007753804	3.692366738	3	Irg1
Plpp3.2	2.41E-97	-1.138983049	0.287	0.313	6.75E-93	0.676755213	2.692646442	3	Plpp3
Hdc.3	1.12E-95	-1.946877393	0.008	0.122	3.14E-91	0.004431923	2.872478368	3	Hdc
Chil3.2	5.57E-93	-1.486821086	0.007	0.116	1.56E-88	0.004903517	1.816450425	3	Chil3
Sfrp2.2	1.25E-91	-1.939516908	0.032	0.157	3.49E-87	0.050948946	3.031200371	3	Sfrp2
Slpi.2	7.70E-91	-2.131886453	0.334	0.293	2.16E-86	1.397567149	9.508302086	3	Slpi
S100a8.3	1.10E-90	-4.541430332	0.03	0.161	3.09E-86	0.089044925	24.36019267	3	S100a8
Mfap4.2	1.43E-89	-1.381356535	0.022	0.124	4.01E-85	0.019404608	1.655683677	3	Mfap4
Itm2a.2	2.91E-89	-1.027970649	0.039	0.157	8.13E-85	0.042813987	1.126458187	3	Itm2a
Penk.1	3.32E-89	-1.467083144	0.039	0.153	9.29E-85	0.030814391	1.849813933	3	Penk
Il1r2.2	8.32E-89	-1.289663676	0.075	0.233	2.33E-84	0.210265061	1.958747791	3	Il1r2
Uap1.1	1.50E-88	-1.195917841	0.51	0.524	4.21E-84	0.886258856	3.321240464	3	Uap1
Nov.1	1.77E-87	-1.145409135	0.025	0.146	4.95E-83	0.031611843	1.282016741	3	Nov
AA467197.2	6.64E-87	-1.395011041	0.058	0.186	1.86E-82	0.08697163	1.858632828	3	AA467197
Prg4	1.88E-83	-1.026631351	0.005	0.102	5.27E-79	0.010375062	1.058398466	3	Prg4
Serpine2.2	3.70E-80	-1.003192287	0.093	0.195	1.04E-75	0.135353879	1.275737773	3	Serpine2
Fcna.2	1.79E-79	-1.203470398	0.011	0.106	5.01E-75	0.010957669	1.328164482	3	Fcna
Mmp12.3	3.04E-79	-1.225921962	0.013	0.115	8.51E-75	0.025176435	1.397937711	3	Mmp12
Ptx3.2	1.43E-75	-2.552076342	0.094	0.15	4.01E-71	0.085778775	5.36785078	3	Ptx3
Il11.3	2.51E-73	-2.02959133	0.086	0.181	7.03E-69	0.089769673	3.449411642	3	Il11
Enpp2.2	1.31E-71	-1.235565191	0.089	0.193	3.65E-67	0.153094588	1.715233092	3	Enpp2
Inhba.2	2.69E-69	-1.170240089	0.158	0.286	7.53E-65	0.519400132	2.419397018	3	Inhba
Hp	1.30E-65	-1.010565938	0.051	0.158	3.65E-61	0.080546363	1.176978129	3	Hp
Igfbp5.2	1.37E-64	-2.678019771	0.161	0.183	3.84E-60	0.395210315	7.929023346	3	Igfbp5
Ppbp.1	3.33E-64	-1.301386286	0.194	0.086	9.31E-60	1.402249555	4.920718728	3	Ppbp
Acta2.2	1.56E-58	-1.425262059	0.091	0.17	4.38E-54	0.171977821	2.14750207	3	Acta2
Mxd1.2	4.84E-58	-1.366410462	0.437	0.436	1.35E-53	1.01684477	4.199995989	3	Mxd1
Gadd45b.1	5.26E-55	-1.038016911	0.726	0.719	1.47E-50	3.800223023	8.856793129	3	Gadd45b
Gsn.2	8.64E-53	-1.245573975	0.728	0.657	2.42E-48	3.778284397	10.3299273	3	Gsn
Cxcl3.2	5.53E-52	-1.649809996	0.296	0.286	1.55E-47	1.81832667	7.843692355	3	Cxcl3
Gm13889.2	3.56E-48	-1.0018277	0.045	0.122	9.96E-44	0.095703869	1.194185715	3	Gm13889
S100a9.3	3.26E-47	-4.741391371	0.054	0.131	9.12E-43	0.149402771	29.74491265	3	S100a9
Mirt1.3	1.27E-44	-1.049484997	0.137	0.102	3.55E-40	0.127456882	1.333599946	3	Mirt1
Tnf.2	5.39E-36	-1.431023297	0.186	0.166	1.51E-31	0.318495557	2.555163738	3	Tnf
Mmp19.3	0	2.164351783	0.844	0.386	0	20.77559827	3.857751426	4	Mmp19
Il1b.3	0	2.106141142	0.959	0.295	0	109.5763722	24.68329137	4	Il1b
Lyz2.4	0	2.090964797	0.997	0.312	0	114.5241136	26.11624326	4	Lyz2
Arg1.3	0	2.040450981	0.667	0.231	0	22.40655067	4.689845424	4	Arg1
Ccl9.4	0	1.962214878	0.936	0.243	0	15.44575476	3.220542458	4	Ccl9
Ctsc.4	0	1.887627802	0.951	0.435	0	13.12995868	2.818636356	4	Ctsc
Tgfbi.4	0	1.880029416	0.92	0.358	0	11.92020611	2.510138032	4	Tgfbi
Csf2rb.4	0	1.872167149	0.975	0.332	0	17.97910385	4.184384858	4	Csf2rb
Chil3.3	0	1.870366778	0.525	0.07	0	7.0128817	1.191554261	4	Chil3
Fcgr2b.4	0	1.810652861	0.908	0.242	0	8.777604658	1.787222572	4	Fcgr2b
Ctss.4	0	1.806013875	0.996	0.319	0	30.30780634	7.953406235	4	Ctss
Cytip.4	0	1.779502122	0.918	0.288	0	13.70159258	3.282337255	4	Cytip
Thbs1.2	0	1.767056443	0.875	0.58	0	38.53088213	10.6144731	4	Thbs1
F10.3	0	1.688936293	0.855	0.172	0	8.0514641	1.807361556	4	F10
Slc16a3.2	0	1.641180658	0.869	0.275	0	5.798738741	1.179634865	4	Slc16a3
H2-Ab1.4	0	1.628258716	0.886	0.374	0	61.28521992	19.14792325	4	H2-Ab1
Flrt3.3	0	1.61191038	0.574	0.175	0	4.607919643	0.834714137	4	Flrt3
Cd74.4	0	1.603265592	0.966	0.389	0	157.7465575	51.24843442	4	Cd74
Cd14.4	0	1.597323592	0.998	0.476	0	85.08609861	27.450553	4	Cd14
S100a4.1	0	1.59190225	0.792	0.366	0	7.22069404	1.727081753	4	S100a4
Spp1.4	0	1.578999136	0.723	0.227	0	21.96512909	6.686750557	4	Spp1
Mxi1.3	0	1.565738801	0.889	0.428	0	6.848184939	1.651153561	4	Mxi1
Ms4a6c.4	0	1.54412388	0.832	0.213	0	5.096804626	1.090617942	4	Ms4a6c
Ms4a6d.4	0	1.543016221	0.854	0.214	0	4.40383158	0.85441802	4	Ms4a6d
H2-Aa.4	0	1.535798323	0.86	0.3	0	49.74684868	16.50200146	4	H2-Aa
Arl4c.3	0	1.521702291	0.963	0.55	0	12.86080565	3.827368365	4	Arl4c
Gpr35.4	0	1.518723545	0.833	0.189	0	4.144160276	0.795283954	4	Gpr35
Fcer1g.4	0	1.517270964	0.996	0.324	0	21.54100846	6.874613924	4	Fcer1g
H2-DMb1.4	0	1.48978524	0.754	0.207	0	4.654541733	1.013387506	4	H2-DMb1
Fcgr3.4	0	1.474579824	0.944	0.269	0	9.076445546	2.62588983	4	Fcgr3
Adam8.2	0	1.461765026	0.852	0.303	0	6.229938335	1.624819681	4	Adam8
Vegfa.1	0	1.45862489	0.864	0.513	0	9.700210694	2.893162082	4	Vegfa
Abca1.4	0	1.457236649	0.918	0.413	0	10.27844329	3.107496653	4	Abca1
Id2.4	0	1.451558046	0.949	0.522	0	18.39746868	6.092225689	4	Id2
Ccl6.3	0	1.449366937	0.931	0.252	0	19.38086294	6.463106614	4	Ccl6
Trf.4	0	1.448568193	0.925	0.333	0	11.27307951	3.496670561	4	Trf
Cd52.4	0	1.445933698	0.946	0.312	0	14.57299429	4.71613806	4	Cd52
Slfn2.3	0	1.443693903	0.963	0.468	0	16.35960369	5.38182127	4	Slfn2
Fn1.1	0	1.438855305	0.924	0.643	0	55.97202834	20.01469424	4	Fn1
Cybb.4	0	1.423588943	0.924	0.261	0	10.47862782	3.279046456	4	Cybb
Picalm.3	0	1.411419058	0.987	0.698	0	12.11525384	3.930571119	4	Picalm
H2-DMa.4	0	1.406482537	0.817	0.237	0	5.39391593	1.411978818	4	H2-DMa
Emilin2.3	0	1.386924006	0.97	0.451	0	9.32855925	2.949426335	4	Emilin2
Ccr1.4	0	1.386414521	0.923	0.268	0	10.26944795	3.31072467	4	Ccr1
Slc15a3.4	0	1.374254496	0.927	0.276	0	7.871429409	2.422171548	4	Slc15a3
Tyrobp.4	0	1.371353488	0.999	0.335	0	25.74008975	9.335805452	4	Tyrobp
Smox.2	0	1.368969902	0.937	0.422	0	7.681039604	2.361017192	4	Smox
Cfp.4	0	1.367981044	0.859	0.24	0	5.865063268	1.659752442	4	Cfp
Jarid2.1	0	1.367517162	0.869	0.388	0	4.823642118	1.256997057	4	Jarid2
Csf1r.4	0	1.364595503	0.938	0.25	0	6.062048097	1.742499095	4	Csf1r
Msr1.4	0	1.341404785	0.817	0.187	0	3.696675678	0.853478254	4	Msr1
Zeb2.3	0	1.341084708	0.966	0.584	0	14.57328961	5.14714753	4	Zeb2
Alox5ap.3	0	1.341078946	0.938	0.256	0	6.037669034	1.777946323	4	Alox5ap
Atp11b.2	0	1.340117453	0.908	0.462	0	5.881983436	1.718304299	4	Atp11b
Ncf2.4	0	1.326708711	0.923	0.283	0	5.272791313	1.5008159	4	Ncf2
Dab2.3	0	1.32373964	0.84	0.416	0	8.75075746	2.895408573	4	Dab2
Ccr5.1	0	1.30962081	0.712	0.174	0	2.937342632	0.588429932	4	Ccr5
Ncf4.3	0	1.301457287	0.925	0.286	0	5.446949649	1.615631729	4	Ncf4
Ms4a4c	0	1.297634129	0.368	0.057	0	1.882076212	0.172407707	4	Ms4a4c
C5ar1.3	0	1.293917351	0.886	0.217	0	4.752512782	1.346116953	4	C5ar1
Cyba.3	0	1.280365203	0.992	0.762	0	17.1475152	6.471173768	4	Cyba
Malt1.4	0	1.277311362	0.815	0.346	0	5.398946833	1.639972895	4	Malt1
Csf2rb2.3	0	1.276956821	0.844	0.257	0	4.505336518	1.271859996	4	Csf2rb2
Tlr2.4	0	1.275032852	0.81	0.235	0	4.981064175	1.471469916	4	Tlr2
Osm.3	0	1.272557818	0.704	0.187	0	5.082200591	1.517576434	4	Osm
Lilrb4a.3	0	1.268575826	0.93	0.259	0	5.608250441	1.74288196	4	Lilrb4a
Mafb.4	0	1.267253789	0.726	0.299	0	7.895656419	2.695699048	4	Mafb
Lcp1.4	0	1.255797561	0.954	0.351	0	10.73269659	3.913207493	4	Lcp1
Mpeg1.4	0	1.25466377	0.961	0.277	0	9.477585583	3.391064208	4	Mpeg1
Clec4n.4	0	1.251153213	0.83	0.216	0	7.739980882	2.671773106	4	Clec4n
Itgb2.3	0	1.249219135	0.884	0.253	0	4.286248106	1.223796855	4	Itgb2
Aif1.4	0	1.239899421	0.748	0.196	0	4.289347172	1.239521086	4	Aif1
Tmem189.3	0	1.239465867	0.907	0.442	0	5.196721444	1.62449391	4	Tmem189
Plaur.2	0	1.237736756	0.932	0.519	0	8.252729284	2.923502787	4	Plaur
Apoe.4	0	1.229249417	0.995	0.594	0	111.5886555	47.02348648	4	Apoe
Lyn.4	0	1.211376266	0.896	0.322	0	4.464420309	1.359845143	4	Lyn
Tpd52.2	0	1.206254455	0.956	0.518	0	7.347698282	2.617828456	4	Tpd52
Cd93.3	0	1.197182608	0.661	0.185	0	3.839097777	1.110457068	4	Cd93
Mrc1.4	0	1.195218432	0.682	0.186	0	5.493351039	1.835778351	4	Mrc1
Pld4.4	0	1.195179094	0.861	0.233	0	4.030965631	1.197184835	4	Pld4
Tgfb1.1	0	1.193379196	0.957	0.63	0	7.782520839	2.840398176	4	Tgfb1
Cd44.2	0	1.191740194	0.986	0.723	0	16.41892303	6.625560215	4	Cd44
Laptm5.4	0	1.190672651	0.985	0.371	0	13.77057347	5.470966838	4	Laptm5
Trps1.2	0	1.185354612	0.878	0.458	0	5.096067089	1.680540938	4	Trps1
Fxyd5.2	0	1.18145329	0.986	0.635	0	12.71938019	5.048972538	4	Fxyd5
Cdkn1a.1	0	1.178594731	0.971	0.697	0	14.46390666	5.831669577	4	Cdkn1a
Ier3.2	0	1.176870385	0.99	0.841	0	46.29305891	19.91819071	4	Ier3
Cd83.4	0	1.174034747	0.757	0.231	0	5.098805675	1.702869771	4	Cd83
Ucp2.3	0	1.170902844	0.97	0.651	0	10.58260583	4.144336856	4	Ucp2
Itgam.3	0	1.16780296	0.82	0.198	0	4.566103127	1.477465004	4	Itgam
Trem1.3	0	1.167172662	0.848	0.189	0	4.368629136	1.390613803	4	Trem1
Eno1	0	1.164638421	0.924	0.599	0	5.993615339	2.119684269	4	Eno1
Cotl1.4	0	1.15800776	0.945	0.508	0	8.109119295	3.082078187	4	Cotl1
Spi1.4	0	1.149512	0.891	0.262	0	4.534361796	1.494766791	4	Spi1
Coro1a.4	0	1.149293385	0.867	0.287	0	4.696561395	1.568271897	4	Coro1a
Ifi30.4	0	1.147624293	0.901	0.493	0	7.74308178	2.946346408	4	Ifi30
Btg1.3	0	1.141781369	1	0.944	0	39.81196319	17.49596716	4	Btg1
Gpr132.3	0	1.140570827	0.823	0.228	0	3.156357407	0.885240906	4	Gpr132
Arrdc4	0	1.131919556	0.8	0.33	0	3.388143677	1.002345885	4	Arrdc4
Pid1	0	1.131094667	0.652	0.179	0	2.046799765	0.391074824	4	Pid1
Lst1.4	0	1.130103325	0.719	0.18	0	3.259292921	0.945998538	4	Lst1
Prdx5	0	1.129660962	0.978	0.802	0	13.95216666	5.83348577	4	Prdx5
Ninj1.3	0	1.120401265	0.977	0.567	0	10.07962762	4.096250609	4	Ninj1
Cmip	0	1.117033221	0.939	0.676	0	7.458115993	2.899537769	4	Cmip
Rgs1.4	0	1.111573255	0.777	0.284	0	10.62442339	4.379656269	4	Rgs1
Cebpb.1	0	1.104604104	1	0.882	0	56.69998276	25.8322267	4	Cebpb
Tgm2.3	0	1.104036099	0.935	0.491	0	9.376875271	3.827459228	4	Tgm2
Socs3.1	0	1.10075327	0.921	0.623	0	11.33214544	4.750146189	4	Socs3
Efhd2.4	0	1.097105904	0.97	0.571	0	8.107355654	3.257263303	4	Efhd2
Gm2a.3	0	1.091006912	0.937	0.481	0	7.04388166	2.776068523	4	Gm2a
Fcgr1.1	0	1.086361744	0.582	0.126	0	1.889643021	0.360870261	4	Fcgr1
Plbd1.1	0	1.084869881	0.72	0.148	0	2.589188137	0.69206814	4	Plbd1
Cd86.4	0	1.084175003	0.805	0.229	0	3.389681966	1.070445771	4	Cd86
Ptpre.2	0	1.079557518	0.722	0.285	0	3.555854922	1.15571176	4	Ptpre
Lrrfip1.2	0	1.069478173	0.904	0.598	0	6.18814494	2.425088642	4	Lrrfip1
Ptprc.3	0	1.063183611	0.948	0.333	0	7.492795184	3.064437903	4	Ptprc
Kdm7a	0	1.062278932	0.881	0.48	0	4.570228906	1.667443446	4	Kdm7a
Vdr.1	0	1.061856569	0.576	0.145	0	2.047981932	0.460029766	4	Vdr
Atp2b4	0	1.051808224	0.7	0.285	0	2.489572629	0.683241448	4	Atp2b4
Slc7a11.3	0	1.044011188	0.853	0.266	0	12.38849607	5.49311526	4	Slc7a11
Ccr2	0	1.041411231	0.607	0.127	0	2.117197031	0.514496366	4	Ccr2
Atp2b1.2	0	1.041394463	0.969	0.765	0	11.51867242	5.082292538	4	Atp2b1
Csf2ra.1	0	1.041180102	0.78	0.237	0	2.78453333	0.839017631	4	Csf2ra
Unc93b1.4	0	1.035377498	0.872	0.352	0	3.692761217	1.289542833	4	Unc93b1
Syk.4	0	1.034586297	0.897	0.292	0	4.267937039	1.571574243	4	Syk
Snx18.3	0	1.034003704	0.873	0.438	0	4.655982771	1.762116214	4	Snx18
Cyth4	0	1.027642338	0.73	0.215	0	2.500731345	0.71714755	4	Cyth4
Plek.3	0	1.026561322	0.986	0.334	0	18.45321395	8.549169732	4	Plek
Mcl1.3	0	1.024464426	0.987	0.872	0	22.14654399	10.37867345	4	Mcl1
Sirpa.4	0	1.023418805	0.885	0.344	0	4.188736418	1.55259463	4	Sirpa
Agpat9	0	1.015101637	0.612	0.143	0	1.661251669	0.316769946	4	Agpat9
Gatm.4	0	1.008744208	0.84	0.308	0	5.559926921	2.260143651	4	Gatm
Pitpna	0	1.003503529	0.945	0.704	0	6.439013849	2.710485205	4	Pitpna
Iqgap1.1	0	1.002111908	0.968	0.823	0	14.84469807	6.910760284	4	Iqgap1
Wwtr1.1	0	-1.004638227	0.011	0.395	0	0.016134304	1.038812814	4	Wwtr1
Fermt2.1	0	-1.059818342	0.003	0.352	0	0.005076459	1.095251749	4	Fermt2
Nfib.2	0	-1.109474202	0.004	0.377	0	0.0057254	1.170023479	4	Nfib
Ptrf.1	0	-1.177426584	0.016	0.422	0	0.024364939	1.316836705	4	Ptrf
Mast4.2	0	-1.186367369	0.018	0.388	0	0.02268648	1.327419552	4	Mast4
Prkcdbp.1	0	-1.192880462	0.008	0.363	0	0.009825226	1.308548568	4	Prkcdbp
Nid1.3	0	-1.384614676	0.008	0.349	0	0.008331739	1.632776468	4	Nid1
Dst.1	0	-1.432471325	0.126	0.538	0	0.183428071	2.194174977	4	Dst
Slc25a4.2	0	-1.453599382	0.452	0.703	0	0.849520865	4.065662492	4	Slc25a4
Pcolce.2	0	-1.491028469	0.002	0.385	0	0.002991903	1.819302786	4	Pcolce
Rcn3.4	0	-1.552315205	0.037	0.399	0	0.050401479	2.080695426	4	Rcn3
Ppic.4	0	-1.575823435	0.012	0.427	0	0.014420971	2.024045634	4	Ppic
Serpinb6a.2	0	-1.610940198	0.209	0.66	0	0.63967601	4.00840411	4	Serpinb6a
Plat.2	0	-1.719356406	0.029	0.401	0	0.037912051	2.417735157	4	Plat
S100a16.1	0	-1.73704129	0.01	0.472	0	0.013200361	2.377511746	4	S100a16
Tpm2.2	0	-1.755978815	0.014	0.386	0	0.015172557	2.428800082	4	Tpm2
Nbl1.4	0	-1.946744367	0.022	0.443	0	0.024095376	2.947924636	4	Nbl1
Timp2.3	0	-2.111304714	0.489	0.735	0	1.326972597	9.054426825	4	Timp2
Col5a2.3	0	-2.117952306	0.002	0.367	0	0.002226972	3.350440763	4	Col5a2
Fbln2.4	0	-2.213356415	0.003	0.36	0	0.005882737	3.664810727	4	Fbln2
Adamts1.3	0	-2.291960229	0.012	0.43	0	0.030897832	4.048523753	4	Adamts1
Rbp1.3	0	-2.294082938	0.022	0.37	0	0.023555491	4.019947432	4	Rbp1
Cald1.4	0	-2.463703387	0.028	0.456	0	0.039310855	4.733160276	4	Cald1
Col6a1.4	0	-2.475548182	0.007	0.375	0	0.004697592	4.587912795	4	Col6a1
Nedd4.3	0	-2.510203433	0.022	0.567	0	0.033685199	4.88890877	4	Nedd4
Ly6a.1	0	-2.673767427	0.271	0.638	0	1.136747682	12.63444419	4	Ly6a
Aebp1.4	0	-2.693682003	0.003	0.412	0	0.004001443	5.495512438	4	Aebp1
Fstl1.4	0	-2.705022681	0.006	0.423	0	0.010254155	5.587545247	4	Fstl1
Serpinh1.4	0	-2.923284571	0.008	0.464	0	0.01043129	6.66484061	4	Serpinh1
Hspb1.2	0	-3.001273416	0.032	0.484	0	0.066848741	7.542326617	4	Hspb1
Serping1.3	0	-3.035320997	0.012	0.344	0	0.016583773	7.334236875	4	Serping1
Igfbp7.3	0	-4.076442223	0.032	0.507	0	0.055768703	16.8114866	4	Igfbp7
Col1a1.4	0	-4.138446244	0.017	0.428	0	0.037818342	17.27754226	4	Col1a1
Col1a2.3	0	-4.256266939	0.023	0.418	0	0.041321587	18.89980818	4	Col1a2
Sparc.3	0	-4.822275968	0.027	0.507	0	0.045914507	28.59006374	4	Sparc
Col3a1.4	0	-4.948486584	0.039	0.469	0	0.057212514	31.64413689	4	Col3a1
Dcn.4	0	-5.350570671	0.033	0.463	0	0.049934552	41.83950992	4	Dcn
Cnn3.1	1.97626258336499e-322	-1.169636396	0.067	0.443	5.53313998090529e-318	0.106591271	1.489332328	4	Cnn3
Fbln1.3	3.16202013338398e-322	-2.856450923	0.007	0.335	8.85302396944846e-318	0.007377783	6.295747206	4	Fbln1
Cd81	4.49599737715534e-322	-1.396462585	0.449	0.744	1.25878934565595e-317	1.320032479	5.1076085	4	Cd81
Rcn1.2	1.00295326105773e-321	-1.010956828	0.05	0.414	2.80806854030943e-317	0.047615664	1.111204549	4	Rcn1
Loxl1.3	7.38256109101345e-318	-1.277952646	0.001	0.317	2.06696945426195e-313	0.001643865	1.428932328	4	Loxl1
Col6a2.4	1.22080408474917e-314	-1.798108347	0.003	0.319	3.41800727648071e-310	0.004208952	2.49227662	4	Col6a2
Col5a1.3	2.60508608666243e-314	-1.662494444	0.003	0.321	7.29372002543748e-310	0.006138192	2.185065221	4	Col5a1
Lamb1.1	3.14410350182112e-314	-1.000409933	0.003	0.321	8.80286098439876e-310	0.004121225	1.00881316	4	Lamb1
Fbn1.4	1.359828423447e-312	-1.89404993	0.007	0.328	3.81E-308	0.006974432	2.742693697	4	Fbn1
Fgfr1.3	9.79380900315798e-311	-1.389824161	0.055	0.418	2.74E-306	0.097900141	1.877011528	4	Fgfr1
Bicc1.3	8.46E-307	-1.23547216	0.005	0.317	2.37E-302	0.003409045	1.36261083	4	Bicc1
Ccdc80.3	1.15E-300	-2.192322093	0.068	0.406	3.23E-296	0.117717959	4.108424029	4	Ccdc80
Timp3.3	2.83E-299	-2.215439249	0.006	0.318	7.93E-295	0.024211781	3.756674508	4	Timp3
Loxl2.3	9.25E-295	-1.170527174	0.006	0.313	2.59E-290	0.010896962	1.275467732	4	Loxl2
Tpm1.2	4.54E-292	-1.938470836	0.362	0.648	1.27E-287	0.699371862	5.513678071	4	Tpm1
Hmgn1	7.75E-290	-1.14733076	0.488	0.737	2.17E-285	0.995251756	3.419556348	4	Hmgn1
Gas6.4	1.25E-289	-2.281963863	0.044	0.384	3.50E-285	0.07799072	4.242695017	4	Gas6
Cyr61.2	4.00E-289	-1.527643502	0.001	0.293	1.12E-284	0.002622617	1.8907066	4	Cyr61
Nenf.1	9.57E-289	-1.266622416	0.283	0.613	2.68E-284	0.382142708	2.325402565	4	Nenf
Tm4sf1.1	1.67E-287	-1.917437193	0.019	0.337	4.67E-283	0.044390069	2.945198355	4	Tm4sf1
Mmp2.3	2.86E-286	-1.753277728	0.011	0.313	8.00E-282	0.010121117	2.405356918	4	Mmp2
Sdc2.3	3.69E-285	-1.074249293	0.004	0.298	1.03E-280	0.0048339	1.115804509	4	Sdc2
Lox.3	1.10E-284	-1.615799267	0.004	0.296	3.09E-280	0.003967663	2.076973606	4	Lox
Col4a2.3	1.77E-284	-1.652429512	0.007	0.306	4.95E-280	0.008662234	2.170856656	4	Col4a2
Htra1.3	1.44E-283	-2.232134207	0.014	0.319	4.03E-279	0.014641879	3.767076644	4	Htra1
Bgn.3	5.19E-283	-3.148164249	0.018	0.326	1.45E-278	0.025207044	8.088735222	4	Bgn
Lum.4	3.46E-280	-2.838741149	0.009	0.303	9.70E-276	0.009755102	6.223743092	4	Lum
Cxcl3.3	8.61E-278	1.127184729	0.63	0.257	2.41E-273	15.59748089	6.598463178	4	Cxcl3
Samhd1	5.51E-277	1.020094014	0.771	0.439	1.54E-272	3.874842666	1.403707989	4	Samhd1
Selm.4	2.66E-276	-1.447340451	0.157	0.465	7.44E-272	0.185725137	2.233530164	4	Selm
Gja1.2	8.66E-274	-1.802340058	0.087	0.431	2.42E-269	0.204408735	3.200803011	4	Gja1
Kitl	8.62E-273	-1.081054921	0.014	0.316	2.41E-268	0.023828341	1.165993283	4	Kitl
Mgp.3	1.22E-272	-4.983342215	0.066	0.398	3.42E-268	0.110528472	34.12895113	4	Mgp
Slc2a1	1.63E-271	1.015039507	0.741	0.431	4.56E-267	3.622420834	1.287242138	4	Slc2a1
Igfbp4.3	2.53E-270	-2.81784287	0.23	0.537	7.07E-266	0.467307215	9.346090668	4	Igfbp4
Prss23.3	3.34E-270	-1.364618456	0.003	0.282	9.34E-266	0.002595229	1.581765074	4	Prss23
Klf5.2	2.36E-268	-1.307223106	0.015	0.312	6.61E-264	0.023265832	1.532222356	4	Klf5
1810011O10Rik.2	3.14E-268	-1.439448119	0.029	0.341	8.78E-264	0.056433532	1.865228344	4	1810011O10Rik
Col12a1.4	3.78E-266	-2.390908434	0.005	0.285	1.06E-261	0.007849138	4.286042909	4	Col12a1
Serpina3n.3	2.03E-263	-2.672050118	0.014	0.3	5.67E-259	0.020932186	5.506750158	4	Serpina3n
Tnfrsf12a.1	8.42E-263	-1.389440667	0.385	0.619	2.36E-258	0.751104623	3.587492977	4	Tnfrsf12a
Gem.2	2.28E-262	-1.351757076	0.145	0.499	6.38E-258	0.25635438	2.206502515	4	Gem
[truncated: 9,628 more rows]
