# Supplementary material for: Epithelial plasticity can generate multi-lineage phenotypes in human and murine bladder cancers
Source: Nat Commun. 2020 May 21;11:2540. doi: 10.1038/s41467-020-16162-3 (PMC7242345; doi:10.1038/s41467-020-16162-3)
Supplement: Supplementary file 5 — Supplementary Data 2 [file 41467_2020_16162_MOESM5_ESM.csv]

	p_val	avg_logFC	pct_in_cluster	pct_out_cluster	p_val_adj	avg_UMI_in_cluster	avg_UMI_out_cluster	cluster	gene
HMGB2	1.33E-137	-1.128481009	0.611	0.674	4.36E-133	1.579412499	4.639329014	0	HMGB2
UBE2C	5.05E-127	-1.412206154	0.376	0.534	1.65E-122	0.62986269	3.337779087	0	UBE2C
KRT7	4.28E-117	0.643468931	1	0.984	1.40E-112	64.46568912	40.90928913	0	KRT7
CKS1B-ENSG00000173207	6.74E-115	-0.863266245	0.689	0.685	2.21E-110	1.878846377	4.237059697	0	CKS1B-ENSG00000173207
PABPC1	1.79E-111	0.49224338	1	0.989	5.86E-107	25.56621201	17.88641862	0	PABPC1
NUSAP1	3.10E-98	-1.044929556	0.22	0.444	1.02E-93	0.342736714	1.770422485	0	NUSAP1
KRT8	1.47E-92	0.528430816	0.999	0.968	4.80E-88	33.32285783	22.79632628	0	KRT8
UPK1A	6.44E-88	0.78515891	0.93	0.746	2.11E-83	10.20874235	5.504299087	0	UPK1A
CAPG	5.85E-82	0.448197266	0.997	0.926	1.92E-77	14.14427441	10.10011937	0	CAPG
PPARG	9.35E-82	0.557790924	0.961	0.8	3.06E-77	7.082298319	4.490641354	0	PPARG
KRT19	2.57E-81	0.481407287	1	0.988	8.41E-77	63.50713685	45.20508064	0	KRT19
TOP2A	4.55E-80	-1.007767874	0.156	0.385	1.49E-75	0.250170214	1.513839268	0	TOP2A
SMC4	1.39E-79	-0.676673335	0.357	0.484	4.57E-75	0.540788071	1.462872212	0	SMC4
S100P	8.41E-79	0.491126261	0.999	0.972	2.75E-74	32.43438207	22.78754182	0	S100P
CDK1	1.23E-76	-0.735812488	0.152	0.368	4.02E-72	0.20489997	1.006562185	0	CDK1
KRT18	1.53E-76	0.467509808	1	0.965	5.02E-72	35.93489778	25.7117552	0	KRT18
HIST1H4C	6.62E-76	-1.421857983	0.637	0.628	2.17E-71	2.328831279	7.91894911	0	HIST1H4C
TUBA1C	5.22E-74	-0.526480682	0.767	0.694	1.71E-69	1.993020078	3.311179522	0	TUBA1C
CKS2	5.48E-73	-0.576201293	0.856	0.795	1.80E-68	3.051740695	5.040814729	0	CKS2
H2AFV	4.52E-72	-0.44319397	0.879	0.831	1.48E-67	2.841774956	4.223319601	0	H2AFV
DBI	6.09E-71	0.559361958	0.996	0.951	1.99E-66	18.10800367	11.96673359	0	DBI
PSCA	1.08E-69	0.464635734	0.999	0.948	3.53E-65	22.94946874	16.35507884	0	PSCA
TMEM147	3.01E-69	0.503313738	0.974	0.861	9.87E-65	8.612313641	5.781338144	0	TMEM147
KRT20	3.19E-68	0.678718772	0.841	0.608	1.05E-63	4.166973796	2.227910987	0	KRT20
UPK1B	4.12E-68	0.43321614	0.999	0.945	1.35E-63	26.21981359	19.15923716	0	UPK1B
TUBB4B	5.58E-68	-0.554486123	0.932	0.873	1.83E-63	4.362654616	6.87583814	0	TUBB4B
CDKN3	1.77E-67	-0.708291848	0.179	0.38	5.79E-63	0.228448579	1.0071234	0	CDKN3
BIRC5	5.63E-66	-0.702709851	0.183	0.395	1.84E-61	0.293552539	1.105333089	0	BIRC5
MAGEA3	6.42E-66	0.374323423	0.893	0.64	2.10E-61	2.865370826	1.982006502	0	MAGEA3
PEBP1	1.06E-65	0.48975968	0.967	0.867	3.47E-61	6.622465661	4.42829101	0	PEBP1
TMED2	3.06E-65	0.394564059	0.975	0.839	1.00E-60	5.925400663	4.268285318	0	TMED2
TPX2	1.46E-64	-0.628513577	0.129	0.335	4.79E-60	0.163858756	0.799292285	0	TPX2
KPNA2	1.58E-64	-0.719374347	0.459	0.5	5.18E-60	0.731641579	1.851092199	0	KPNA2
CDCA8	1.65E-64	-0.701486074	0.169	0.368	5.40E-60	0.225776913	0.99333268	0	CDCA8
CDCA3	2.25E-64	-0.510518836	0.089	0.288	7.36E-60	0.090100397	0.552916059	0	CDCA3
CBX6	1.28E-62	0.685793048	0.796	0.561	4.20E-58	3.360834452	1.710973809	0	CBX6
IDH1	1.48E-62	0.542519486	0.831	0.611	4.85E-58	2.997252213	1.744396857	0	IDH1
STMN1	1.88E-62	-0.515210723	0.897	0.837	6.14E-58	4.094145974	6.280568083	0	STMN1
UBE2T	2.15E-62	-0.506907852	0.416	0.479	7.04E-58	0.629631538	1.315708498	0	UBE2T
CLDN4	2.97E-60	0.399721484	0.999	0.958	9.72E-56	22.82441047	17.05901283	0	CLDN4
TACSTD2	4.19E-59	0.556542049	0.977	0.876	1.37E-54	10.505902	6.823206973	0	TACSTD2
UPK3B	2.06E-58	0.473986433	0.901	0.695	6.74E-54	4.384276038	2.876530301	0	UPK3B
CFL1	3.32E-57	0.316585657	1	0.99	1.09E-52	22.1772885	17.61062026	0	CFL1
CENPA	5.07E-57	-0.536119559	0.063	0.242	1.66E-52	0.071315086	0.553478651	0	CENPA
CYB5A	9.42E-57	0.5155148	0.93	0.82	3.08E-52	6.215404943	4.04748796	0	CYB5A
UBE2S	1.44E-56	-0.497527615	0.473	0.506	4.72E-52	0.775089408	1.506057136	0	UBE2S
PRC1	3.20E-56	-0.573345648	0.184	0.374	1.05E-51	0.25298563	0.864405297	0	PRC1
MGST1	6.08E-55	0.309869671	0.997	0.941	1.99E-50	16.34109444	12.98931462	0	MGST1
DTYMK	6.11E-55	-0.329472327	0.616	0.582	2.00E-50	1.173442559	1.731047287	0	DTYMK
CDC20	3.72E-54	-0.724766337	0.174	0.329	1.22E-49	0.247237473	1.061225744	0	CDC20
SPG21	1.13E-53	0.391735242	0.879	0.663	3.70E-49	2.696019844	1.817151716	0	SPG21
SPTSSB	3.01E-53	0.619271811	0.781	0.546	9.87E-49	3.715244415	2.069621435	0	SPTSSB
ATP5B	4.97E-53	0.405550836	0.953	0.833	1.63E-48	5.380177186	3.816701948	0	ATP5B
RCN1	5.14E-53	0.384563152	0.964	0.833	1.68E-48	6.208540505	4.521820683	0	RCN1
C1orf122	8.36E-53	0.376899766	0.968	0.852	2.74E-48	6.050986416	4.429898895	0	C1orf122
SPC25	2.80E-52	-0.471535225	0.089	0.278	9.18E-48	0.107429811	0.535544677	0	SPC25
H2AFZ	3.27E-52	-0.479340398	0.93	0.883	1.07E-47	4.772391068	7.04732579	0	H2AFZ
PHLDA1	4.08E-52	0.639113486	0.8	0.586	1.34E-47	4.237990959	2.363352718	0	PHLDA1
PLK1	1.80E-51	-0.426642755	0.036	0.189	5.89E-47	0.035643109	0.392010101	0	PLK1
ARL6IP1	5.10E-51	-0.67855599	0.869	0.811	1.67E-46	3.424262361	6.081195416	0	ARL6IP1
FDFT1	1.04E-50	0.466831913	0.815	0.594	3.41E-46	2.533870276	1.556937981	0	FDFT1
AURKB	1.67E-50	-0.376266016	0.067	0.244	5.48E-46	0.070932835	0.390047341	0	AURKB
PLP2	1.83E-50	-0.364032342	0.808	0.766	6.00E-46	2.439906833	3.427222354	0	PLP2
PON2	6.55E-50	0.37205479	0.876	0.659	2.14E-45	2.787578303	1.926590565	0	PON2
YIF1A	1.29E-49	0.347602402	0.884	0.673	4.23E-45	2.659851088	1.87623698	0	YIF1A
KIF23	6.28E-49	-0.437222569	0.09	0.274	2.06E-44	0.106453735	0.498132988	0	KIF23
RPS10	7.33E-49	0.267175769	0.999	0.964	2.40E-44	12.28463156	10.0387931	0	RPS10
CNN3	4.42E-48	0.395743067	0.967	0.862	1.45E-43	6.657536348	4.820476409	0	CNN3
ATP5G3	9.83E-48	0.329819189	0.985	0.913	3.22E-43	7.572718882	5.820765418	0	ATP5G3
TUBB	2.10E-47	-0.529969601	0.935	0.889	6.87E-43	6.117595377	9.277087214	0	TUBB
TOB1	3.45E-47	0.361897005	0.915	0.728	1.13E-42	4.193990491	3.041655535	0	TOB1
NDC80	3.95E-47	-0.383697022	0.057	0.222	1.29E-42	0.060538396	0.383664215	0	NDC80
PRDX2	4.25E-47	0.355543048	0.966	0.858	1.39E-42	6.080162696	4.533680943	0	PRDX2
MCM5	4.94E-47	0.367090747	0.606	0.351	1.62E-42	1.193505144	0.700722006	0	MCM5
UXS1	5.70E-47	0.455050529	0.736	0.514	1.87E-42	1.907572504	1.121029429	0	UXS1
KIAA0101	6.21E-47	-0.666835641	0.534	0.582	2.03E-42	1.625852004	3.16876847	0	KIAA0101
EIF4G2	8.96E-47	0.352221652	0.987	0.94	2.93E-42	11.2311094	8.581567612	0	EIF4G2
CD9	2.16E-46	0.314744201	0.997	0.973	7.06E-42	17.77047814	14.091343	0	CD9
ACAA2	2.37E-46	0.52147634	0.759	0.54	7.77E-42	2.464520189	1.413587656	0	ACAA2
RPS2	4.38E-46	0.253469639	1	0.999	1.44E-41	40.188523	33.55208461	0	RPS2
GDPD3	7.73E-46	0.405065809	0.881	0.682	2.53E-41	3.578000891	2.457314712	0	GDPD3
CCNB2	9.78E-46	-0.537501476	0.204	0.352	3.20E-41	0.278772878	0.856083388	0	CCNB2
FBLN1	1.05E-45	0.255131903	0.923	0.738	3.43E-41	4.240792423	3.391315118	0	FBLN1
PTTG1	4.68E-45	-0.697529555	0.228	0.381	1.53E-40	0.417902933	1.299449202	0	PTTG1
MALAT1	6.19E-45	-0.597125569	1	1	2.03E-40	287.4774775	435.3797803	0	MALAT1
APOBEC3C	1.44E-44	0.38068212	0.5	0.26	4.71E-40	0.92054178	0.475118883	0	APOBEC3C
LDHB	1.53E-44	0.406413615	0.907	0.755	5.02E-40	4.124426099	2.866362284	0	LDHB
CD63	2.28E-44	0.272322039	1	0.992	7.47E-40	21.77563227	17.8579005	0	CD63
FBP1	2.70E-44	0.373296595	0.587	0.341	8.83E-40	1.070216921	0.598241419	0	FBP1
ACOX1	4.09E-44	0.413842777	0.721	0.492	1.34E-39	1.849228585	1.138691796	0	ACOX1
HSPB1	5.19E-44	-0.966556266	0.849	0.824	1.70E-39	3.672901619	8.131645982	0	HSPB1
KLF6	6.23E-44	0.337597633	0.943	0.79	2.04E-39	10.55505184	8.14418248	0	KLF6
SLC25A3	8.21E-44	0.31308522	0.976	0.873	2.69E-39	5.837446875	4.503588095	0	SLC25A3
TACC3	1.44E-43	-0.395383813	0.105	0.285	4.73E-39	0.128661319	0.484519918	0	TACC3
PHB	5.95E-43	0.359090413	0.851	0.65	1.95E-38	2.544836625	1.763753074	0	PHB
UPK3A	3.31E-42	0.36369343	0.741	0.506	1.08E-37	2.284844278	1.552890308	0	UPK3A
IFI27	3.82E-42	-1.602039523	0.142	0.253	1.25E-37	0.329723099	3.036669228	0	IFI27
APRT	3.85E-42	0.340062695	0.951	0.825	1.26E-37	4.834134877	3.609007275	0	APRT
IFITM3	4.90E-42	-1.830364205	0.091	0.202	1.60E-37	0.094786149	2.893353368	0	IFITM3
SPINT1	5.08E-42	0.353250536	0.925	0.761	1.66E-37	4.036566845	2.942716905	0	SPINT1
DEPDC1	5.65E-42	-0.342424489	0.05	0.204	1.85E-37	0.059323445	0.343100858	0	DEPDC1
ASPM	8.48E-42	-0.296206005	0.039	0.181	2.77E-37	0.038721747	0.275457867	0	ASPM
CYCS	1.27E-41	0.313657577	0.979	0.886	4.15E-37	6.561667377	5.084112426	0	CYCS
AP1M2	1.35E-41	0.348854949	0.666	0.429	4.41E-37	1.233902328	0.754075881	0	AP1M2
LYPLA1	1.55E-41	0.33638541	0.802	0.581	5.06E-37	2.156707537	1.500185596	0	LYPLA1
ARPC2	2.10E-41	0.319826426	0.971	0.866	6.86E-37	6.156487771	4.733536556	0	ARPC2
SNCG	3.13E-41	0.267416552	0.994	0.936	1.02E-36	14.44693972	11.83340938	0	SNCG
HNRNPK	5.97E-41	0.30326773	0.974	0.877	1.95E-36	5.743986152	4.465425596	0	HNRNPK
TMED3	1.17E-40	0.361266205	0.787	0.577	3.83E-36	1.967775942	1.310357282	0	TMED3
PHGDH	1.42E-40	0.395738345	0.823	0.616	4.66E-36	2.887903623	1.9551966	0	PHGDH
ACSL5	4.76E-40	0.360032752	0.707	0.477	1.56E-35	1.652679328	1.066826852	0	ACSL5
KIFC1	5.33E-40	-0.343509539	0.077	0.241	1.75E-35	0.091754008	0.385260561	0	KIFC1
SQLE	1.09E-39	0.411556042	0.536	0.308	3.56E-35	1.144658682	0.612380256	0	SQLE
CENPF	1.13E-39	-0.635956498	0.174	0.328	3.70E-35	0.292877906	1.009090481	0	CENPF
SERBP1	1.26E-39	0.310290755	0.958	0.841	4.12E-35	5.347005693	4.118728124	0	SERBP1
TUBA1B	1.93E-39	-0.703194106	0.958	0.919	6.33E-35	8.993948806	15.27120209	0	TUBA1B
RPIA	1.95E-39	0.366745941	0.72	0.496	6.38E-35	1.712014595	1.103248042	0	RPIA
VGLL1	2.03E-39	0.313716233	0.886	0.702	6.64E-35	3.207147537	2.384930421	0	VGLL1
DMKN	2.47E-39	0.348022146	0.836	0.634	8.07E-35	2.841477787	2.018097191	0	DMKN
GJB6	3.00E-39	0.299896317	0.353	0.153	9.81E-35	0.508850367	0.225655409	0	GJB6
ASAH1	5.98E-39	0.303196795	0.86	0.666	1.96E-34	2.550772026	1.877739379	0	ASAH1
FIBP	7.95E-39	0.349232379	0.834	0.646	2.60E-34	2.372922372	1.647749681	0	FIBP
VAMP8	8.53E-39	0.271022173	0.971	0.851	2.79E-34	5.459014987	4.352793489	0	VAMP8
LYPD3	1.11E-38	0.434173888	0.729	0.508	3.64E-34	2.295349286	1.438945468	0	LYPD3
DGAT2	1.27E-38	0.383572721	0.539	0.315	4.16E-34	1.022402546	0.550246319	0	DGAT2
PSMA5	1.53E-38	0.316113996	0.839	0.642	5.01E-34	2.355690235	1.695392832	0	PSMA5
TRAF4	1.77E-38	0.27403366	0.819	0.609	5.79E-34	2.219124522	1.662229091	0	TRAF4
QPCT	1.84E-38	0.293135434	0.77	0.551	6.04E-34	2.055857789	1.493966303	0	QPCT
FKBP4	2.41E-38	0.320612288	0.688	0.46	7.88E-34	1.46564081	0.974312495	0	FKBP4
ITGB1	3.84E-38	0.304518128	0.973	0.873	1.26E-33	7.777732505	6.107440801	0	ITGB1
AGPAT2	5.37E-38	0.348951646	0.971	0.864	1.76E-33	7.56314273	5.723389482	0	AGPAT2
MAL	1.66E-37	0.406743661	0.859	0.676	5.44E-33	4.076209339	2.829106813	0	MAL
DDOST	1.77E-37	0.284821664	0.851	0.655	5.80E-33	2.396092834	1.787659265	0	DDOST
CNPY2	1.88E-37	0.297949137	0.913	0.756	6.15E-33	3.445785649	2.616237056	0	CNPY2
RAD23B	1.95E-37	0.284212362	0.801	0.592	6.37E-33	1.958841664	1.429770636	0	RAD23B
MDH2	2.12E-37	0.308083042	0.894	0.728	6.95E-33	3.051003414	2.272053322	0	MDH2
HNRNPF	2.48E-37	0.30931654	0.974	0.891	8.11E-33	6.825992033	5.31576329	0	HNRNPF
SNX31	3.39E-37	0.360731452	0.447	0.236	1.11E-32	0.784068176	0.389378131	0	SNX31
EIF4A1	4.88E-37	0.266062682	0.976	0.88	1.60E-32	5.696349649	4.568590399	0	EIF4A1
ANXA4	1.49E-36	0.353639513	0.836	0.65	4.87E-32	2.447364849	1.697932923	0	ANXA4
MYCL	1.74E-36	0.414107608	0.666	0.449	5.69E-32	1.788621645	1.092814726	0	MYCL
DCTPP1	1.77E-36	0.341907646	0.683	0.463	5.79E-32	1.458450091	0.939710599	0	DCTPP1
XRCC5	1.80E-36	0.280106956	0.872	0.687	5.89E-32	2.609790889	1.972770951	0	XRCC5
NME1	1.94E-36	0.321822057	0.864	0.683	6.35E-32	3.071465842	2.257412084	0	NME1
CAP1	1.99E-36	0.278725985	0.935	0.786	6.52E-32	3.905437844	3.043643829	0	CAP1
SMYD3	3.21E-36	0.429369635	0.679	0.463	1.05E-31	2.19956322	1.37595142	0	SMYD3
CCNA2	6.42E-36	-0.268732729	0.054	0.197	2.10E-31	0.05880764	0.275597556	0	CCNA2
NUF2	6.53E-36	-0.298521939	0.065	0.21	2.14E-31	0.067496823	0.312896979	0	NUF2
PBK	1.10E-35	-0.27473207	0.06	0.207	3.60E-31	0.066337666	0.290022675	0	PBK
CD59	1.25E-35	-0.331931546	0.78	0.715	4.09E-31	1.905469649	2.657107234	0	CD59
CCNB1	1.62E-35	-0.402127252	0.078	0.217	5.31E-31	0.102582447	0.457013042	0	CCNB1
CD55	2.25E-35	0.414448172	0.918	0.775	7.37E-31	5.537537964	3.905156773	0	CD55
HOPX	2.68E-35	0.345087087	0.535	0.317	8.77E-31	1.16695337	0.705956691	0	HOPX
HP1BP3	2.78E-35	-0.287909761	0.623	0.607	9.11E-31	1.101340203	1.56546352	0	HP1BP3
BZW2	3.18E-35	0.338937212	0.646	0.428	1.04E-30	1.227045064	0.760754218	0	BZW2
PMP22	4.55E-35	0.266132734	0.753	0.542	1.49E-30	2.016598819	1.508439442	0	PMP22
RALBP1	5.09E-35	0.328405764	0.892	0.73	1.67E-30	3.738877197	2.774117951	0	RALBP1
CD74	5.12E-35	-1.854286613	0.183	0.275	1.68E-30	0.301678942	3.706518501	0	CD74
CKAP2L	5.96E-35	-0.295230764	0.066	0.206	1.95E-30	0.070393637	0.313459949	0	CKAP2L
CAT	6.15E-35	0.318035202	0.629	0.41	2.01E-30	1.203911953	0.767893524	0	CAT
TWSG1	6.51E-35	0.334697027	0.68	0.464	2.13E-30	1.468681903	0.957542901	0	TWSG1
TNFRSF21	8.24E-35	0.271740845	0.698	0.482	2.70E-30	1.455203442	1.033692742	0	TNFRSF21
HSPB8	8.71E-35	0.463442855	0.717	0.519	2.85E-30	2.378210467	1.450058773	0	HSPB8
RAD21	1.19E-34	-0.266418976	0.522	0.515	3.90E-30	0.818373052	1.187172767	0	RAD21
MRPL3	2.60E-34	0.311461859	0.753	0.548	8.51E-30	1.63981643	1.12722959	0	MRPL3
KIF22	2.62E-34	-0.377660296	0.255	0.384	8.58E-30	0.3249619	0.721434361	0	KIF22
MAGEA6	4.27E-34	0.274204252	0.668	0.452	1.40E-29	1.26589682	0.873684332	0	MAGEA6
HMGA1	5.78E-34	0.288391146	0.824	0.631	1.89E-29	2.897467115	2.191303247	0	HMGA1
UCP2	6.30E-34	0.303689292	0.849	0.664	2.06E-29	3.201535246	2.403991171	0	UCP2
CPM	6.55E-34	0.361597753	0.57	0.355	2.14E-29	1.200876684	0.712947054	0	CPM
CENPN	7.05E-34	-0.367525135	0.194	0.325	2.31E-29	0.23001454	0.586888216	0	CENPN
H2AFX	1.22E-33	-0.396395571	0.268	0.376	4.00E-29	0.337881553	0.76094026	0	H2AFX
CMPK1	1.33E-33	0.281370726	0.845	0.661	4.35E-29	2.466104016	1.851941173	0	CMPK1
NME4	1.41E-33	0.317494562	0.791	0.595	4.60E-29	2.217890873	1.582235963	0	NME4
CXADR	1.66E-33	0.255117433	0.855	0.672	5.42E-29	2.647780963	2.056544709	0	CXADR
RCN2	1.86E-33	0.27629347	0.91	0.759	6.10E-29	3.292652343	2.544484607	0	RCN2
AC015849.16	2.10E-33	0.372211636	0.654	0.444	6.88E-29	1.918292597	1.254664705	0	AC015849.16
MAD2L1	2.79E-33	-0.377247294	0.181	0.334	9.12E-29	0.235433685	0.604656908	0	MAD2L1
GCLM	2.80E-33	0.382667574	0.591	0.384	9.15E-29	1.24729422	0.723715221	0	GCLM
STRAP	2.92E-33	0.326423996	0.836	0.66	9.56E-29	2.474345591	1.770828214	0	STRAP
CISD3	3.01E-33	0.350460156	0.727	0.525	9.86E-29	1.789634098	1.188004564	0	CISD3
IFITM1	3.54E-33	-0.652319553	0.019	0.11	1.16E-28	0.020282036	0.603570257	0	IFITM1
PEPD	3.59E-33	0.290992161	0.731	0.524	1.18E-28	1.572607248	1.102694216	0	PEPD
NDUFB9	3.77E-33	0.255387874	0.968	0.869	1.23E-28	5.188523705	4.184509184	0	NDUFB9
HLA-A	3.91E-33	-0.880586898	0.684	0.731	1.28E-28	3.183857678	6.703001329	0	HLA-A
TUFM	4.10E-33	0.25340423	0.859	0.68	1.34E-28	2.443102887	1.888469102	0	TUFM
PSMB5	4.35E-33	0.267992061	0.93	0.794	1.42E-28	3.690468377	2.895314822	0	PSMB5
BTG2	4.81E-33	0.413299067	0.843	0.667	1.57E-28	5.91147641	4.189857266	0	BTG2
TM7SF2	4.87E-33	0.276359461	0.499	0.292	1.59E-28	0.837988322	0.517575339	0	TM7SF2
MIR4435-1HG	5.12E-33	-0.543284104	0.293	0.435	1.68E-28	0.510660848	1.201465	0	MIR4435-1HG
ARPC1A	5.18E-33	0.270759966	0.877	0.707	1.70E-28	2.783235978	2.135859236	0	ARPC1A
RPN2	6.44E-33	0.252459933	0.836	0.65	2.11E-28	2.460148891	1.904669833	0	RPN2
RACGAP1	9.11E-33	-0.289367218	0.088	0.229	2.98E-28	0.091787354	0.334277837	0	RACGAP1
VIM	1.37E-32	-1.654300849	0.045	0.121	4.48E-28	0.044786031	2.288679378	0	VIM
TMEM64	1.78E-32	0.285424675	0.616	0.404	5.81E-28	1.164891997	0.776293989	0	TMEM64
NTAN1	2.08E-32	0.355941405	0.623	0.418	6.81E-28	1.308773188	0.803982129	0	NTAN1
HLA-DRB1	2.92E-32	-1.259651749	0.077	0.164	9.55E-28	0.112557248	1.663884116	0	HLA-DRB1
MPST	2.96E-32	0.283732661	0.771	0.573	9.70E-28	1.861620983	1.350715494	0	MPST
HN1	3.82E-32	-0.251746599	0.975	0.911	1.25E-27	7.837522324	9.522375635	0	HN1
CALR	4.31E-32	0.277633138	0.969	0.872	1.41E-27	5.733933603	4.555113381	0	CALR
GLTP	4.76E-32	0.308176336	0.615	0.406	1.56E-27	1.110060844	0.704216075	0	GLTP
CMC2	8.57E-32	-0.312323598	0.407	0.457	2.81E-27	0.559457652	0.936387886	0	CMC2
MELK	9.49E-32	-0.314209512	0.129	0.27	3.11E-27	0.141060608	0.418715132	0	MELK
TOMM22	1.02E-31	0.26423611	0.893	0.734	3.33E-27	2.979319737	2.31333876	0	TOMM22
SLC44A1	1.39E-31	0.306642727	0.869	0.704	4.55E-27	3.136510642	2.344456003	0	SLC44A1
IDI1	1.54E-31	0.472542002	0.666	0.469	5.03E-27	2.172111359	1.286120449	0	IDI1
HLA-E	1.87E-31	-0.477570949	0.636	0.605	6.13E-27	1.339877995	2.258039864	0	HLA-E
IFITM2	2.31E-31	-0.748298577	0.047	0.111	7.57E-27	0.046807978	0.758439137	0	IFITM2
SET	2.39E-31	0.304539286	0.972	0.878	7.82E-27	6.938951281	5.428174785	0	SET
PSMB9	2.57E-31	-0.386437001	0.672	0.642	8.40E-27	1.699639991	2.528864491	0	PSMB9
MAL2	6.29E-31	0.310076358	0.865	0.698	2.06E-26	3.190600001	2.38013405	0	MAL2
CENPW	6.98E-31	-0.37545522	0.28	0.381	2.29E-26	0.378521378	0.788285226	0	CENPW
GALNT1	7.90E-31	0.318931382	0.801	0.615	2.58E-26	2.500002947	1.805824464	0	GALNT1
FHL2	7.91E-31	0.279193921	0.928	0.788	2.59E-26	6.239932654	4.966076004	0	FHL2
RRM2	1.42E-30	-0.477859401	0.135	0.285	4.64E-26	0.267519908	0.765244238	0	RRM2
TMEM134	1.58E-30	0.271577108	0.76	0.566	5.17E-26	1.677680397	1.218226472	0	TMEM134
VKORC1	1.61E-30	-0.260646208	0.765	0.731	5.27E-26	1.750446906	2.29507719	0	VKORC1
TMEM261	1.64E-30	0.266930967	0.76	0.566	5.38E-26	1.719463439	1.26010698	0	TMEM261
ARHGAP11B	1.93E-30	-0.269977229	0.045	0.163	6.32E-26	0.046950943	0.262401717	0	ARHGAP11B
SRM	2.52E-30	0.256343554	0.499	0.3	8.24E-26	0.769442153	0.481389528	0	SRM
MKI67	4.21E-30	-0.303771013	0.082	0.218	1.38E-25	0.099876846	0.357651321	0	MKI67
ZFAND6	4.85E-30	0.25744448	0.791	0.603	1.59E-25	1.823887744	1.362375434	0	ZFAND6
EBNA1BP2	7.28E-30	0.26247422	0.699	0.5	2.38E-25	1.430479685	1.026186335	0	EBNA1BP2
TSPAN12	8.30E-30	0.306372742	0.608	0.406	2.72E-25	1.271351746	0.836779442	0	TSPAN12
SMC2	1.06E-29	-0.284825813	0.303	0.361	3.47E-25	0.38633486	0.688920694	0	SMC2
C14orf1	1.16E-29	0.272159758	0.796	0.612	3.79E-25	1.957636253	1.449156348	0	C14orf1
CTSH	1.44E-29	0.282539428	0.891	0.735	4.72E-25	3.927215568	3.050873866	0	CTSH
FNDC4	2.35E-29	0.294110193	0.39	0.207	7.69E-25	0.646542752	0.34287943	0	FNDC4
C1QBP	2.75E-29	0.301243674	0.717	0.528	8.99E-25	1.594224424	1.105349308	0	C1QBP
TFG	3.10E-29	0.273747188	0.814	0.637	1.02E-24	2.092258211	1.557817984	0	TFG
YRDC	3.64E-29	0.252970286	0.653	0.453	1.19E-24	1.277512609	0.911213243	0	YRDC
HLA-DRA	4.49E-29	-1.078301163	0.092	0.166	1.47E-24	0.146913329	1.421762747	0	HLA-DRA
CTB-92J24.3	6.59E-29	0.372307266	0.405	0.221	2.16E-24	0.897562676	0.465954446	0	CTB-92J24.3
STOML2	8.34E-29	0.271824454	0.813	0.638	2.73E-24	2.119997093	1.584204481	0	STOML2
SRSF9	1.39E-28	0.265315357	0.91	0.772	4.55E-24	3.484263099	2.730982437	0	SRSF9
GGCT	1.52E-28	0.287976234	0.887	0.741	4.99E-24	3.870400232	2.989102236	0	GGCT
DENND2D	2.92E-28	0.296534496	0.545	0.349	9.56E-24	0.993850274	0.623404571	0	DENND2D
FAM111A	4.02E-28	-0.368289912	0.179	0.308	1.32E-23	0.220069684	0.574892616	0	FAM111A
ZNF706	4.11E-28	0.279132616	0.918	0.793	1.35E-23	4.034389066	3.148771207	0	ZNF706
PSMD2	4.11E-28	0.258125616	0.721	0.53	1.35E-23	1.594614767	1.169548347	0	PSMD2
WASH4P	4.41E-28	0.336356684	0.801	0.624	1.44E-23	2.937382401	2.118560292	0	WASH4P
HMGCS1	6.38E-28	0.302511548	0.497	0.305	2.09E-23	0.933135513	0.567462823	0	HMGCS1
GALE	6.85E-28	0.271303501	0.639	0.444	2.24E-23	1.234490994	0.851433496	0	GALE
MT-ND4L	7.88E-28	-0.265246091	0.919	0.848	2.58E-23	3.89024816	4.877300927	0	MT-ND4L
NCL	8.34E-28	0.26684383	0.918	0.79	2.73E-23	4.15631557	3.2855986	0	NCL
IGFBP7	1.57E-27	-2.196154667	0.086	0.146	5.15E-23	0.094123491	4.013889663	0	IGFBP7
ZFAS1	1.80E-27	-0.37021742	0.788	0.763	5.89E-23	1.892141675	2.738230804	0	ZFAS1
HMGB1	2.50E-27	-0.371313816	0.992	0.968	8.19E-23	12.10373798	15.95008175	0	HMGB1
ABCD3	3.16E-27	0.256490613	0.442	0.258	1.03E-22	0.640046748	0.372918823	0	ABCD3
EPB41L3	3.22E-27	0.256168847	0.428	0.245	1.05E-22	0.632908835	0.367248425	0	EPB41L3
ATP5A1	3.23E-27	0.253245302	0.839	0.677	1.06E-22	2.732600301	2.131677662	0	ATP5A1
TK1	3.68E-27	-0.41491239	0.233	0.365	1.21E-22	0.363379842	0.817682155	0	TK1
MSMO1	4.13E-27	0.29348823	0.442	0.259	1.35E-22	0.75222262	0.429685531	0	MSMO1
HSPH1	5.36E-27	-0.33839277	0.739	0.684	1.75E-22	1.972733587	2.758567585	0	HSPH1
SELM	6.46E-27	-0.529762185	0.047	0.123	2.11E-22	0.057197383	0.526266555	0	SELM
FAM49B	1.03E-26	0.256344171	0.791	0.617	3.38E-22	1.986620997	1.500419225	0	FAM49B
BST2	1.60E-26	-0.602794911	0.069	0.153	5.23E-22	0.111630476	0.688184055	0	BST2
CYC1	2.38E-26	0.266213368	0.835	0.674	7.79E-22	2.438555485	1.859155841	0	CYC1
FAM83D	2.41E-26	-0.285441608	0.077	0.184	7.89E-22	0.078906909	0.314953696	0	FAM83D
KNSTRN	3.87E-26	-0.288203057	0.108	0.218	1.27E-21	0.114116605	0.360468254	0	KNSTRN
GPX1	5.05E-26	-0.458756789	0.039	0.113	1.65E-21	0.062560718	0.460337746	0	GPX1
LINC00152	5.85E-26	-0.462525416	0.181	0.297	1.92E-21	0.255651284	0.730226936	0	LINC00152
HSPA1A	1.26E-25	-1.99293857	0.101	0.172	4.12E-21	0.112661509	3.428915083	0	HSPA1A
TYMS	1.44E-25	-0.410871455	0.442	0.471	4.73E-21	0.996578452	1.65442838	0	TYMS
SLC3A2	1.51E-25	-0.285192759	0.57	0.53	4.94E-21	1.011692995	1.451394902	0	SLC3A2
PNISR	1.58E-25	-0.318503664	0.529	0.541	5.18E-21	0.866037215	1.327016471	0	PNISR
BID	1.58E-25	0.278848412	0.739	0.56	5.18E-21	2.029090637	1.496723978	0	BID
SAT1	1.81E-25	-0.686396514	0.569	0.611	5.92E-21	1.394723113	2.85372966	0	SAT1
CARHSP1	3.84E-25	-0.251490662	0.693	0.663	1.26E-20	1.691079356	2.203559081	0	CARHSP1
YOD1	5.81E-25	0.261177172	0.374	0.207	1.90E-20	0.611286877	0.344468734	0	YOD1
ELOVL1	7.75E-25	0.274749989	0.722	0.547	2.54E-20	1.715016918	1.244215472	0	ELOVL1
ZWINT	9.87E-25	-0.314997143	0.25	0.34	3.23E-20	0.335583729	0.661478432	0	ZWINT
JUND	1.17E-24	-0.406402243	0.453	0.491	3.82E-20	0.724497396	1.285608321	0	JUND
REEP6	2.20E-24	0.331811737	0.339	0.183	7.20E-20	0.664162847	0.322240745	0	REEP6
PPP1CB	2.40E-24	0.376196854	0.826	0.685	7.87E-20	3.348052425	2.350026438	0	PPP1CB
GSTM3	9.77E-24	0.26824742	0.747	0.575	3.20E-19	2.390209766	1.814984779	0	GSTM3
TRIB1	1.03E-23	0.260189512	0.583	0.403	3.38E-19	1.395334562	1.000052212	0	TRIB1
PTMS	1.43E-23	-0.456048143	0.065	0.157	4.67E-19	0.105053791	0.515889656	0	PTMS
SHKBP1	1.49E-23	0.256808107	0.534	0.357	4.87E-19	0.857587936	0.554685108	0	SHKBP1
MZT1	2.21E-23	-0.261403669	0.303	0.377	7.25E-19	0.365238166	0.636435024	0	MZT1
MIR24-2	2.39E-23	-0.48716402	0.458	0.509	7.83E-19	0.90786245	1.674225608	0	MIR24-2
GSTM4	2.40E-23	0.285771186	0.535	0.357	7.85E-19	1.123356951	0.741796081	0	GSTM4
N4BP2L2	3.08E-23	-0.313768022	0.668	0.684	1.01E-18	1.315267263	1.877760965	0	N4BP2L2
INSIG1	3.31E-23	0.385792039	0.587	0.413	1.08E-18	1.543361973	0.946584218	0	INSIG1
CCDC80	7.00E-23	-0.292336292	0.58	0.531	2.29E-18	1.28153006	1.79401149	0	CCDC80
PNRC1	1.50E-22	-0.301547217	0.599	0.546	4.91E-18	1.139573269	1.636950155	0	PNRC1
SPC24	2.21E-22	-0.277353457	0.099	0.212	7.25E-18	0.123172288	0.361250617	0	SPC24
C6orf48	3.04E-22	-0.25319367	0.56	0.554	9.94E-18	0.951328133	1.325675916	0	C6orf48
CCL5	3.11E-22	0.30168129	0.426	0.261	1.02E-17	0.930168577	0.565958049	0	CCL5
IER5	3.94E-22	-0.288825288	0.494	0.479	1.29E-17	0.852341673	1.262904222	0	IER5
TXNIP	4.40E-22	-0.421588633	0.614	0.599	1.44E-17	1.667048566	2.572249205	0	TXNIP
PYGL	4.43E-22	0.286116178	0.549	0.376	1.45E-17	1.106649793	0.727677961	0	PYGL
EGR1	4.93E-22	-0.285550512	0.821	0.742	1.62E-17	3.499913047	4.484832777	0	EGR1
FXYD5	6.51E-22	-0.396578384	0.049	0.11	2.13E-17	0.055693489	0.389696079	0	FXYD5
ASF1B	7.65E-22	-0.372845493	0.245	0.359	2.51E-17	0.411760028	0.828094148	0	ASF1B
GNAS	8.34E-22	-0.286627458	0.511	0.536	2.73E-17	0.797964101	1.193130519	0	GNAS
TMEM97	9.52E-22	0.298982601	0.552	0.385	3.12E-17	1.11474257	0.718916485	0	TMEM97
TIMP1	9.90E-22	-0.660195385	0.696	0.703	3.24E-17	1.79350668	3.414569191	0	TIMP1
AMIGO2	1.29E-21	-0.30765057	0.437	0.431	4.21E-17	0.737788383	1.150844135	0	AMIGO2
CDKN2D	2.45E-21	-0.302900612	0.144	0.26	8.04E-17	0.170694114	0.444194227	0	CDKN2D
AKR1B1	3.20E-21	0.300994903	0.643	0.474	1.05E-16	1.951308182	1.395554564	0	AKR1B1
CDC42SE1	4.72E-21	0.318242086	0.522	0.36	1.54E-16	1.068894387	0.659349648	0	CDC42SE1
SERPINH1	5.81E-21	-0.322791763	0.588	0.568	1.90E-16	1.211534893	1.766074028	0	SERPINH1
UPP1	8.44E-21	0.254273734	0.547	0.379	2.76E-16	1.119778466	0.777241538	0	UPP1
HLA-DPA1	2.13E-20	-0.614296476	0.043	0.107	6.97E-16	0.068830433	0.636177727	0	HLA-DPA1
IL32	5.29E-20	-0.616430743	0.118	0.185	1.73E-15	0.191579416	0.826783736	0	IL32
DHRS2	5.84E-20	0.282589598	0.442	0.284	1.91E-15	1.055807298	0.690108002	0	DHRS2
RAD51AP1	7.07E-20	-0.273669913	0.158	0.27	2.31E-15	0.192887324	0.4420565	0	RAD51AP1
ZFP36L1	9.40E-20	-0.408437694	0.549	0.572	3.08E-15	1.164029792	1.87220367	0	ZFP36L1
MTRNR2L2	1.14E-19	-0.397603075	0.201	0.284	3.72E-15	0.311288978	0.727383882	0	MTRNR2L2
SOCS3	1.70E-19	-0.329469184	0.565	0.457	5.55E-15	1.338800775	1.938822364	0	SOCS3
CALD1	1.80E-19	-0.569370498	0.407	0.434	5.90E-15	0.880329935	1.790176386	0	CALD1
NDRG1	4.06E-19	-0.330543511	0.203	0.245	1.33E-14	0.260004105	0.584438811	0	NDRG1
NCOA7	7.53E-19	-0.38887459	0.136	0.181	2.47E-14	0.147949093	0.503091938	0	NCOA7
MT2A	1.30E-18	-0.635972086	0.547	0.616	4.27E-14	1.81073152	3.367833132	0	MT2A
CRCT1	1.47E-18	0.348962615	0.958	0.881	4.82E-14	21.79388044	16.89658023	0	CRCT1
PLEC	1.80E-18	-0.26169462	0.235	0.297	5.88E-14	0.281262551	0.536087882	0	PLEC
B4GALT1	1.91E-18	0.383458822	0.714	0.574	6.26E-14	2.645309602	1.794485187	0	B4GALT1
FLNA	2.79E-18	-0.315853292	0.176	0.249	9.14E-14	0.233474632	0.53536465	0	FLNA
PTRF	4.00E-18	-0.339930037	0.089	0.159	1.31E-13	0.124074926	0.422736252	0	PTRF
LUC7L3	4.33E-18	-0.258075289	0.553	0.579	1.42E-13	0.940707722	1.320857828	0	LUC7L3
BHLHE40	4.69E-18	-0.305564752	0.162	0.197	1.54E-13	0.205478584	0.489853807	0	BHLHE40
RPL36	7.18E-18	-0.317111202	0.999	0.991	2.35E-13	9.949655818	12.64144738	0	RPL36
HLA-B	8.89E-18	-0.482013148	0.979	0.94	2.91E-13	8.87339495	12.79008445	0	HLA-B
ISG15	1.13E-17	-0.300386169	0.775	0.726	3.71E-13	2.821886759	3.706554177	0	ISG15
CD47	1.16E-17	-0.260711495	0.347	0.394	3.79E-13	0.474330457	0.766350224	0	CD47
DNAJB1	1.33E-17	-0.409900627	0.829	0.776	4.35E-13	4.20279889	5.912408933	0	DNAJB1
SOD2	1.33E-17	-0.404151181	0.327	0.31	4.35E-13	0.472707059	0.94884813	0	SOD2
ANP32E	1.70E-17	-0.269374027	0.365	0.42	5.58E-13	0.559994486	0.880237566	0	ANP32E
UBB	1.87E-17	-0.283337445	0.976	0.95	6.12E-13	7.132092487	8.896813338	0	UBB
IFI44L	2.78E-17	-0.282959428	0.07	0.156	9.10E-13	0.096112313	0.333626853	0	IFI44L
TPT1	3.05E-17	-0.301748014	0.999	0.987	1.00E-12	10.55945209	13.24860846	0	TPT1
AREG	4.28E-17	0.31509853	0.38	0.24	1.40E-12	0.950779008	0.568028545	0	AREG
GADD45B	4.83E-17	-0.519815664	0.736	0.738	1.58E-12	2.662408274	4.251058584	0	GADD45B
ARL4A	6.25E-17	-0.256274586	0.535	0.501	2.05E-12	1.015006374	1.406704454	0	ARL4A
HES1	8.06E-17	-0.585540896	0.863	0.827	2.64E-12	9.838743164	15.26463414	0	HES1
MTRNR2L8	9.32E-17	-0.281921274	0.369	0.381	3.05E-12	0.552683259	0.887772392	0	MTRNR2L8
GBP2	1.36E-16	-0.304486302	0.192	0.223	4.46E-12	0.269670765	0.568016507	0	GBP2
STOM	2.11E-16	-0.322359111	0.049	0.103	6.91E-12	0.057704672	0.322525896	0	STOM
HLA-DMA	2.27E-16	-0.287504632	0.192	0.222	7.42E-12	0.229968265	0.501209916	0	HLA-DMA
IRF1	2.80E-16	-0.366682961	0.503	0.49	9.18E-12	1.135000009	1.752836711	0	IRF1
GBP1	4.02E-16	-0.384664766	0.162	0.211	1.32E-11	0.235405959	0.612892137	0	GBP1
MAFB	4.22E-16	-0.335675041	0.375	0.376	1.38E-11	0.710562512	1.158674723	0	MAFB
SLC38A2	6.48E-16	-0.260134603	0.582	0.577	2.12E-11	1.119997918	1.538889228	0	SLC38A2
TYMP	1.42E-15	-0.260550731	0.197	0.22	4.66E-11	0.256774443	0.505535242	0	TYMP
CALM2	1.74E-15	-0.274072197	0.998	0.989	5.68E-11	13.40487525	16.41860833	0	CALM2
HSPG2	2.63E-15	-0.332976938	0.084	0.121	8.60E-11	0.097568463	0.382508041	0	HSPG2
CDKN1A	3.87E-15	-0.389454936	0.318	0.41	1.27E-10	0.629148139	1.13401857	0	CDKN1A
LGALS3BP	3.94E-15	-0.323789685	0.111	0.171	1.29E-10	0.155223614	0.445894032	0	LGALS3BP
IER3	4.72E-15	-0.670990385	0.458	0.478	1.55E-10	1.101985686	2.346709273	0	IER3
APOBEC3B	7.21E-15	-0.265109407	0.448	0.47	2.36E-10	1.064625797	1.481116935	0	APOBEC3B
C1orf56	9.13E-15	0.295789445	0.461	0.334	2.99E-10	1.035335458	0.65803809	0	C1orf56
TNFSF10	1.56E-14	-0.362486163	0.102	0.158	5.10E-10	0.180363097	0.517521425	0	TNFSF10
FN1	1.68E-14	-0.427845772	0.866	0.83	5.51E-10	6.659577771	9.303843199	0	FN1
TM4SF1	4.54E-14	-0.615837128	0.063	0.128	1.49E-09	0.211285679	0.856231039	0	TM4SF1
DDIT4	7.14E-13	-0.356050307	0.262	0.319	2.34E-08	0.49649027	0.915383403	0	DDIT4
PDK4	7.82E-13	-0.423377925	0.057	0.116	2.56E-08	0.127847705	0.512515782	0	PDK4
MGP	8.50E-13	-0.900203075	0.185	0.244	2.78E-08	0.548608919	1.890213225	0	MGP
TAC3	1.54E-12	0.400268079	0.485	0.366	5.04E-08	2.853003957	1.919488419	0	TAC3
CITED2	1.85E-12	0.259948645	0.8	0.687	6.06E-08	4.04405786	3.212381727	0	CITED2
HSPA1B	2.26E-12	-0.277943902	0.515	0.49	7.40E-08	1.277539036	1.761437899	0	HSPA1B
ZFAND2A	2.41E-12	-0.396758781	0.285	0.308	7.90E-08	0.615022462	1.126252617	0	ZFAND2A
IFI6	2.62E-12	-0.44508478	0.56	0.607	8.57E-08	2.762558751	4.122325346	0	IFI6
RPL34	3.44E-12	-0.379093842	0.999	0.99	1.13E-07	13.48857699	17.84275279	0	RPL34
SLC2A3	4.58E-12	-0.420824694	0.194	0.28	1.50E-07	0.533746055	1.053214462	0	SLC2A3
TUBA1A	4.77E-12	-0.275780327	0.537	0.547	1.56E-07	1.770965786	2.35466621	0	TUBA1A
IL1B	5.95E-12	0.320678799	0.422	0.301	1.95E-07	1.487151719	0.991445112	0	IL1B
MYL9	1.44E-11	-0.496878952	0.23	0.226	4.73E-07	0.2990342	0.833141772	0	MYL9
RGS16	1.46E-11	-0.36511386	0.111	0.123	4.79E-07	0.172393832	0.510023649	0	RGS16
ANXA1	1.48E-11	-0.430317518	0.311	0.376	4.86E-07	1.280949031	2.073647515	0	ANXA1
TMSB10	1.93E-10	-0.265054877	1	1	6.33E-06	45.53120804	54.91570389	0	TMSB10
JUN	2.52E-10	-0.362557496	0.963	0.931	8.25E-06	15.24025837	19.88015007	0	JUN
ICAM1	2.54E-10	-0.370945097	0.153	0.176	8.30E-06	0.291484898	0.670147904	0	ICAM1
PEG10	3.48E-10	-0.264703192	0.325	0.336	1.14E-05	0.683478969	1.022512881	0	PEG10
S100A4	4.46E-10	-0.33944596	0.59	0.547	1.46E-05	2.821543894	3.835287125	0	S100A4
ID2	4.80E-10	-0.313467427	0.26	0.275	1.57E-05	0.435823329	0.784284504	0	ID2
IGFBP4	7.90E-10	-0.360693645	0.247	0.253	2.59E-05	0.44370623	0.853781044	0	IGFBP4
MB	1.03E-09	-0.338543736	0.202	0.247	3.39E-05	0.396415862	0.765739338	0	MB
MT1X	1.14E-09	-0.339851074	0.632	0.623	3.73E-05	2.928495267	3.972005512	0	MT1X
EGLN3	1.31E-09	-0.286372455	0.301	0.353	4.29E-05	0.570090549	0.914835182	0	EGLN3
RPL26	2.98E-09	-0.269872536	0.994	0.986	9.74E-05	11.60027013	14.19216204	0	RPL26
HIST1H1C	3.08E-09	-0.454660453	0.575	0.538	0.000100746	1.948901412	3.041352079	0	HIST1H1C
MEST	5.89E-09	0.271995703	0.504	0.396	0.000192723	2.37532077	1.79534996	0	MEST
C1R	8.26E-09	-0.458398141	0.085	0.108	0.000270564	0.092987343	0.501781408	0	C1R
DIO2	9.08E-09	-0.334053999	0.255	0.352	0.000297148	1.532393844	2.192210509	0	DIO2
HSPA6	9.70E-09	-0.693568655	0.311	0.346	0.00031767	2.340603079	4.402687479	0	HSPA6
IL8	1.63E-08	-0.730174396	0.112	0.137	0.000534048	0.248913803	1.071747679	0	IL8
KRT14	2.85E-08	0.339595154	0.938	0.884	0.000933589	21.58301894	16.84652526	0	KRT14
FOS	2.90E-08	-0.285512939	0.986	0.962	0.000948621	22.44864348	27.58022756	0	FOS
TTR	4.88E-08	0.318061549	0.268	0.186	0.001596156	0.927751393	0.546339889	0	TTR
BAG3	4.95E-08	-0.252449808	0.266	0.292	0.001619764	0.488804564	0.773505976	0	BAG3
CRABP2	5.84E-08	-0.349585512	0.29	0.306	0.001912969	0.691278717	1.155018035	0	CRABP2
TIMP3	5.96E-08	-0.274461346	0.106	0.156	0.001952677	0.211083975	0.46485742	0	TIMP3
RPS28	2.34E-07	-0.262700777	0.996	0.989	0.007664948	11.98582441	14.57938608	0	RPS28
SOD3	2.99E-07	-0.275733624	0.311	0.286	0.009785816	0.606372029	0.944689301	0	SOD3
NEAT1	4.75E-07	-0.32332945	0.987	0.967	0.015553954	16.41805712	20.79373035	0	NEAT1
TPM2	9.21E-07	-0.310977241	0.11	0.129	0.030137894	0.14088599	0.415323523	0	TPM2
RCAN1	2.80E-06	-0.305745527	0.084	0.113	0.091652545	0.161642855	0.435857034	0	RCAN1
HCCAT3	5.36E-06	-0.356772998	0.46	0.448	0.17539151	1.697068733	2.4537539	0	HCCAT3
S100A2	7.87E-06	-0.430805046	0.136	0.169	0.257682606	0.199666702	0.617133395	0	S100A2
MT-ND4L.1	1.01E-87	0.797897601	0.911	0.868	3.32E-83	7.096334344	3.656904406	1	MT-ND4L
RPS2.1	4.59E-78	-0.40154219	0.999	1	1.50E-73	28.9790572	38.59991141	1	RPS2
RPL3	5.71E-77	-0.444434582	0.992	1	1.87E-72	16.7382716	23.1378976	1	RPL3
RPS5	2.34E-74	-0.416377503	0.973	0.996	7.67E-70	12.35361681	16.82136757	1	RPS5
MT-ND5	2.18E-73	0.728002396	0.991	0.977	7.14E-69	26.26972547	15.46380478	1	MT-ND5
CCNI	6.39E-68	-0.587002765	0.472	0.805	2.09E-63	1.256227748	2.389131156	1	CCNI
MT-ND2	1.27E-63	0.643079945	1	0.995	4.15E-59	63.89881101	40.55759318	1	MT-ND2
EEF1A1	1.75E-63	-0.498419365	0.991	1	5.72E-59	22.1628984	31.72141543	1	EEF1A1
MT-ND4	1.64E-61	0.599999414	0.999	0.998	5.38E-57	74.76186031	48.98420733	1	MT-ND4
RPL15	7.62E-61	-0.392406425	0.978	0.998	2.49E-56	12.63762883	16.90049211	1	RPL15
ARPC2.1	1.19E-60	-0.522283974	0.78	0.95	3.89E-56	3.746959718	5.817712589	1	ARPC2
RPL4	3.09E-58	-0.40202387	0.931	0.991	1.01E-53	7.964383278	10.84517989	1	RPL4
CAPZA2	2.49E-57	-0.343049311	0.463	0.769	8.15E-53	1.205475845	1.797502209	1	CAPZA2
GNB2L1	3.48E-56	-0.503626268	0.825	0.975	1.14E-51	4.068732226	6.186310236	1	GNB2L1
RPSA	1.45E-55	-0.432977745	0.828	0.973	4.74E-51	4.585759312	6.540870921	1	RPSA
PGK1	1.74E-55	-0.540699262	0.658	0.9	5.68E-51	2.526714013	4.13023123	1	PGK1
UBE2D3	1.97E-54	-0.294899492	0.563	0.841	6.47E-50	1.691123056	2.301468438	1	UBE2D3
RPL7	2.96E-54	-0.332121992	0.979	0.999	9.69E-50	15.52853745	19.80717443	1	RPL7
MIR24-2.1	9.17E-54	0.659996379	0.493	0.486	3.00E-49	2.271213125	1.070284987	1	MIR24-2
RPLP0	1.10E-53	-0.33279695	0.994	0.998	3.59E-49	17.12437009	21.82678698	1	RPLP0
RPL5	1.83E-53	-0.388559521	0.959	0.995	5.99E-49	10.08658482	13.51328939	1	RPL5
LYPLA1.1	6.68E-53	-0.416350763	0.441	0.745	2.19E-48	1.210426426	1.949919281	1	LYPLA1
IER5.1	8.28E-53	0.412023929	0.44	0.499	2.71E-48	1.581080904	0.939858518	1	IER5
EIF3L	1.84E-52	-0.519739129	0.614	0.869	6.02E-48	1.957877805	3.24069752	1	EIF3L
PABPC1.1	2.55E-52	-0.4310768	0.986	0.996	8.34E-48	16.46479193	22.54672237	1	PABPC1
RAB5C	9.11E-52	-0.305896339	0.514	0.796	2.98E-47	1.392457026	1.957522922	1	RAB5C
CNN3.1	3.82E-51	-0.57944869	0.801	0.938	1.25E-46	3.783529093	6.147922848	1	CNN3
EIF4G2.1	5.21E-51	-0.50665294	0.92	0.972	1.71E-46	7.09059081	10.49470868	1	EIF4G2
SRSF10-ENSG00000188529	2.14E-50	0.386980852	0.486	0.49	7.02E-46	1.361568582	0.8059583	1	SRSF10-ENSG00000188529
TRIM28	2.11E-49	0.265115503	0.335	0.388	6.89E-45	0.841538361	0.532403204	1	TRIM28
CSDE1	2.23E-49	-0.433687121	0.599	0.857	7.30E-45	1.80520285	2.788934553	1	CSDE1
EIF3E	2.92E-49	-0.44957252	0.528	0.807	9.54E-45	1.458203593	2.357010216	1	EIF3E
RPL21	3.62E-49	-0.309897486	0.994	1	1.19E-44	26.34270271	32.89455055	1	RPL21
PNN	5.17E-49	0.304384383	0.537	0.601	1.69E-44	1.590007557	1.097356236	1	PNN
YBX1	1.05E-48	-0.390096056	0.94	0.99	3.43E-44	9.992940946	13.40603644	1	YBX1
LINC00116	1.11E-48	0.257270308	0.56	0.636	3.64E-44	1.617716219	1.190163234	1	LINC00116
YWHAQ	1.67E-48	-0.454084034	0.763	0.932	5.46E-44	3.223102067	4.785281459	1	YWHAQ
MT-CYB	1.89E-48	0.570039246	1	0.998	6.18E-44	83.20294771	55.71897625	1	MT-CYB
TMEM66	4.45E-48	-0.267667725	0.462	0.736	1.46E-43	1.192442151	1.639393587	1	TMEM66
IFRD1	1.54E-47	0.308838803	0.516	0.615	5.03E-43	1.779167073	1.243597318	1	IFRD1
TMED2.1	2.97E-47	-0.397062288	0.761	0.938	9.71E-43	3.801484691	5.322709193	1	TMED2
UBE2E3	4.58E-47	-0.339084737	0.52	0.795	1.50E-42	1.395710064	2.030462638	1	UBE2E3
MAP2K1	1.76E-46	-0.294012934	0.268	0.538	5.78E-42	0.528769507	0.874341513	1	MAP2K1
RPS3A	2.87E-46	-0.347522839	0.97	0.998	9.40E-42	12.75714105	16.50422911	1	RPS3A
JUND.1	4.28E-46	0.438743292	0.464	0.478	1.40E-41	1.564183648	0.891795705	1	JUND
STRAP.1	4.36E-46	-0.40054535	0.525	0.797	1.43E-41	1.46346924	2.251796122	1	STRAP
EEF2	4.57E-46	-0.434882011	0.608	0.858	1.50E-41	1.856574188	2.861517767	1	EEF2
SYAP1	5.24E-46	-0.27740018	0.353	0.626	1.72E-41	0.77938751	1.15663333	1	SYAP1
PTPRF	6.81E-46	0.250398981	0.387	0.453	2.23E-41	0.991394391	0.674093367	1	PTPRF
AP2M1	1.24E-45	-0.420814334	0.524	0.795	4.06E-41	1.399530415	2.212210491	1	AP2M1
ITGB1.1	3.19E-45	-0.462707236	0.81	0.947	1.04E-40	5.056952859	7.347240965	1	ITGB1
RPL8	4.66E-45	-0.252780549	0.992	1	1.52E-40	19.5640162	23.50205244	1	RPL8
RTN4	6.06E-45	-0.35975551	0.755	0.939	1.98E-40	3.424676173	4.677781708	1	RTN4
PGAM1	1.12E-44	-0.313158234	0.44	0.713	3.68E-40	1.067692906	1.568952413	1	PGAM1
HEXIM1	2.23E-44	0.349375784	0.598	0.687	7.29E-40	2.441414091	1.701247275	1	HEXIM1
SLC25A3.1	3.76E-44	-0.387049633	0.799	0.952	1.23E-39	3.908708601	5.419198433	1	SLC25A3
TFG.1	4.56E-44	-0.360160179	0.505	0.775	1.49E-39	1.286411176	1.934765138	1	TFG
GHITM	1.66E-43	-0.27371566	0.391	0.659	5.43E-39	0.884829218	1.278602814	1	GHITM
ZFAND6.1	2.13E-43	-0.265265999	0.483	0.743	6.97E-39	1.214483922	1.661494383	1	ZFAND6
RAP1B	2.67E-43	-0.313796337	0.519	0.782	8.73E-39	1.400735879	1.984052731	1	RAP1B
RPL10	2.85E-43	-0.352311054	0.997	1	9.34E-39	25.26893591	32.5350282	1	RPL10
DNAJA4	2.99E-43	0.449843208	0.397	0.405	9.78E-39	1.369031492	0.734421047	1	DNAJA4
VDAC2	3.36E-43	-0.321205716	0.426	0.699	1.10E-38	1.000597131	1.499494567	1	VDAC2
PMF1	5.09E-43	-0.262932246	0.34	0.602	1.67E-38	0.710260287	1.052167021	1	PMF1
XIST	5.70E-43	0.507649068	0.602	0.585	1.87E-38	2.455848289	1.430731964	1	XIST
WDR45B	9.96E-43	-0.266565228	0.352	0.612	3.26E-38	0.795100166	1.159398605	1	WDR45B
HNRNPK.1	1.02E-42	-0.398858257	0.818	0.948	3.33E-38	3.82679449	5.363955111	1	HNRNPK
ACTB	1.18E-42	-0.338675733	1	1	3.85E-38	32.43639367	41.2835054	1	ACTB
PRDX3	1.34E-42	-0.27029109	0.369	0.632	4.39E-38	0.815587141	1.189690952	1	PRDX3
ERV3-1	1.42E-42	0.272392039	0.304	0.349	4.64E-38	0.824422063	0.510522301	1	ERV3-1
NFE2L2	1.43E-42	-0.326405046	0.396	0.669	4.70E-38	1.018772707	1.53130883	1	NFE2L2
NUP210	1.49E-42	0.377759904	0.404	0.398	4.88E-38	1.126468614	0.636597618	1	NUP210
YWHAE	1.83E-42	-0.331120867	0.705	0.913	5.98E-38	2.790372372	3.768251906	1	YWHAE
MORF4L1	1.97E-42	-0.367237096	0.854	0.971	6.46E-38	4.444928531	6.023305584	1	MORF4L1
PSMD2.1	2.41E-42	-0.361903356	0.398	0.675	7.90E-38	0.927672645	1.477291145	1	PSMD2
CCT8	3.16E-42	-0.253429801	0.335	0.593	1.04E-37	0.73555555	1.068847556	1	CCT8
HOOK2	3.58E-42	0.306231695	0.528	0.567	1.17E-37	1.449754167	0.981242242	1	HOOK2
PEPD.1	3.84E-42	-0.259488851	0.413	0.672	1.26E-37	0.999024396	1.392941172	1	PEPD
SUMO3	4.26E-42	-0.281016175	0.415	0.681	1.40E-37	0.999422462	1.429399091	1	SUMO3
WDR1	9.35E-42	-0.352947139	0.424	0.696	3.06E-37	1.018594802	1.578082591	1	WDR1
RPL10A	1.31E-41	-0.331370528	0.964	0.995	4.30E-37	10.14301093	13.02022634	1	RPL10A
PSMB9.1	1.79E-41	0.417063533	0.599	0.672	5.86E-37	2.936388197	1.948148037	1	PSMB9
MTDH	2.31E-41	-0.32208338	0.595	0.838	7.57E-37	1.903093098	2.629256987	1	MTDH
AREG.1	4.34E-41	-0.572050118	0.115	0.355	1.42E-36	0.259727489	0.872754507	1	AREG
ARPC1A.1	4.88E-41	-0.379398583	0.592	0.835	1.60E-36	1.77035432	2.603675453	1	ARPC1A
LUC7L3.1	5.34E-41	0.263821994	0.517	0.584	1.75E-36	1.477841272	1.063740793	1	LUC7L3
ATP5A1.1	6.26E-41	-0.387485641	0.551	0.804	2.05E-36	1.738568075	2.582352699	1	ATP5A1
LEPROT	8.10E-41	-0.293131686	0.477	0.737	2.65E-36	1.265901984	1.776403286	1	LEPROT
RPS10.1	8.99E-41	-0.292770152	0.93	0.994	2.94E-36	9.223418617	11.52358713	1	RPS10
FAM3C	1.62E-40	-0.262990894	0.449	0.705	5.29E-36	1.187308158	1.624690627	1	FAM3C
CMPK1.1	1.85E-40	-0.300440869	0.547	0.797	6.05E-36	1.642212973	2.25393995	1	CMPK1
STOML2.1	2.09E-40	-0.326611625	0.515	0.772	6.84E-36	1.352238965	1.949859532	1	STOML2
BTF3	2.29E-40	-0.312986738	0.863	0.976	7.51E-36	4.56310056	5.910911106	1	BTF3
COL12A1	2.53E-40	0.37859961	0.36	0.337	8.30E-36	0.969703756	0.515064333	1	COL12A1
RAD23B.1	2.80E-40	-0.262685019	0.486	0.739	9.16E-36	1.300802654	1.760294625	1	RAD23B
TRAF4.1	4.37E-40	-0.318423377	0.501	0.758	1.43E-35	1.436087219	2.037720563	1	TRAF4
C1orf43	4.56E-40	-0.305121773	0.587	0.829	1.49E-35	1.794607378	2.452801466	1	C1orf43
RAB7A	4.57E-40	-0.269567169	0.614	0.847	1.50E-35	1.919722501	2.519568163	1	RAB7A
METTL9	5.35E-40	-0.28791821	0.56	0.806	1.75E-35	1.577465075	2.146768592	1	METTL9
SSRP1	5.85E-40	-0.269698854	0.409	0.667	1.91E-35	0.989723901	1.398723896	1	SSRP1
NAMPT	8.49E-40	-0.27874453	0.22	0.466	2.78E-35	0.495069223	0.813726364	1	NAMPT
SNRNP200	1.04E-39	0.258452944	0.345	0.365	3.41E-35	0.798326899	0.503372327	1	SNRNP200
SELT	1.12E-39	-0.262481964	0.633	0.86	3.68E-35	2.090551872	2.707242386	1	SELT
GLTP.1	2.27E-39	-0.275472146	0.3	0.553	7.42E-35	0.615008596	0.954790488	1	GLTP
ENO1	2.35E-39	-0.439521892	0.847	0.954	7.70E-35	5.202485656	7.411530842	1	ENO1
EIF3D	2.78E-39	-0.302156198	0.591	0.83	9.12E-35	1.758143405	2.400751684	1	EIF3D
EIF3F	2.87E-39	-0.26229148	0.459	0.712	9.41E-35	1.074638126	1.488284062	1	EIF3F
MYH9	3.12E-39	0.270016801	0.538	0.599	1.02E-34	1.565591377	1.127670297	1	MYH9
SYPL1	3.35E-39	-0.292844237	0.582	0.822	1.10E-34	1.70683468	2.316016109	1	SYPL1
2-Sep	3.64E-39	-0.281476986	0.571	0.812	1.19E-34	1.599124457	2.159076129	1	2-Sep
PET100	6.32E-39	0.282251139	0.671	0.726	2.07E-34	2.063476209	1.519117661	1	PET100
RPS6	7.27E-39	-0.282194518	0.997	1	2.38E-34	32.81702451	40.12296374	1	RPS6
BZW1	7.28E-39	-0.328456114	0.66	0.877	2.38E-34	2.463738037	3.349308176	1	BZW1
SLC38A2.1	1.18E-38	0.290855205	0.515	0.598	3.86E-34	1.746468565	1.245011094	1	SLC38A2
SPG21.1	1.20E-38	-0.321679713	0.568	0.811	3.93E-34	1.675662669	2.344002566	1	SPG21
SLC25A6	1.61E-38	-0.351981413	0.829	0.963	5.26E-34	4.357051085	5.837270329	1	SLC25A6
MALAT1.1	1.66E-38	0.680921833	1	1	5.43E-34	524.4973858	326.787708	1	MALAT1
RPS3	2.70E-38	-0.264188581	0.996	1	8.84E-34	20.06743726	24.30115788	1	RPS3
PKM	2.78E-38	-0.401764627	0.845	0.957	9.12E-34	5.16741552	7.147913564	1	PKM
ACTR3	5.27E-38	-0.310817543	0.498	0.75	1.73E-33	1.289930913	1.840454152	1	ACTR3
DNAJB6	5.30E-38	-0.252229941	0.556	0.792	1.74E-33	1.599449142	2.096065237	1	DNAJB6
MT-CO2	5.39E-38	0.509585647	1	0.999	1.76E-33	122.337088	85.63494925	1	MT-CO2
GNAI3	1.12E-37	-0.286167193	0.424	0.679	3.66E-33	0.946962439	1.37411899	1	GNAI3
EIF4A1.1	1.83E-37	-0.302632631	0.806	0.955	6.00E-33	4.127254217	5.323919757	1	EIF4A1
ATP5B.1	2.85E-37	-0.403706604	0.765	0.92	9.34E-33	3.389885703	4.807390238	1	ATP5B
HNRNPA0	3.60E-37	-0.322293223	0.664	0.876	1.18E-32	2.256300639	3.071406091	1	HNRNPA0
7-Sep	6.67E-37	-0.265102107	0.617	0.842	2.18E-32	1.999009745	2.603973287	1	7-Sep
RHOA	7.38E-37	-0.253655417	0.653	0.868	2.42E-32	2.184252282	2.796342247	1	RHOA
TM7SF3	7.89E-37	-0.277013118	0.201	0.435	2.58E-32	0.339231428	0.622724863	1	TM7SF3
TPM4	9.05E-37	-0.32807737	0.335	0.584	2.96E-32	0.81689395	1.280818402	1	TPM4
NPM1	1.19E-36	-0.292333116	0.841	0.97	3.89E-32	4.605214813	5.864253246	1	NPM1
MTRNR2L12	1.55E-36	0.377507077	0.361	0.313	5.09E-32	0.900482158	0.462927632	1	MTRNR2L12
MT-ND6	2.13E-36	0.277001892	0.489	0.532	6.98E-32	1.397134714	0.97836565	1	MT-ND6
PDIA6	2.89E-36	-0.28637793	0.678	0.884	9.46E-32	2.625542089	3.421618801	1	PDIA6
ACAA2.1	3.51E-36	-0.477216195	0.436	0.692	1.15E-31	1.196826096	2.058102712	1	ACAA2
MYLIP	4.71E-36	0.291191735	0.614	0.716	1.54E-31	2.556883063	1.906779848	1	MYLIP
ODC1	4.97E-36	-0.280425508	0.233	0.469	1.63E-31	0.532084417	0.860797803	1	ODC1
SKP1	7.11E-36	-0.280547152	0.754	0.93	2.33E-31	3.046101127	3.91461884	1	SKP1
PSMD8	7.35E-36	-0.265277216	0.621	0.842	2.40E-31	1.961923728	2.55983829	1	PSMD8
TCEA1	9.20E-36	-0.275726635	0.545	0.78	3.01E-31	1.500408785	2.027004062	1	TCEA1
HSPA8	1.12E-35	-0.370606018	0.737	0.913	3.66E-31	4.092720709	5.584357264	1	HSPA8
SDCBP	1.14E-35	-0.303642679	0.4	0.649	3.72E-31	0.917288903	1.366427007	1	SDCBP
LDHA	1.23E-35	-0.444099653	0.668	0.874	4.02E-31	2.834114103	4.216177361	1	LDHA
PHLDA1.1	1.25E-35	-0.660773532	0.494	0.732	4.11E-31	1.874411689	3.544243805	1	PHLDA1
CAST	1.57E-35	-0.270033803	0.464	0.706	5.13E-31	1.184902207	1.634633914	1	CAST
NFKBIZ	2.19E-35	0.259577499	0.441	0.522	7.17E-31	1.618560996	1.187369143	1	NFKBIZ
PPP1CA	2.41E-35	-0.289782207	0.603	0.828	7.90E-31	1.821791697	2.449515397	1	PPP1CA
MT-ATP8	7.85E-35	0.366249432	0.356	0.342	2.57E-30	0.950145958	0.512916824	1	MT-ATP8
RPL17	9.20E-35	-0.296132498	0.763	0.933	3.01E-30	3.274368643	4.248276892	1	RPL17
MT-CO1	9.26E-35	0.506212379	1	1	3.03E-30	173.7118785	122.0091232	1	MT-CO1
MAGEA3.1	1.21E-34	-0.291971214	0.571	0.8	3.96E-30	1.862519826	2.504617268	1	MAGEA3
TRIB1.1	1.63E-34	-0.295249923	0.296	0.535	5.34E-30	0.845595687	1.264725915	1	TRIB1
RPS4X	1.89E-34	-0.334425216	0.979	0.999	6.19E-30	12.70052318	16.27464666	1	RPS4X
ERRFI1	2.12E-34	-0.256538607	0.288	0.517	6.94E-30	0.793048331	1.141991838	1	ERRFI1
TPI1	2.22E-34	-0.396261897	0.939	0.985	7.27E-30	8.584644924	11.6142881	1	TPI1
HSPA1B.1	2.27E-34	0.540918699	0.51	0.498	7.44E-30	2.363050623	1.311535944	1	HSPA1B
RPIA.1	2.83E-34	-0.301562806	0.401	0.648	9.25E-30	1.003137746	1.468824763	1	RPIA
HNRNPA1	3.57E-34	-0.291115113	0.953	0.995	1.17E-29	8.910606402	11.12647595	1	HNRNPA1
TMEM59	3.65E-34	-0.258606094	0.819	0.96	1.20E-29	4.558104611	5.649284388	1	TMEM59
SARS	3.70E-34	-0.265941942	0.296	0.532	1.21E-29	0.612433747	0.938823972	1	SARS
MT-ND3	4.82E-34	0.469922556	0.987	0.985	1.58E-29	34.75309204	24.81385236	1	MT-ND3
CCT5	5.59E-34	-0.283000415	0.568	0.795	1.83E-29	1.779693391	2.382116071	1	CCT5
EIF4A3	5.98E-34	-0.278339732	0.521	0.756	1.96E-29	1.589590256	2.14065087	1	EIF4A3
VDAC1	9.80E-34	-0.271261708	0.558	0.786	3.21E-29	1.619966195	2.161939809	1	VDAC1
ISG15.1	1.64E-33	0.421837328	0.679	0.767	5.38E-29	4.378237945	3.014711329	1	ISG15
KLF5	1.71E-33	-0.290049562	0.429	0.667	5.61E-29	1.141772071	1.618706761	1	KLF5
RPS8	1.80E-33	-0.2597474	0.994	1	5.89E-29	20.04829027	24.20046666	1	RPS8
GLUL	4.27E-33	-0.262293977	0.622	0.835	1.40E-28	2.143563776	2.770340998	1	GLUL
FTH1	4.31E-33	-0.317743871	1	1	1.41E-28	49.52719811	61.97608405	1	FTH1
PDLIM1	9.01E-33	-0.276100039	0.435	0.669	2.95E-28	1.102043397	1.545400186	1	PDLIM1
CAP1.1	1.00E-32	-0.331590132	0.706	0.892	3.28E-28	2.678709988	3.629287223	1	CAP1
RAD23A	1.16E-32	-0.268429365	0.596	0.814	3.80E-28	1.811408228	2.386329407	1	RAD23A
IFI6.1	1.40E-32	0.738900987	0.591	0.585	4.60E-28	5.565016111	2.93372898	1	IFI6
CXADR.1	1.95E-32	-0.313024484	0.578	0.801	6.37E-28	1.788204716	2.463812831	1	CXADR
PON2.1	2.21E-32	-0.291251131	0.581	0.802	7.25E-28	1.808301353	2.436521267	1	PON2
ILF2	3.14E-32	-0.294035662	0.586	0.807	1.03E-27	1.696702699	2.306333245	1	ILF2
PPA1	3.39E-32	-0.27736894	0.388	0.624	1.11E-27	0.9439932	1.356085858	1	PPA1
MT-ND1	4.16E-32	0.523322603	0.991	0.987	1.36E-27	31.18281625	21.39176072	1	MT-ND1
NTAN1.1	4.19E-32	-0.285538952	0.325	0.559	1.37E-27	0.727195947	1.105219576	1	NTAN1
CYB5R3	4.32E-32	-0.273522846	0.234	0.458	1.42E-27	0.424632404	0.722032722	1	CYB5R3
NAA50	5.27E-32	-0.302936041	0.467	0.704	1.73E-27	1.136145494	1.63526118	1	NAA50
SRSF7	6.52E-32	0.258938508	0.776	0.846	2.14E-27	3.541635641	2.795456616	1	SRSF7
ATP1B3	6.89E-32	-0.293525469	0.395	0.63	2.26E-27	0.954452997	1.39543947	1	ATP1B3
ARPC1B	7.32E-32	-0.363046763	0.62	0.831	2.40E-27	1.985158091	2.839328754	1	ARPC1B
MTRNR2L8.1	1.03E-31	0.42213936	0.396	0.37	3.36E-27	1.167836341	0.617893322	1	MTRNR2L8
MTCH1	1.56E-31	-0.280305092	0.646	0.85	5.11E-27	2.114386979	2.782272503	1	MTCH1
CD164	1.86E-31	-0.2919323	0.762	0.927	6.10E-27	3.562673125	4.58598462	1	CD164
SNX3	2.15E-31	-0.29460016	0.656	0.857	7.03E-27	2.226828507	2.957850356	1	SNX3
DNAJB1.1	2.55E-31	0.395893367	0.712	0.825	8.35E-27	6.586457809	4.765849051	1	DNAJB1
RNF213	4.83E-31	0.274730948	0.427	0.512	1.58E-26	1.501068819	1.067394639	1	RNF213
FOSB	9.10E-31	0.282801229	0.755	0.869	2.98E-26	5.89960832	4.67143272	1	FOSB
ACTG1	4.26E-30	-0.322534126	0.987	0.998	1.39E-25	15.71858714	19.90701446	1	ACTG1
PPP1CB.1	4.52E-30	-0.361457216	0.58	0.795	1.48E-25	2.095556727	2.976932602	1	PPP1CB
XRCC5.1	4.90E-30	-0.276620485	0.604	0.814	1.60E-25	1.789633809	2.379233961	1	XRCC5
RN7SL1	5.29E-30	0.408240746	0.273	0.234	1.73E-25	0.821086237	0.372264417	1	RN7SL1
PLEC.1	8.02E-30	0.260295608	0.272	0.27	2.63E-25	0.635503682	0.365509546	1	PLEC
FDFT1.1	8.16E-30	-0.309971589	0.516	0.739	2.67E-25	1.508250753	2.109436538	1	FDFT1
GAPDH	8.87E-30	-0.34919001	0.999	0.999	2.90E-25	42.40810706	54.2952104	1	GAPDH
ITM2B	1.13E-29	-0.344460732	0.75	0.916	3.69E-25	3.146832936	4.265135493	1	ITM2B
FIBP.1	1.41E-29	-0.284316288	0.559	0.776	4.62E-25	1.531086301	2.082440373	1	FIBP
CHP1	2.65E-29	-0.266241337	0.32	0.542	8.66E-25	0.688406323	1.030596337	1	CHP1
CYC1.1	3.73E-29	-0.270576369	0.581	0.791	1.22E-24	1.679892223	2.232726263	1	CYC1
LYPD3.1	4.45E-29	-0.393319728	0.424	0.655	1.46E-24	1.257870081	1.965514042	1	LYPD3
FKBP4.1	1.01E-28	-0.271761582	0.386	0.608	3.30E-24	0.882513174	1.272722502	1	FKBP4
MAFB.1	1.15E-28	0.443604834	0.358	0.381	3.78E-24	1.470842122	0.816797967	1	MAFB
MT-CO3	1.28E-28	0.442213559	1	1	4.19E-24	115.56302	84.79090422	1	MT-CO3
RAC1	1.71E-28	-0.276039461	0.891	0.976	5.61E-24	5.621532294	7.01778967	1	RAC1
TGIF1	2.81E-28	-0.260163089	0.453	0.67	9.18E-24	1.276055537	1.725836161	1	TGIF1
PPP3CA	2.95E-28	-0.250977215	0.229	0.434	9.64E-24	0.431074646	0.702997293	1	PPP3CA
ARID5B	5.08E-28	-0.282555963	0.345	0.564	1.66E-23	0.862345714	1.265260354	1	ARID5B
CTNNB1	5.74E-28	-0.313209313	0.179	0.376	1.88E-23	0.390839658	0.728074509	1	CTNNB1
RP11-386I14.4	8.94E-28	0.35184252	0.277	0.256	2.93E-23	0.830693513	0.434499794	1	RP11-386I14.4
PTGES3	1.85E-27	-0.286772726	0.846	0.954	6.06E-23	4.73071174	5.990942919	1	PTGES3
LDHB.1	2.55E-27	-0.304854851	0.679	0.862	8.35E-23	2.725251791	3.601782485	1	LDHB
SQLE.1	2.56E-27	-0.336485043	0.239	0.454	8.38E-23	0.529079705	0.930732981	1	SQLE
NDUFB1	2.66E-27	0.269319957	0.872	0.914	8.72E-23	4.742142176	3.764315966	1	NDUFB1
PARP1	3.36E-27	-0.270768018	0.329	0.547	1.10E-22	0.659070138	1.001585018	1	PARP1
ITM2C	3.38E-27	-0.331542632	0.419	0.642	1.11E-22	1.138557705	1.691071585	1	ITM2C
ALDOA	9.80E-27	-0.395770934	0.953	0.986	3.21E-22	10.68081661	14.36781515	1	ALDOA
FKBP1A	3.03E-26	-0.317801621	0.823	0.943	9.91E-22	4.182118998	5.459147498	1	FKBP1A
ETS2	6.59E-26	-0.416925969	0.21	0.416	2.16E-21	0.483097101	0.980052971	1	ETS2
CD55.1	7.25E-26	-0.401486654	0.706	0.874	2.37E-21	3.489698371	4.930300367	1	CD55
ELF3	1.42E-25	0.526877163	0.956	0.942	4.66E-21	15.84177477	10.6891256	1	ELF3
FUS	2.09E-25	0.329946471	0.893	0.931	6.83E-21	5.649123709	4.289816764	1	FUS
RPL9	2.19E-25	-0.253903158	0.946	0.994	7.17E-21	8.466560987	10.28820022	1	RPL9
IGF2	3.11E-25	0.614739736	0.938	0.915	1.02E-20	18.82961697	11.94968562	1	IGF2
TUBA1C.1	4.08E-25	-0.331527638	0.572	0.771	1.34E-20	2.134855669	2.944730281	1	TUBA1C
FN1.1	4.37E-25	0.77543127	0.837	0.848	1.43E-20	12.48464642	6.877918644	1	FN1
HMGA1.1	7.68E-25	-0.280158539	0.56	0.759	2.52E-20	1.996923806	2.639249453	1	HMGA1
GCLM.1	8.22E-25	-0.256346293	0.316	0.519	2.69E-20	0.69235262	1.021430348	1	GCLM
DSTN	8.35E-25	-0.266489075	0.928	0.982	2.73E-20	6.923346511	8.530810934	1	DSTN
SNHG12	2.81E-24	0.320397935	0.283	0.287	9.20E-20	0.762180564	0.411240456	1	SNHG12
IDI1.1	4.71E-24	-0.364379201	0.391	0.602	1.54E-19	1.179826454	1.806150685	1	IDI1
SERBP1.1	4.81E-24	-0.32028195	0.796	0.919	1.57E-19	3.734868384	4.911836103	1	SERBP1
MT-ATP6	6.75E-24	0.471815532	0.994	0.99	2.21E-19	45.31176367	32.39340409	1	MT-ATP6
YWHAB	7.03E-24	-0.250515053	0.688	0.859	2.30E-19	2.316397167	2.945291353	1	YWHAB
IDH2	7.25E-24	-0.325997507	0.6	0.791	2.37E-19	2.061298704	2.837432379	1	IDH2
FXYD3	8.05E-24	0.274191062	0.68	0.735	2.64E-19	3.205653425	2.477713064	1	FXYD3
GADD45G	8.17E-24	0.321303526	0.201	0.171	2.68E-19	0.545470832	0.236912032	1	GADD45G
TXNIP.1	1.17E-23	0.29989044	0.536	0.627	3.84E-19	2.726431709	2.027032953	1	TXNIP
INSIG1.1	1.51E-23	-0.289880678	0.334	0.533	4.95E-19	0.878008945	1.295939479	1	INSIG1
JUN.1	9.46E-23	0.549812501	0.9	0.958	3.10E-18	23.99156952	16.07196363	1	JUN
BRK1	1.42E-22	-0.253750121	0.814	0.934	4.64E-18	3.844492302	4.776099529	1	BRK1
ZFAND2A.1	2.99E-22	0.475738005	0.292	0.3	9.78E-18	1.434685455	0.750779495	1	ZFAND2A
C1orf56.1	3.88E-22	-0.270044324	0.246	0.43	1.27E-17	0.569582093	0.892672522	1	C1orf56
ARF6	4.64E-22	-0.253492373	0.657	0.83	1.52E-17	2.308444712	2.943961707	1	ARF6
SOCS3.1	5.16E-22	-0.449392061	0.349	0.549	1.69E-17	1.098274945	1.865120453	1	SOCS3
CBX6.1	7.29E-22	-0.435338197	0.512	0.705	2.39E-17	1.682674474	2.627586964	1	CBX6
CCDC80.1	7.34E-22	0.276438792	0.514	0.563	2.40E-17	1.975445058	1.456606333	1	CCDC80
HES1.1	1.29E-21	0.650718562	0.77	0.865	4.23E-17	18.36249627	11.33319338	1	HES1
SMIM22	1.31E-21	0.255472504	0.842	0.882	4.29E-17	4.562566704	3.659832921	1	SMIM22
S100A6	2.96E-21	0.490833283	0.999	1	9.69E-17	87.44875579	61.94136935	1	S100A6
KRT20.1	4.86E-21	-0.423224602	0.569	0.749	1.59E-16	2.207663967	3.301225043	1	KRT20
SLC25A5	5.31E-21	-0.266539638	0.754	0.896	1.74E-16	3.397684028	4.290058179	1	SLC25A5
HSPE1	5.96E-21	0.330587871	0.972	0.98	1.95E-16	12.25328988	9.539180238	1	HSPE1
CITED4	1.22E-20	0.315672516	0.687	0.726	4.00E-16	3.573835286	2.674968531	1	CITED4
HIST1H1C.1	2.42E-20	0.357178054	0.468	0.58	7.94E-16	3.303902891	2.360014532	1	HIST1H1C
TUBB.1	1.39E-19	-0.44621037	0.829	0.932	4.54E-15	6.000710007	8.538164183	1	TUBB
IER2	2.81E-19	0.310173224	0.903	0.964	9.20E-15	11.0870913	8.748781987	1	IER2
TACSTD2.1	6.54E-19	-0.450918293	0.863	0.936	2.14E-14	6.318629334	9.003907875	1	TACSTD2
COX6B1	7.69E-19	0.290383458	0.984	0.989	2.52E-14	13.74602149	11.05759608	1	COX6B1
PPARG.1	1.16E-18	-0.386740902	0.81	0.886	3.81E-14	4.328331219	5.966454834	1	PPARG
ID1	1.76E-18	0.58138542	0.856	0.905	5.75E-14	15.34856124	9.926097908	1	ID1
TUBA1B.1	3.96E-18	-0.594735762	0.885	0.951	1.30E-13	8.795325396	13.79286083	1	TUBA1B
PEBP1.1	5.58E-18	-0.285049776	0.834	0.932	1.83E-13	4.442539729	5.631475062	1	PEBP1
SPTSSB.1	9.33E-18	-0.435376455	0.512	0.686	3.05E-13	1.963631677	3.007611375	1	SPTSSB
MAL2.1	9.39E-18	-0.258404861	0.647	0.805	3.07E-13	2.235593011	2.870272131	1	MAL2
FHL2.1	9.53E-18	-0.325201961	0.745	0.878	3.12E-13	4.447843068	5.825274674	1	FHL2
HNRNPF.1	1.07E-17	-0.257242402	0.859	0.947	3.49E-13	5.048058939	6.228591688	1	HNRNPF
FBLN1.1	1.18E-17	-0.303789898	0.705	0.85	3.87E-13	3.026436019	3.970163482	1	FBLN1
S100A4.1	3.99E-17	0.582244986	0.547	0.57	1.31E-12	4.912042605	2.94879283	1	S100A4
UBL5	1.51E-16	0.25306856	0.973	0.982	4.94E-12	9.684017192	7.965063099	1	UBL5
HSPA6.1	1.87E-16	0.847922514	0.351	0.326	6.11E-12	5.873721497	2.818931084	1	HSPA6
GBP1.1	2.04E-16	0.297720635	0.185	0.192	6.66E-12	0.696024692	0.37977836	1	GBP1
FOS.1	1.02E-15	0.430622884	0.948	0.979	3.32E-11	31.926731	23.42970432	1	FOS
ATP5I	1.17E-15	0.310242868	0.974	0.981	3.82E-11	10.50972208	8.282659661	1	ATP5I
IFITM2.1	1.17E-15	-0.604642937	0.023	0.102	3.83E-11	0.042532655	0.585277618	1	IFITM2
MTRNR2L2.1	1.38E-15	0.318411601	0.282	0.239	4.53E-11	0.829551758	0.467213308	1	MTRNR2L2
HMOX1	1.63E-15	0.298259796	0.708	0.748	5.34E-11	3.966012077	3.038523611	1	HMOX1
GUCA2A	1.82E-15	0.269692797	0.398	0.452	5.96E-11	1.813997012	1.334199709	1	GUCA2A
PHGDH.1	2.19E-15	-0.285502995	0.583	0.74	7.17E-11	1.867664844	2.49521067	1	PHGDH
TGM2	2.50E-15	0.352737746	0.285	0.252	8.19E-11	0.890695307	0.480597133	1	TGM2
CITED2.1	2.54E-15	-0.277560946	0.618	0.77	8.30E-11	2.925078274	3.757759579	1	CITED2
SPINK1	2.85E-15	0.332863534	1	0.999	9.32E-11	157.4016166	124.7643936	1	SPINK1
HSPA1A.1	3.03E-15	-1.680849159	0.063	0.166	9.91E-11	0.126477338	2.611673431	1	HSPA1A
CRIP1-ENSG00000213145	6.91E-15	0.299171227	0.869	0.879	2.26E-10	7.286759709	5.734808212	1	CRIP1-ENSG00000213145
TRAM1	7.87E-15	-0.277588372	0.819	0.916	2.58E-10	4.332924439	5.464394567	1	TRAM1
CA9	1.37E-14	-0.2640132	0.279	0.432	4.48E-10	0.763448458	1.117574327	1	CA9
SPOCK2	2.15E-14	0.273635319	0.22	0.198	7.05E-10	0.695728068	0.40276128	1	SPOCK2
IGFBP7.1	6.86E-14	-1.878219358	0.056	0.141	2.24E-09	0.101828488	3.0505534	1	IGFBP7
ARL6IP1.1	7.03E-14	-0.253655173	0.741	0.865	2.30E-09	4.195668578	5.194400141	1	ARL6IP1
RPL34.1	8.53E-14	-0.280515671	0.977	0.999	2.79E-09	13.60505355	16.73972099	1	RPL34
PRCP	1.03E-13	-0.277948996	0.125	0.249	3.38E-09	0.23411801	0.496331006	1	PRCP
MT1X.1	1.37E-13	0.387921499	0.616	0.63	4.50E-09	4.531168437	3.227083987	1	MT1X
MT2A.1	3.28E-13	0.301054215	0.554	0.597	1.07E-08	3.337133146	2.520273496	1	MT2A
TMSB10.1	6.62E-13	0.267770001	1	1	2.17E-08	58.70815013	48.59373462	1	TMSB10
KPNA2.1	1.15E-12	-0.333950066	0.367	0.518	3.75E-08	0.983283714	1.499849323	1	KPNA2
BHLHE40.1	2.63E-12	-0.267086988	0.098	0.208	8.62E-08	0.185255018	0.426306947	1	BHLHE40
CST6	2.66E-12	0.309117748	0.894	0.91	8.70E-08	10.8295575	8.548052219	1	CST6
MYC	2.91E-12	-0.258360654	0.141	0.259	9.51E-08	0.402174048	0.677166701	1	MYC
VIM.1	3.70E-12	-1.345925801	0.045	0.102	1.21E-07	0.073861944	1.729684728	1	VIM
NEAT1.1	4.38E-12	0.440501903	0.951	0.983	1.43E-07	23.9858199	17.41150623	1	NEAT1
ADIRF	6.56E-12	0.316561262	0.997	0.996	2.15E-07	49.75336726	39.75401731	1	ADIRF
IGFBP4.1	8.34E-12	-0.402463098	0.157	0.279	2.73E-07	0.348440312	0.782317995	1	IGFBP4
PDK4.1	8.85E-12	0.495808979	0.124	0.081	2.90E-07	0.737488308	0.232164001	1	PDK4
UPK1A.1	2.36E-11	-0.413489511	0.755	0.844	7.73E-07	5.767098941	8.013122468	1	UPK1A
HIST1H4C.1	3.06E-11	-0.442960412	0.525	0.664	1.00E-06	4.14508689	5.994184499	1	HIST1H4C
IER3.1	7.03E-11	-0.42861421	0.366	0.501	2.30E-06	1.230627019	2.002290364	1	IER3
CAV1	7.64E-11	-0.32495648	0.783	0.884	2.50E-06	5.743263698	7.446791827	1	CAV1
FXYD4	9.96E-11	0.282210498	0.291	0.291	3.26E-06	1.059403762	0.693509654	1	FXYD4
BIRC5.1	7.15E-10	-0.254759021	0.215	0.334	2.34E-05	0.535778539	0.832393326	1	BIRC5
TM4SF1.1	1.32E-09	-0.561774412	0.048	0.117	4.33E-05	0.160846453	0.713506386	1	TM4SF1
GDF15	1.65E-09	-0.318370672	0.246	0.365	5.40E-05	1.211846577	1.757999106	1	GDF15
TOP2A.1	2.98E-09	-0.332962746	0.202	0.315	9.77E-05	0.652352274	1.081298717	1	TOP2A
MYL9.1	6.46E-09	-0.373699426	0.153	0.251	0.000211405	0.310951033	0.69856123	1	MYL9
IFITM3.1	7.69E-09	-1.331957589	0.122	0.165	0.000251662	0.254633504	2.158464995	1	IFITM3
C1R.1	8.36E-09	-0.400171822	0.047	0.114	0.00027369	0.067866462	0.409226069	1	C1R
RCAN1.1	8.30E-08	-0.255815895	0.05	0.116	0.002717193	0.149379845	0.372371957	1	RCAN1
PTMS.1	1.57E-07	-0.260941336	0.065	0.135	0.005132885	0.165598914	0.396690899	1	PTMS
SELM.1	4.29E-07	-0.338929271	0.05	0.103	0.014033505	0.104398961	0.396863169	1	SELM
DIO2.1	0.000266982	0.339373854	0.327	0.306	1	2.471536206	1.743847621	1	DIO2
HLA-DRB1.1	0.001149554	-0.703375274	0.096	0.137	1	0.356659347	1.209061807	1	HLA-DRB1
S100P.1	6.33E-56	-1.714104101	0.913	0.985	2.07E-51	7.615040007	27.26532925	6	S100P
UPK1B.1	4.98E-54	-1.973354373	0.841	0.97	1.63E-49	4.985020299	22.50198183	6	UPK1B
ATG5	5.40E-49	1.622005409	0.609	0.378	1.77E-44	3.838737595	0.572026236	6	ATG5
CYBA	1.80E-38	1.972625853	0.623	0.047	5.88E-34	3.477254773	0.140754672	6	CYBA
IGF2.1	1.37E-34	-2.120228924	0.609	0.927	4.48E-30	2.403260395	13.7961145	6	IGF2
NEDD1	1.61E-33	0.914961014	0.261	0.101	5.28E-29	1.101268799	0.114425143	6	NEDD1
ADIRF.1	2.93E-33	-1.309874108	0.957	0.997	9.60E-29	16.60060955	42.63541449	6	ADIRF
CTAG2	4.24E-30	0.959766423	0.333	0.007	1.39E-25	0.965076274	0.010324606	6	CTAG2
PSCA.1	1.02E-29	-1.408317366	0.942	0.97	3.35E-25	6.686104589	19.40102841	6	PSCA
GABRP	1.42E-29	0.849747842	0.333	0.006	4.64E-25	0.821025169	0.010453562	6	GABRP
LTF	5.86E-29	2.553257417	0.232	0.011	1.92E-24	4.936090585	0.011331304	6	LTF
SPINK1.1	7.57E-29	-1.430587996	1	0.999	2.48E-24	49.14535983	134.1701047	6	SPINK1
CD74.1	9.78E-29	3.196734855	0.681	0.226	3.20E-24	24.6214695	1.79441533	6	CD74
RP11-81H14.2	1.46E-28	0.629125708	0.261	0.001	4.79E-24	0.548329536	0.001100526	6	RP11-81H14.2
LGALS4	1.79E-28	1.657415558	0.246	0.019	5.85E-24	2.235538682	0.025686875	6	LGALS4
HMGCS2	1.91E-28	1.92040702	0.261	0.013	6.25E-24	2.853713566	0.018073926	6	HMGCS2
LCN2	1.97E-28	1.631843384	0.304	0.014	6.46E-24	2.186799505	0.028302601	6	LCN2
NPB	6.44E-27	1.258874261	0.232	0.015	2.11E-22	1.432456655	0.016450414	6	NPB
SERPINA1	1.38E-26	1.848417904	0.261	0.01	4.51E-22	2.646452447	0.012607922	6	SERPINA1
RARRES1	3.82E-26	1.868929162	0.464	0.037	1.25E-21	3.245399308	0.162290819	6	RARRES1
CRABP2.1	4.24E-26	2.210841611	0.594	0.293	1.39E-21	7.432542303	0.821498794	6	CRABP2
VRK2	5.20E-26	0.850342013	0.319	0.174	1.70E-21	1.17564882	0.206730648	6	VRK2
DSCR8	2.03E-25	1.053093431	0.319	0.011	6.63E-21	1.120463135	0.021922627	6	DSCR8
BIRC3	3.35E-25	1.939094796	0.333	0.043	1.10E-20	3.127780759	0.076442718	6	BIRC3
GPX1.1	4.52E-25	1.403460762	0.565	0.072	1.48E-20	2.305890687	0.249696927	6	GPX1
IL2RG	1.64E-24	1.0635999	0.275	0.008	5.35E-20	1.111792979	0.010359358	6	IL2RG
CAV1.1	2.77E-24	-1.98497915	0.435	0.869	9.06E-20	1.0653959	7.176013043	6	CAV1
CAV2	1.38E-23	-1.457217112	0.406	0.856	4.52E-19	0.8881484	4.184443976	6	CAV2
CTSE	2.94E-23	0.690279954	0.246	0.004	9.61E-19	0.620366241	0.004195371	6	CTSE
IGFBP3	5.74E-23	-1.858097192	0.812	0.956	1.88E-18	4.436999328	18.71071004	6	IGFBP3
CD47.1	7.59E-23	1.035901713	0.681	0.368	2.48E-18	2.296966161	0.607966518	6	CD47
CNN3.2	1.18E-22	-1.199509329	0.696	0.911	3.85E-18	1.905895935	5.673725593	6	CNN3
HSPB1.1	8.64E-22	1.318503843	0.957	0.832	2.83E-17	16.53905745	6.032294411	6	HSPB1
HLA-DRA.1	1.54E-21	2.332533223	0.551	0.126	5.05E-17	7.753085707	0.737795687	6	HLA-DRA
HLA-DRB1.2	2.63E-21	2.379728724	0.565	0.118	8.62E-17	8.615761267	0.847625488	6	HLA-DRB1
ACHE	5.08E-21	0.427573813	0.217	0.002	1.66E-16	0.347964131	0.002226295	6	ACHE
CST6.1	1.46E-20	-1.521499699	0.725	0.91	4.78E-16	2.560048492	9.22051927	6	CST6
PCOLCE2	4.86E-20	0.62750184	0.217	0.003	1.59E-15	0.553972477	0.005880633	6	PCOLCE2
KRT7.1	1.09E-19	-1.011198669	0.986	0.991	3.58E-15	24.99394269	51.3930026	6	KRT7
HLA-DQB1	2.43E-19	1.427093455	0.391	0.039	7.97E-15	1.987539898	0.111004396	6	HLA-DQB1
LTB	2.82E-19	0.881131626	0.217	0.005	9.22E-15	0.855265698	0.007300537	6	LTB
FHL2.2	7.62E-19	-1.489364173	0.507	0.854	2.50E-14	1.347792424	5.591784295	6	FHL2
NDRG2	1.50E-18	0.674343857	0.232	0.164	4.90E-14	0.923528269	0.205315787	6	NDRG2
IFI27.1	2.35E-18	1.548404817	0.652	0.197	7.69E-14	7.141378156	1.783438515	6	IFI27
AC005550.3	2.87E-18	0.348354366	0.159	0	9.39E-14	0.273304898	0.000154968	6	AC005550.3
RNF145	3.81E-18	0.973593383	0.377	0.156	1.25E-13	1.428843853	0.236854984	6	RNF145
ID1.1	6.18E-18	-2.011149869	0.638	0.899	2.02E-13	2.073251618	11.38838106	6	ID1
ATP5A1.2	7.46E-18	1.035436262	0.855	0.743	2.44E-13	5.789716229	2.312487516	6	ATP5A1
PRRX1	9.13E-18	0.479070813	0.217	0.005	2.99E-13	0.413244916	0.013917799	6	PRRX1
CTSS	1.35E-17	0.946571683	0.391	0.051	4.43E-13	1.10744885	0.093479317	6	CTSS
AGPAT2.1	1.61E-17	-0.990931321	0.797	0.912	5.27E-13	2.812748775	6.577714547	6	AGPAT2
ATP5J	4.70E-17	-0.755497955	0.913	0.98	1.54E-12	5.403058297	9.809733868	6	ATP5J
PYCARD	7.20E-17	0.87931906	0.348	0.095	2.36E-12	1.09225302	0.137398865	6	PYCARD
RPL39L	9.05E-17	0.367230922	0.217	0.006	2.96E-12	0.304486303	0.011327928	6	RPL39L
ABHD11	1.92E-16	0.850155212	0.522	0.318	6.28E-12	1.667418344	0.479683782	6	ABHD11
LGALS3BP.1	1.95E-16	0.914071411	0.565	0.137	6.40E-12	1.448433789	0.299347907	6	LGALS3BP
TYMP.1	1.98E-16	1.089016262	0.536	0.203	6.47E-12	1.911082261	0.368446796	6	TYMP
SELM.2	2.02E-16	0.974059667	0.478	0.083	6.62E-12	1.558125331	0.302268816	6	SELM
ISCU	2.35E-16	0.779479143	0.58	0.465	7.71E-12	2.095803971	0.803544448	6	ISCU
REG4	2.64E-16	0.886804959	0.174	0.003	8.64E-12	0.854187593	0.002764101	6	REG4
FABP6	3.49E-16	0.571905262	0.246	0.02	1.14E-11	0.520675285	0.023000508	6	FABP6
KRT14.1	3.79E-16	-2.084628288	0.739	0.91	1.24E-11	3.754120688	19.16535383	6	KRT14
UPK3B.1	5.38E-16	-1.223522141	0.435	0.789	1.76E-11	0.955659343	3.566779808	6	UPK3B
TNFRSF12A	5.44E-16	-1.139540976	0.783	0.906	1.78E-11	2.65745321	7.057768648	6	TNFRSF12A
NTRK2	6.00E-16	0.307931885	0.188	0.005	1.96E-11	0.256736452	0.015190344	6	NTRK2
ENTPD8	7.96E-16	0.276880522	0.159	0.001	2.61E-11	0.213221651	0.001361315	6	ENTPD8
HSPB8.1	1.32E-15	-1.13100059	0.145	0.612	4.32E-11	0.312272816	1.874016355	6	HSPB8
PRAP1	1.37E-15	0.571966303	0.203	0.014	4.49E-11	0.507627318	0.014179866	6	PRAP1
ATP5E	1.55E-15	0.654764138	0.986	0.97	5.07E-11	11.34775651	6.84303966	6	ATP5E
RAC2	1.62E-15	0.591809272	0.188	0.004	5.32E-11	0.514713267	0.005027828	6	RAC2
KIF1A	1.68E-15	0.33826349	0.145	0.001	5.51E-11	0.265238893	0.000794884	6	KIF1A
TESC	1.96E-15	0.455041603	0.203	0.006	6.42E-11	0.387704571	0.012315408	6	TESC
HLA-DPA1.1	1.97E-15	1.710407626	0.42	0.073	6.45E-11	3.364556816	0.333693858	6	HLA-DPA1
HLA-DPB1	2.10E-15	1.392127099	0.391	0.053	6.86E-11	2.273307299	0.247138724	6	HLA-DPB1
CRCT1.1	4.06E-15	-2.165451649	0.768	0.917	1.33E-10	3.523036645	19.29065221	6	CRCT1
FAM3B	5.14E-15	0.761629333	0.449	0.11	1.68E-10	0.931373571	0.139181725	6	FAM3B
UPK1A.2	6.18E-15	-1.401908256	0.681	0.827	2.02E-10	2.254302996	7.599524185	6	UPK1A
SNCG.1	6.69E-15	-0.964677054	0.841	0.963	2.19E-10	6.213829739	13.07870202	6	SNCG
GDPD3.1	8.13E-15	-1.100716527	0.391	0.774	2.66E-10	0.853076323	2.97412935	6	GDPD3
POU1F1	8.78E-15	0.350501763	0.145	0.001	2.88E-10	0.277422924	0.001897196	6	POU1F1
TNF	9.28E-15	0.363011998	0.174	0.003	3.04E-10	0.290768612	0.003623671	6	TNF
CAMTA1	1.64E-14	0.918554216	0.71	0.414	5.38E-10	2.177881518	0.681223027	6	CAMTA1
FN1.2	1.68E-14	-1.881696535	0.551	0.851	5.51E-10	1.532037834	8.330765832	6	FN1
DNAJC12	1.71E-14	0.280274214	0.159	0.002	5.59E-10	0.21847595	0.003335124	6	DNAJC12
C6orf203	1.82E-14	0.829779633	0.377	0.153	5.95E-10	1.119607664	0.192523434	6	C6orf203
TYROBP	2.26E-14	1.013493594	0.101	0.007	7.41E-10	1.034581933	0.007820554	6	TYROBP
S100A9	2.50E-14	1.235679781	0.174	0.015	8.19E-10	1.410685208	0.02367907	6	S100A9
MGLL	2.64E-14	0.361984877	0.217	0.013	8.64E-10	0.329587534	0.034543196	6	MGLL
ADM	2.72E-14	-1.620065405	0.464	0.802	8.90E-10	1.100582002	5.456957412	6	ADM
CPQ	2.86E-14	0.345056897	0.232	0.015	9.38E-10	0.310547858	0.03176409	6	CPQ
COL12A1.1	3.85E-14	-0.708948207	0	0.349	1.26E-09	0	0.634611973	6	COL12A1
RBP5	3.90E-14	0.591599802	0.232	0.014	1.28E-09	0.539164024	0.021399446	6	RBP5
MMP7	4.44E-14	0.804646712	0.261	0.019	1.45E-09	0.876758232	0.074448325	6	MMP7
RP11-680F8.1	4.78E-14	0.267567196	0.159	0.002	1.57E-09	0.207406803	0.003016013	6	RP11-680F8.1
S100A6.1	4.95E-14	-1.073186686	1	1	1.62E-09	32.11117826	68.66842925	6	S100A6
ALDH2	6.74E-14	0.561141908	0.246	0.016	2.21E-09	0.523920833	0.032860954	6	ALDH2
PTMS.2	8.33E-14	1.14871267	0.464	0.111	2.73E-09	1.903136403	0.309394376	6	PTMS
MAOB	1.11E-13	0.326883805	0.159	0.003	3.65E-09	0.258822456	0.003604618	6	MAOB
KRT19.1	1.54E-13	-0.942726953	0.986	0.993	5.03E-09	27.33672533	53.46766417	6	KRT19
GSTP1	1.97E-13	0.957214494	0.942	0.835	6.46E-09	9.489237281	4.402485811	6	GSTP1
UPK2	2.02E-13	-1.096772381	0.623	0.872	6.62E-09	2.011082833	5.439973612	6	UPK2
IGF2BP1	2.38E-13	0.271178388	0.13	0.001	7.79E-09	0.20786212	0.000885811	6	IGF2BP1
ANKRD29	2.39E-13	0.296237139	0.174	0.005	7.83E-09	0.240518406	0.010245554	6	ANKRD29
ATPIF1	2.64E-13	-0.705838919	0.841	0.931	8.63E-09	2.826680267	5.241670864	6	ATPIF1
SDC2	2.75E-13	0.824542833	0.232	0.016	9.00E-09	0.860564038	0.050588148	6	SDC2
TIMP1.1	2.91E-13	0.878879951	0.594	0.702	9.54E-09	5.743107119	2.666830464	6	TIMP1
PERP	4.37E-13	-0.784097651	0.884	0.938	1.43E-08	3.874976228	7.394781848	6	PERP
TFPI2	4.51E-13	0.467057502	0.188	0.008	1.48E-08	0.399782979	0.01265705	6	TFPI2
TMEM37	4.76E-13	0.471209907	0.217	0.013	1.56E-08	0.410067914	0.017165717	6	TMEM37
MAL.1	5.70E-13	-0.980354675	0.391	0.761	1.87E-08	1.230287505	3.400246589	6	MAL
C6orf141	6.37E-13	0.580211082	0.246	0.02	2.09E-08	0.54456603	0.03310756	6	C6orf141
PIK3C3	6.40E-13	0.646618668	0.304	0.086	2.09E-08	0.73553038	0.10861463	6	PIK3C3
TRPA1	6.47E-13	0.622262742	0.188	0.03	2.12E-08	0.594558823	0.035907064	6	TRPA1
TMEM119	6.72E-13	0.312949156	0.159	0.005	2.20E-08	0.261082459	0.015164452	6	TMEM119
ANKH	7.42E-13	0.285852425	0.203	0.011	2.43E-08	0.245021138	0.021237069	6	ANKH
FBXO2	8.16E-13	0.603432082	0.246	0.024	2.67E-08	0.56288718	0.028670941	6	FBXO2
CD55.2	9.77E-13	-1.180866409	0.522	0.842	3.20E-08	1.496321012	4.659481471	6	CD55
CXCL3	1.27E-12	0.683071259	0.232	0.017	4.14E-08	0.750325726	0.090169275	6	CXCL3
COX7C	1.28E-12	0.541426123	0.971	0.971	4.20E-08	10.85279026	7.143949947	6	COX7C
RTCB	1.34E-12	0.587808582	0.362	0.257	4.38E-08	1.008355169	0.336264724	6	RTCB
LGALS3	1.38E-12	-0.78720563	0.768	0.958	4.53E-08	4.518813383	8.523974328	6	LGALS3
MARCO	1.70E-12	0.693673406	0.203	0.027	5.57E-08	0.671201244	0.033266259	6	MARCO
MAGEA1	1.91E-12	0.434513294	0.174	0.008	6.25E-08	0.366079086	0.01082112	6	MAGEA1
AC015849.16.1	1.91E-12	-1.078826914	0.13	0.541	6.27E-08	0.213194892	1.562653181	6	AC015849.16
CLDN14	1.92E-12	0.636962509	0.13	0.002	6.30E-08	0.557710694	0.001709932	6	CLDN14
EFNA1	2.17E-12	1.201773895	0.58	0.27	7.11E-08	2.629467736	0.577876288	6	EFNA1
CORO1A	2.26E-12	0.586641587	0.203	0.091	7.39E-08	0.65170648	0.099856835	6	CORO1A
COL16A1	2.54E-12	0.289542421	0.174	0.006	8.32E-08	0.23437572	0.009918707	6	COL16A1
CYR61	2.87E-12	-1.129867208	0.362	0.75	9.40E-08	0.926543196	3.216020093	6	CYR61
PREP	2.87E-12	0.594721217	0.319	0.132	9.41E-08	0.745902281	0.156088303	6	PREP
CXCL1	3.21E-12	0.805879726	0.29	0.034	1.05E-07	1.07407714	0.186399444	6	CXCL1
IFI27L2	4.37E-12	0.650215075	0.435	0.102	1.43E-07	0.816685612	0.157565395	6	IFI27L2
HLA-DQA1	5.90E-12	1.01127829	0.232	0.019	1.93E-07	1.151365149	0.067306194	6	HLA-DQA1
IL32.1	6.12E-12	1.557628281	0.464	0.15	2.00E-07	3.410151654	0.498168596	6	IL32
S100A10	6.55E-12	-0.696446388	0.942	0.977	2.14E-07	7.306901935	12.46140333	6	S100A10
SLC9A9	6.80E-12	0.27574183	0.145	0.003	2.23E-07	0.215663357	0.004168894	6	SLC9A9
PPARG.2	7.85E-12	-0.793747454	0.565	0.874	2.57E-07	2.831450861	5.642094537	6	PPARG
EIF1	8.12E-12	-0.434860105	1	0.999	2.66E-07	18.69069579	25.61748377	6	EIF1
RAMP1	8.53E-12	0.437705661	0.159	0.005	2.79E-07	0.368345713	0.010260337	6	RAMP1
HOXB8	9.07E-12	0.681668569	0.203	0.017	2.97E-07	0.642392391	0.023939361	6	HOXB8
ITGB1.2	9.44E-12	-0.923204276	0.783	0.918	3.09E-07	3.160454288	6.889562737	6	ITGB1
EEF2.1	9.55E-12	1.021038463	0.797	0.8	3.13E-07	6.204842952	2.550269443	6	EEF2
ITGB8	9.72E-12	0.381130044	0.319	0.047	3.18E-07	0.377341113	0.05757198	6	ITGB8
PFKFB3	1.06E-11	0.577272395	0.217	0.018	3.48E-07	0.5406248	0.032572556	6	PFKFB3
KRT20.2	1.11E-11	-1.17057678	0.362	0.714	3.62E-07	0.818292766	3.093007439	6	KRT20
LAMA3	1.29E-11	0.256400349	0.145	0.004	4.21E-07	0.203389242	0.007446352	6	LAMA3
LCP1	1.68E-11	0.461294136	0.261	0.03	5.49E-07	0.426174217	0.03587943	6	LCP1
PGRMC2	1.80E-11	-0.925798273	0.362	0.727	5.90E-07	0.668970561	2.170601979	6	PGRMC2
TM4SF1.2	1.81E-11	1.164187992	0.42	0.094	5.93E-07	2.460849268	0.544284023	6	TM4SF1
MYBPC1	2.78E-11	0.28437954	0.159	0.006	9.10E-07	0.22635144	0.00695062	6	MYBPC1
PMP22.1	3.84E-11	-0.944929233	0.261	0.639	1.26E-06	0.428653446	1.750292826	6	PMP22
TNNT1	4.16E-11	0.4623077	0.159	0.009	1.36E-06	0.395447569	0.012849781	6	TNNT1
VCAM1	4.96E-11	1.385119899	0.217	0.031	1.62E-06	1.96946166	0.136881201	6	VCAM1
HLA-A.1	5.05E-11	1.295608699	0.899	0.707	1.65E-06	13.81685766	5.035858192	6	HLA-A
TRIM47	5.78E-11	0.57203872	0.362	0.082	1.89E-06	0.661252283	0.117467182	6	TRIM47
PPP1R1B	6.68E-11	0.56650451	0.246	0.027	2.19E-06	0.543359173	0.042154618	6	PPP1R1B
CD9.1	6.76E-11	-0.650870687	0.957	0.984	2.21E-06	9.680594064	15.76976625	6	CD9
QRSL1	8.14E-11	0.603478224	0.333	0.12	2.66E-06	0.734035093	0.141281652	6	QRSL1
CDC42EP1	8.46E-11	0.481293769	0.275	0.036	2.77E-06	0.484328057	0.06327606	6	CDC42EP1
SMYD3.1	1.01E-10	-1.0565812	0.203	0.562	3.31E-06	0.323592704	1.75306838	6	SMYD3
UPK3A.1	1.05E-10	-1.02997076	0.275	0.612	3.44E-06	0.416431039	1.892327912	6	UPK3A
TMSB15A	1.06E-10	0.625356948	0.188	0.028	3.46E-06	0.603574948	0.039532481	6	TMSB15A
GYPC	1.07E-10	0.312516386	0.188	0.018	3.49E-06	0.308097342	0.053327097	6	GYPC
APEX1	1.23E-10	0.604997227	0.754	0.704	4.04E-06	3.23254083	1.782779809	6	APEX1
PRDX6	1.24E-10	-0.809265644	0.855	0.949	4.05E-06	3.749201293	7.322116874	6	PRDX6
CDK6	1.26E-10	0.278149891	0.203	0.016	4.11E-06	0.241859222	0.024096557	6	CDK6
CAPG.1	1.30E-10	-0.48926548	0.986	0.955	4.24E-06	8.177477275	11.88270029	6	CAPG
SUB1	1.49E-10	0.589298231	0.928	0.915	4.89E-06	6.561731513	4.026026908	6	SUB1
FBLN1.2	1.58E-10	-0.830372595	0.594	0.821	5.18E-06	1.695665771	3.79328335	6	FBLN1
PODXL2	1.61E-10	0.397691221	0.217	0.022	5.26E-06	0.351262685	0.025705767	6	PODXL2
CCL15	1.88E-10	0.37725693	0.348	0.561	6.14E-06	2.144867134	1.421233364	6	CCL15
UGT2B15	2.46E-10	0.330587384	0.116	0.002	8.04E-06	0.260341563	0.002239557	6	UGT2B15
RGS1	2.49E-10	1.109632897	0.145	0.007	8.15E-06	1.179263218	0.009896583	6	RGS1
LYPD3.2	2.60E-10	-1.016686922	0.246	0.609	8.52E-06	0.3986912	1.82992615	6	LYPD3
ISYNA1	3.62E-10	-0.699051123	0.087	0.44	1.19E-05	0.10990876	0.801866602	6	ISYNA1
RAB9A	5.11E-10	0.620423064	0.42	0.3	1.67E-05	1.213828689	0.440051616	6	RAB9A
YWHAH	6.19E-10	0.651012812	0.609	0.592	2.03E-05	2.576732169	1.277781371	6	YWHAH
TSPAN8	6.23E-10	0.599486034	0.188	0.017	2.04E-05	0.561502958	0.030574834	6	TSPAN8
PIM1	6.87E-10	-0.847173472	0.623	0.829	2.25E-05	1.533912729	3.558440387	6	PIM1
SNORA76	7.42E-10	0.705460204	0.362	0.163	2.43E-05	1.033218694	0.246864936	6	SNORA76
SNX3.1	8.62E-10	0.780445621	0.783	0.811	2.82E-05	5.408662742	2.731039746	6	SNX3
TINAGL1	9.36E-10	-0.874299288	0.464	0.753	3.07E-05	0.895711318	2.475061651	6	TINAGL1
SCCPDH	1.15E-09	-0.723292577	0.464	0.752	3.78E-05	0.947221931	2.214757465	6	SCCPDH
RELB	1.25E-09	0.55334396	0.304	0.174	4.08E-05	0.808505373	0.232385766	6	RELB
RPL37A	1.27E-09	-0.37072811	1	1	4.17E-05	25.04221332	32.672718	6	RPL37A
TAC1	1.36E-09	0.273531945	0.116	0.004	4.46E-05	0.213356643	0.003799909	6	TAC1
TMEM147.1	1.39E-09	-0.848431993	0.841	0.91	4.55E-05	3.470728457	7.049738487	6	TMEM147
CITED4.1	1.43E-09	-0.972886081	0.377	0.724	4.68E-05	0.999897457	2.925325005	6	CITED4
SNX31.1	1.84E-09	-0.561371208	0.029	0.331	6.02E-05	0.061442467	0.566339973	6	SNX31
APOL4	2.02E-09	0.724535416	0.246	0.068	6.60E-05	0.838082504	0.112392643	6	APOL4
RPS15	2.23E-09	0.715082238	1	0.995	7.32E-05	25.5347635	15.16419267	6	RPS15
PRSS23	2.29E-09	-0.98654163	0.333	0.657	7.49E-05	0.6093156	2.188745392	6	PRSS23
TMEM176B	2.34E-09	0.450616446	0.174	0.013	7.65E-05	0.461867129	0.069692213	6	TMEM176B
HAUS1	2.35E-09	0.683914281	0.594	0.377	7.70E-05	1.552924817	0.589129582	6	HAUS1
ALDOC	2.53E-09	0.290258677	0.13	0.005	8.27E-05	0.232198931	0.007637355	6	ALDOC
TMEM50B	2.65E-09	0.698729042	0.594	0.416	8.67E-05	1.720530896	0.676159188	6	TMEM50B
LAPTM5	3.26E-09	0.841046943	0.145	0.009	0.000106623	0.818581483	0.015201866	6	LAPTM5
C1orf122.1	3.54E-09	-0.539408237	0.826	0.903	0.00011592	3.233938953	5.153506322	6	C1orf122
SQSTM1	3.58E-09	0.622570563	0.681	0.723	0.000117288	3.889431159	2.175747186	6	SQSTM1
CD52	3.77E-09	1.032882528	0.116	0.007	0.000123402	1.066717252	0.010072255	6	CD52
SH3BGRL3	3.87E-09	0.979006416	0.812	0.677	0.000126626	4.41064151	1.744975438	6	SH3BGRL3
RDX	4.28E-09	-0.946419967	0.449	0.733	0.000140111	0.868505034	2.600767423	6	RDX
BEX2	5.07E-09	0.637761998	0.42	0.132	0.000165986	0.872372915	0.203391276	6	BEX2
ADAM10	5.50E-09	-0.70661372	0.319	0.667	0.000180083	0.599584644	1.610472674	6	ADAM10
LMO4	5.56E-09	0.640561029	0.609	0.559	0.000182018	2.442809776	1.20843664	6	LMO4
MMP24-AS1	5.74E-09	0.512556402	0.536	0.205	0.00018782	0.82572414	0.279794697	6	MMP24-AS1
TFPI	6.78E-09	0.763027432	0.232	0.032	0.000222095	0.860258295	0.096173012	6	TFPI
GALNT1.1	7.57E-09	-0.79172866	0.435	0.699	0.000247837	0.805788473	2.126086215	6	GALNT1
TUBB2B	7.59E-09	0.511368582	0.101	0.005	0.00024856	0.433183647	0.005459454	6	TUBB2B
TNFSF10.1	7.85E-09	0.796835304	0.42	0.128	0.000257116	1.353176186	0.35451281	6	TNFSF10
C1S	8.85E-09	0.368118829	0.203	0.026	0.00028957	0.510787352	0.170546123	6	C1S
TMEM64.1	1.09E-08	-0.678533977	0.174	0.5	0.000356862	0.221772519	0.955462233	6	TMEM64
TRIM29	1.32E-08	0.375343306	0.217	0.028	0.000432414	0.356312063	0.045610728	6	TRIM29
NFKBID	1.51E-08	0.688151684	0.333	0.092	0.000493614	0.86110487	0.155091923	6	NFKBID
BAG1	1.57E-08	-0.900835712	0.652	0.853	0.000513077	1.760570155	4.154390986	6	BAG1
CRIP1-ENSG00000213145.1	1.71E-08	-0.830519012	0.754	0.879	0.000561112	3.028012026	6.163114497	6	CRIP1-ENSG00000213145
MBP	1.84E-08	0.25762971	0.13	0.006	0.000601091	0.207452891	0.009987329	6	MBP
RPS21	1.85E-08	0.616985625	1	0.98	0.000605102	13.57586231	8.503926675	6	RPS21
CD164.1	1.87E-08	-0.671912135	0.725	0.892	0.000611491	2.382279473	4.388590697	6	CD164
NUB1	1.97E-08	0.575611105	0.493	0.276	0.000644325	1.038695658	0.367968791	6	NUB1
SIK1	2.00E-08	-0.732333141	0.377	0.695	0.000654546	0.826507643	2.034420307	6	SIK1
CITED2.2	2.06E-08	-1.130598702	0.449	0.741	0.000675338	1.107972547	3.6153971	6	CITED2
PRDM1	2.16E-08	0.595039089	0.203	0.037	0.000708334	0.609566444	0.065575668	6	PRDM1
PPP2R2B	2.24E-08	-0.642199849	0.087	0.395	0.000734771	0.096189985	0.710831539	6	PPP2R2B
TAGLN	2.34E-08	0.484037715	0.261	0.046	0.000764709	1.116434035	0.513194889	6	TAGLN
GNG12	2.39E-08	0.548414264	0.391	0.13	0.000782877	0.701222017	0.163246759	6	GNG12
KRTCAP3	2.41E-08	0.292117613	0.217	0.031	0.000789394	0.284079297	0.048710655	6	KRTCAP3
TSHZ2	2.44E-08	0.289065615	0.275	0.063	0.000798594	0.382203257	0.131239318	6	TSHZ2
CKAP4	2.51E-08	-0.570321031	0.159	0.503	0.000820312	0.311318522	0.947116483	6	CKAP4
PRNP	2.51E-08	0.32192427	0.159	0.015	0.000822064	0.300183773	0.040149776	6	PRNP
PCDH10	2.61E-08	-0.442480778	0.043	0.319	0.000853506	0.100293599	0.495231966	6	PCDH10
GUCA2A.1	2.96E-08	-1.079427368	0.159	0.445	0.000968393	0.170539427	1.473580578	6	GUCA2A
MYO1B	3.14E-08	0.255979322	0.159	0.014	0.001026774	0.221975356	0.023304757	6	MYO1B
EGOT	3.14E-08	0.429916966	0.13	0.007	0.0010289	0.366928844	0.014677442	6	EGOT
SDF2L1	3.15E-08	0.61566851	0.551	0.414	0.001031963	1.565390888	0.674244416	6	SDF2L1
MXD1	3.22E-08	0.55491835	0.29	0.089	0.001054392	0.64534739	0.119980699	6	MXD1
TWSG1.1	3.23E-08	-0.677920075	0.232	0.562	0.0010573	0.369023811	1.190207586	6	TWSG1
DAD1	3.62E-08	-0.57737365	0.87	0.947	0.00118622	3.351321191	5.492738763	6	DAD1
SEC11A	3.78E-08	-0.48077012	0.884	0.921	0.0012361	3.021352631	4.611750899	6	SEC11A
BCL2L1	4.04E-08	-0.695571397	0.304	0.608	0.001321247	0.441704633	1.33487776	6	BCL2L1
RP11-332H18.4	4.19E-08	-0.587249098	0.101	0.41	0.001370644	0.134914702	0.705072363	6	RP11-332H18.4
SOX9	4.82E-08	0.566418123	0.203	0.057	0.001578773	0.604424834	0.083454133	6	SOX9
KDELR2	4.93E-08	-0.4419716	0.928	0.939	0.001615276	4.44434008	6.395915733	6	KDELR2
HOPX.1	5.39E-08	-0.69838373	0.101	0.416	0.001763427	0.180562596	0.915682228	6	HOPX
MYLIP.1	5.62E-08	-0.791829939	0.377	0.699	0.001838987	0.782501997	2.085990523	6	MYLIP
TPM1	6.16E-08	-0.666375748	0.841	0.956	0.002015056	7.192350194	12.00192322	6	TPM1
RPLP1	7.15E-08	0.445254284	1	1	0.002341343	57.33401051	41.84369711	6	RPLP1
EPAS1	7.40E-08	-0.70349608	0.232	0.538	0.002422748	0.350909736	1.19988386	6	EPAS1
CNFN	7.57E-08	0.377670125	0.188	0.024	0.002477459	0.347086747	0.03682516	6	CNFN
CCT3	7.59E-08	0.458281774	0.797	0.77	0.002483524	3.497427562	2.273464359	6	CCT3
NCOA7.1	8.56E-08	0.65070139	0.435	0.156	0.002800772	1.09967995	0.337434324	6	NCOA7
B4GALT4	8.68E-08	-0.654894872	0.246	0.574	0.002842468	0.400097178	1.20445471	6	B4GALT4
IL8.1	1.11E-07	1.159706568	0.319	0.122	0.003631985	2.756633953	0.68148275	6	IL8
TRAM1.1	1.13E-07	-0.729168256	0.754	0.896	0.003709164	2.771290279	5.251604264	6	TRAM1
CXCL14	1.39E-07	0.551544202	0.145	0.011	0.004542801	0.836731156	0.253182277	6	CXCL14
RP11-490M8.1	1.42E-07	-0.411257993	0.058	0.327	0.004647544	0.131005045	0.50406129	6	RP11-490M8.1
ST3GAL4	1.72E-07	-0.597603209	0.217	0.542	0.005639509	0.378738819	1.086308343	6	ST3GAL4
MGAT1	1.91E-07	-0.738437603	0.391	0.669	0.006264534	0.68172983	1.805744344	6	MGAT1
CD44	2.07E-07	0.541433332	0.232	0.041	0.006771869	0.568813167	0.077912609	6	CD44
CTB-92J24.3.1	2.10E-07	-0.658303088	0.043	0.304	0.006889794	0.052222317	0.660643784	6	CTB-92J24.3
SPATS2L	2.23E-07	-0.601876436	0.565	0.691	0.007289738	0.873968958	1.844102561	6	SPATS2L
PHGDH.2	2.34E-07	-0.730595695	0.507	0.707	0.007656493	1.034853179	2.376480903	6	PHGDH
DLC1	2.37E-07	-0.459448893	0.029	0.263	0.007747556	0.016151621	0.397225209	6	DLC1
LAT	2.51E-07	0.472408185	0.101	0.007	0.008231196	0.399994438	0.009060664	6	LAT
RHOBTB3	2.60E-07	-0.396525443	0.087	0.363	0.008511669	0.261338855	0.660343042	6	RHOBTB3
RHOF	2.62E-07	-0.801362049	0.275	0.578	0.008586627	0.476947328	1.57394357	6	RHOF
SRGN	2.66E-07	1.54879538	0.159	0.037	0.008712342	2.342652946	0.14250319	6	SRGN
RPS27A	2.68E-07	0.62861721	1	0.997	0.008787317	34.37046743	21.87747889	6	RPS27A
VSIG2	2.70E-07	-0.541954492	0.145	0.458	0.008845011	0.232064137	0.793815924	6	VSIG2
CCDC80.2	2.85E-07	-0.856535018	0.246	0.558	0.009325395	0.437156315	1.602236356	6	CCDC80
RARRES3	3.09E-07	0.302287627	0.261	0.062	0.010124029	0.4447509	0.171643077	6	RARRES3
QPCT.1	3.15E-07	-0.698027184	0.406	0.649	0.01031256	0.696947161	1.752931719	6	QPCT
EMP2	3.22E-07	0.326033185	0.522	0.602	0.010545203	1.981376505	1.378324209	6	EMP2
H1F0	3.24E-07	0.677555797	0.478	0.473	0.010614864	2.653266734	1.284108676	6	H1F0
DDAH2	3.25E-07	0.463388614	0.29	0.069	0.010655046	0.566374269	0.136061044	6	DDAH2
ACAA2.2	3.35E-07	-0.734489784	0.449	0.636	0.010966042	0.73139401	1.880708852	6	ACAA2
CHMP4B	3.37E-07	-0.466105178	0.884	0.904	0.011027905	3.129930842	4.704983845	6	CHMP4B
ERH	3.38E-07	-0.410622045	0.913	0.952	0.011059452	4.68891311	6.562037958	6	ERH
TOB1.1	3.50E-07	-0.75762853	0.609	0.811	0.011445646	1.700927291	3.56648259	6	TOB1
RTN4IP1	3.57E-07	0.347604848	0.188	0.043	0.011693542	0.333962999	0.048345167	6	RTN4IP1
RP11-532F12.5	3.88E-07	-0.558151866	0.29	0.612	0.012689545	0.557987145	1.293951987	6	RP11-532F12.5
MGST1.1	4.04E-07	-0.470285374	0.928	0.965	0.013229368	10.18287211	14.49256627	6	MGST1
GNAS.1	4.26E-07	0.601870452	0.768	0.52	0.013951244	2.042717571	1.00484399	6	GNAS
TMEM176A	4.39E-07	0.323194314	0.13	0.01	0.014382724	0.300012573	0.039097667	6	TMEM176A
HMOX1.1	4.52E-07	-0.76359713	0.522	0.743	0.014806849	1.528218449	3.292202833	6	HMOX1
SAT1.1	4.82E-07	0.905799425	0.754	0.59	0.015782524	4.959001464	2.180538779	6	SAT1
MANEAL	4.92E-07	0.323458294	0.159	0.025	0.01610164	0.287441993	0.02886175	6	MANEAL
RAP2B	4.96E-07	0.521185082	0.377	0.14	0.016244918	0.732722785	0.207359888	6	RAP2B
TPD52L1	5.15E-07	0.252795966	0.174	0.022	0.016875347	0.228366905	0.030929432	6	TPD52L1
SLC44A1.1	5.16E-07	-0.716487797	0.609	0.777	0.0169079	1.257048605	2.708730108	6	SLC44A1
DKK1	5.19E-07	-1.372123119	0.203	0.498	0.016992931	0.364838279	2.532900538	6	DKK1
BEX4	5.45E-07	0.550717094	0.275	0.139	0.017828563	0.757712513	0.199956438	6	BEX4
IL1R2	5.61E-07	0.306787989	0.188	0.028	0.018357827	0.28026437	0.035016498	6	IL1R2
TMEM59.1	5.78E-07	-0.47712848	0.797	0.93	0.018914072	3.620751761	5.431949443	6	TMEM59
WDR1.1	5.97E-07	0.62610068	0.754	0.63	0.01956085	2.734722659	1.419821168	6	WDR1
ARRDC2	6.16E-07	0.329406471	0.174	0.026	0.020169854	0.296327607	0.031700263	6	ARRDC2
KTN1	6.28E-07	-0.728418394	0.812	0.91	0.020546262	3.327484222	6.169869961	6	KTN1
TMEM56	6.28E-07	-0.476675891	0.072	0.332	0.02057228	0.069384379	0.488084446	6	TMEM56
KLF13	6.37E-07	0.267231474	0.261	0.059	0.020843084	0.296535259	0.077307398	6	KLF13
WSB1	6.58E-07	-0.668230928	0.536	0.738	0.021548567	1.054585102	2.264988742	6	WSB1
C19orf33	7.01E-07	-0.563993092	0.855	0.946	0.022938187	5.085643518	7.996743668	6	C19orf33
RPL22	7.11E-07	0.435129016	1	0.988	0.023283056	11.40739576	8.176852464	6	RPL22
MVP	7.14E-07	0.337417302	0.362	0.115	0.023369402	0.480004854	0.171360058	6	MVP
RBP1	7.35E-07	0.468772247	0.203	0.037	0.024065168	0.45621722	0.052232362	6	RBP1
NCCRP1	7.61E-07	0.367942618	0.188	0.034	0.024900647	0.349208111	0.04548349	6	NCCRP1
SRP14	8.11E-07	-0.353021549	0.971	0.992	0.026549682	10.08239417	13.15479774	6	SRP14
SLC44A4	8.35E-07	0.340066395	0.261	0.059	0.027329635	0.358771142	0.073435934	6	SLC44A4
HCFC1R1	8.90E-07	-0.666821724	0.507	0.733	0.029146057	1.028079851	2.219722119	6	HCFC1R1
SCNN1B	9.55E-07	-0.462813813	0.043	0.286	0.031256761	0.046025749	0.441661218	6	SCNN1B
HLA-F	9.63E-07	0.342484723	0.275	0.07	0.031534452	0.451619582	0.144865962	6	HLA-F
GNA14	1.01E-06	-0.442103837	0.043	0.289	0.033200694	0.048986901	0.425136888	6	GNA14
EFEMP1	1.05E-06	-0.533798313	0.058	0.286	0.034369062	0.040291272	0.506066882	6	EFEMP1
ANXA2	1.05E-06	-0.316155666	0.942	0.988	0.034500569	13.44075614	16.97886507	6	ANXA2
HLA-DMA.1	1.06E-06	0.733149249	0.464	0.204	0.034693859	1.273862013	0.367930998	6	HLA-DMA
PABPC1.2	1.10E-06	-0.447610351	1	0.994	0.0361126	15.31387302	21.24852477	6	PABPC1
KRT10	1.14E-06	-0.509365226	0.783	0.908	0.037344554	2.774153389	4.372219618	6	KRT10
GSTM1	1.14E-06	0.367324	0.261	0.273	0.037380776	0.890307036	0.465402097	6	GSTM1
PLCXD3	1.16E-06	-0.295160047	0	0.166	0.037905848	0	0.22702109	6	PLCXD3
CTGF	1.16E-06	-0.964647245	0.275	0.584	0.038013648	0.853362601	2.616997021	6	CTGF
AKR1C1	1.19E-06	0.928949703	0.217	0.084	0.038860599	1.179312749	0.1446635	6	AKR1C1
TACC1	1.23E-06	-0.32083568	0.116	0.379	0.040224088	0.299442053	0.623073103	6	TACC1
SEPT1-ENSG00000180096	1.29E-06	0.415931071	0.174	0.063	0.04225989	0.434996123	0.075580697	6	SEPT1-ENSG00000180096
SYCE1L	1.32E-06	0.348565311	0.13	0.012	0.043328179	0.302520538	0.022953672	6	SYCE1L
RBMS1	1.34E-06	-0.601311657	0.377	0.638	0.0439912	0.585790722	1.405795554	6	RBMS1
GNB2L1.1	1.35E-06	0.656150405	0.942	0.94	0.044040038	9.419219912	5.611716918	6	GNB2L1
PRDX2.1	1.37E-06	-0.523295638	0.739	0.907	0.044756965	3.331438552	5.225293636	6	PRDX2
C19orf24	1.40E-06	0.537483414	0.493	0.275	0.04568447	1.045628414	0.409380044	6	C19orf24
DMKN.1	1.41E-06	-0.643361821	0.507	0.724	0.046002406	1.170819316	2.390743074	6	DMKN
ASS1	1.47E-06	0.410179376	0.261	0.061	0.048175723	0.474600068	0.109680499	6	ASS1
ZFP36L1.1	1.55E-06	0.622287674	0.667	0.56	0.050645566	2.917478346	1.544950553	6	ZFP36L1
ARF6.1	1.63E-06	-0.517149074	0.623	0.793	0.053299341	1.668797246	2.819380833	6	ARF6
IL23A	1.63E-06	0.260633434	0.203	0.036	0.053314459	0.2714838	0.061334667	6	IL23A
EFEMP2	1.73E-06	-0.616965616	0.217	0.505	0.05679271	0.29555455	0.986922193	6	EFEMP2
NCEH1	1.80E-06	0.383394896	0.232	0.068	0.058899204	0.405769677	0.077707257	6	NCEH1
RAB32	1.81E-06	0.294007882	0.217	0.043	0.05915423	0.301639011	0.06165978	6	RAB32
FIBP.2	1.85E-06	-0.526268339	0.58	0.728	0.060724212	1.06394136	1.97248663	6	FIBP
SULT1E1	1.94E-06	-0.740209442	0.116	0.369	0.063642148	0.159643888	0.937090399	6	SULT1E1
RPS8.1	1.95E-06	0.413698147	1	0.998	0.063727788	31.05400304	23.06283109	6	RPS8
GSTA1	1.96E-06	0.378602631	0.101	0.006	0.064284961	0.313906275	0.01063338	6	GSTA1
HNRNPF.2	1.97E-06	-0.500921268	0.899	0.927	0.064505187	3.943331113	5.995391553	6	HNRNPF
KHK	2.17E-06	0.271028734	0.246	0.056	0.070945102	0.281858863	0.062312843	6	KHK
GSTM3.1	2.36E-06	-0.838772738	0.42	0.652	0.07710496	0.725401251	2.085928521	6	GSTM3
POU6F2-AS1	2.36E-06	-0.505049173	0.058	0.305	0.077274971	0.08717892	0.542893585	6	POU6F2-AS1
MOXD1	2.37E-06	-0.598373104	0.188	0.459	0.077606543	0.262292015	0.911120575	6	MOXD1
LDHA.1	2.49E-06	0.405331779	0.71	0.828	0.081357169	5.436713455	3.860121788	6	LDHA
RHOV	2.72E-06	0.546874768	0.449	0.318	0.089060419	1.246625741	0.537818289	6	RHOV
RASGRP3	2.75E-06	0.270652525	0.159	0.021	0.089931082	0.241008043	0.028726832	6	RASGRP3
NFKBIZ.1	3.06E-06	0.664258334	0.667	0.499	0.100051371	2.5824932	1.260599833	6	NFKBIZ
CMTM3	3.26E-06	-0.57498669	0.29	0.578	0.106799249	0.48764396	1.216089234	6	CMTM3
ATP1B1	3.42E-06	0.737878344	0.652	0.428	0.111938338	2.229961625	0.936751263	6	ATP1B1
ARF3	3.43E-06	0.456057545	0.58	0.347	0.112455007	1.044977432	0.490738675	6	ARF3
AIM1	3.45E-06	0.312513925	0.275	0.073	0.112986384	0.354349969	0.090573239	6	AIM1
ACKR3	3.45E-06	-0.478350026	0.072	0.323	0.113013591	0.112379932	0.549711485	6	ACKR3
KRT18.1	3.56E-06	-0.400047384	0.957	0.98	0.116667836	22.62925566	30.18001385	6	KRT18
CLDN3	3.69E-06	0.706307455	0.812	0.844	0.12075178	8.080543548	4.565345304	6	CLDN3
HLA-B.1	3.72E-06	0.591631577	0.913	0.958	0.121926671	17.10072041	11.01149346	6	HLA-B
RCN1.1	3.84E-06	-0.519263606	0.768	0.891	0.125746504	3.376575826	5.272611331	6	RCN1
FOS.2	3.87E-06	-1.022311892	0.913	0.973	0.126716602	12.14480739	25.69935508	6	FOS
WFDC2	4.00E-06	0.409414908	0.261	0.067	0.130895639	0.594941754	0.200877367	6	WFDC2
NFIA	4.03E-06	0.266411526	0.261	0.069	0.132038645	0.334480135	0.109466651	6	NFIA
ARL6IP6	4.18E-06	-0.553051399	0.391	0.662	0.136716203	0.772283846	1.600269365	6	ARL6IP6
SSBP3	4.38E-06	0.37304712	0.29	0.086	0.143387799	0.443382055	0.114507329	6	SSBP3
AHNAK	4.39E-06	-0.567317145	0.493	0.731	0.143864432	1.195837796	2.25371668	6	AHNAK
DUSP1	4.48E-06	-0.621035724	0.797	0.927	0.146764972	7.703118207	12.38521229	6	DUSP1
CLU	4.49E-06	0.83485159	0.261	0.07	0.146875594	1.331801626	0.307302917	6	CLU
MARCKS	4.51E-06	0.615913242	0.652	0.385	0.147573758	1.774231803	0.810232615	6	MARCKS
ACTB.1	4.62E-06	0.498992329	1	1	0.151156629	55.34678119	38.87102984	6	ACTB
LTC4S	4.64E-06	0.54986149	0.116	0.075	0.151976428	0.620693497	0.107072563	6	LTC4S
EIF2S3	4.67E-06	0.532329236	0.638	0.404	0.152958144	1.434760382	0.683484641	6	EIF2S3
PDXK	4.72E-06	-0.582298535	0.551	0.743	0.154600413	1.106121688	2.153354419	6	PDXK
NEAT1.2	4.78E-06	0.636067062	0.971	0.976	0.156416552	29.6475807	18.7206367	6	NEAT1
BCL3	4.84E-06	0.525073671	0.362	0.197	0.15831018	0.863541098	0.295018731	6	BCL3
CCNL1	4.87E-06	0.595192616	0.783	0.764	0.159389064	4.150149046	2.409172427	6	CCNL1
DSC2	4.90E-06	0.467157561	0.333	0.18	0.1603045	0.734460193	0.254688445	6	DSC2
SYNGR1	4.98E-06	-0.394002263	0.159	0.436	0.16296757	0.340530267	0.76150193	6	SYNGR1
DUSP23	5.18E-06	-0.653369354	0.609	0.801	0.169629294	1.413495193	2.796035034	6	DUSP23
SLC31A2	5.31E-06	-0.392556168	0.058	0.285	0.173785588	0.059824193	0.391249466	6	SLC31A2
LY6E	5.44E-06	-0.73675336	0.87	0.955	0.178179631	5.957034494	10.59335187	6	LY6E
RHOD	5.76E-06	-0.573529527	0.232	0.491	0.188497651	0.351856179	1.011778125	6	RHOD
RRBP1	5.95E-06	0.501900688	0.493	0.268	0.194669304	1.001025579	0.413075863	6	RRBP1
CD83	6.00E-06	0.587517225	0.246	0.134	0.196278895	0.811110062	0.205270524	6	CD83
ETV6	6.15E-06	0.48439668	0.348	0.126	0.201292784	0.610399396	0.15110693	6	ETV6
PEG10.1	6.15E-06	-0.71073762	0.087	0.337	0.201344166	0.157823561	0.894941145	6	PEG10
MAP1LC3A	6.55E-06	0.440910521	0.246	0.065	0.214342247	0.488537982	0.096560577	6	MAP1LC3A
SPOCK1	6.67E-06	-0.39726537	0.072	0.255	0.218327517	0.037684607	0.366640123	6	SPOCK1
PLA2G16	7.25E-06	-0.726448032	0.652	0.803	0.237289421	1.715085752	3.492273597	6	PLA2G16
TUBG1	7.40E-06	-0.510111617	0.203	0.438	0.242268645	0.23934072	0.765019945	6	TUBG1
HLA-DMB	7.48E-06	0.455535945	0.203	0.045	0.244939812	0.462916569	0.066816134	6	HLA-DMB
CDK11A	7.53E-06	0.574252657	0.435	0.189	0.246436879	0.888603252	0.268450308	6	CDK11A
RAB27B	7.59E-06	-0.457319132	0.101	0.323	0.248589911	0.08472877	0.489319704	6	RAB27B
KDELR3	7.61E-06	-0.562510931	0.174	0.427	0.249001325	0.265346075	0.868710325	6	KDELR3
LRRIQ1	7.66E-06	0.324264507	0.101	0.02	0.250879208	0.280480921	0.022727111	6	LRRIQ1
RNF213.1	8.31E-06	0.476611378	0.754	0.487	0.271976874	1.993359581	1.151218723	6	RNF213
MBOAT7	8.68E-06	-0.540823278	0.391	0.607	0.284188187	0.586152035	1.307537894	6	MBOAT7
CTSA	8.72E-06	0.492182479	0.449	0.252	0.285313002	0.913555276	0.36043978	6	CTSA
ERP27	9.11E-06	-0.588515759	0.232	0.5	0.298384975	0.367607355	1.056469744	6	ERP27
PHACTR2	9.52E-06	-0.464911919	0.116	0.338	0.311522719	0.117854616	0.542899923	6	PHACTR2
JMJD8	9.82E-06	0.278021902	0.217	0.049	0.321372959	0.285492813	0.060172954	6	JMJD8
BHLHE40.2	1.02E-05	0.627065001	0.348	0.179	0.333486509	1.091999308	0.354553498	6	BHLHE40
CLTB	1.02E-05	-0.507123722	0.406	0.683	0.335024138	0.878711652	1.670051147	6	CLTB
PSMA7	1.03E-05	0.472160213	0.913	0.905	0.335621044	6.365601024	4.309746698	6	PSMA7
DHRS2.1	1.04E-05	-0.668473725	0.116	0.356	0.340687339	0.16943779	0.85869344	6	DHRS2
PTPRR	1.05E-05	-0.461162104	0.043	0.261	0.343645916	0.084429782	0.492880558	6	PTPRR
HOXB6	1.05E-05	0.280290224	0.159	0.027	0.343929072	0.254733991	0.03317978	6	HOXB6
LBH	1.24E-05	-0.612722211	0.13	0.386	0.406626109	0.223231276	0.870494093	6	LBH
FAM63B	1.26E-05	-0.581322385	0.449	0.665	0.411198119	0.775505116	1.656546382	6	FAM63B
BATF	1.40E-05	-0.407113465	0.116	0.367	0.459331947	0.210095964	0.604623607	6	BATF
NASP	1.41E-05	0.368659104	0.594	0.65	0.460807451	2.23507377	1.505571151	6	NASP
CXCR4	1.45E-05	0.315119957	0.116	0.011	0.474459238	0.271456859	0.021976877	6	CXCR4
IFI16	1.45E-05	0.29771109	0.174	0.041	0.475737273	0.391077218	0.131699881	6	IFI16
RPL36.1	1.47E-05	0.572459852	1	0.994	0.480151716	17.41062554	11.38057907	6	RPL36
SETBP1	1.53E-05	0.318719625	0.188	0.048	0.499279074	0.32241922	0.060290781	6	SETBP1
RTN4.1	1.55E-05	-0.456073832	0.812	0.898	0.508099115	2.947662847	4.415417674	6	RTN4
ORMDL2	1.58E-05	-0.543296347	0.609	0.749	0.517166719	1.102023222	2.063275142	6	ORMDL2
PTGR1	1.68E-05	0.493445898	0.29	0.216	0.549506092	0.896890587	0.347411547	6	PTGR1
HCCAT3.1	1.68E-05	-0.736489745	0.188	0.459	0.550122881	0.897266986	2.161068844	6	HCCAT3
TSPAN2	1.81E-05	-0.580680681	0.145	0.362	0.593985497	0.152005075	0.722886607	6	TSPAN2
SPTSSB.2	1.83E-05	-0.639650573	0.464	0.649	0.597470016	1.433870919	2.791853508	6	SPTSSB
NIFK	1.83E-05	0.382938892	0.464	0.359	0.599018023	1.010155741	0.541535794	6	NIFK
PRRC2C	1.91E-05	0.53287483	0.826	0.67	0.624559777	2.713554331	1.56671988	6	PRRC2C
CNN2	1.91E-05	0.276265508	0.174	0.032	0.625466601	0.277607496	0.054953329	6	CNN2
NTAN1.2	1.96E-05	-0.529715794	0.246	0.51	0.642842197	0.406059425	1.029850341	6	NTAN1
ITPRIPL2	1.98E-05	-0.405911187	0.087	0.323	0.649471232	0.141410332	0.5122836	6	ITPRIPL2
NDFIP2	2.01E-05	-0.429948424	0.203	0.472	0.657104047	0.348856476	0.81715977	6	NDFIP2
PALMD	2.09E-05	-0.430925053	0.043	0.252	0.683541375	0.075444166	0.449803803	6	PALMD
CD151	2.09E-05	-0.543288368	0.58	0.754	0.684721973	1.118224186	2.086867709	6	CD151
PLEKHM2	2.14E-05	0.301015169	0.116	0.041	0.701596474	0.293792107	0.050146531	6	PLEKHM2
CHMP5	2.17E-05	-0.491022096	0.754	0.845	0.711006252	1.788546445	2.919135344	6	CHMP5
CST3	2.18E-05	0.465277551	0.957	0.911	0.714097725	6.365891887	4.335349098	6	CST3
RP11-84D1.2	2.23E-05	-0.386009095	0.203	0.47	0.729444311	0.361033723	0.778562791	6	RP11-84D1.2
TIMM13	2.25E-05	0.387763942	0.638	0.611	0.737268513	1.960374332	1.262653502	6	TIMM13
CD68	2.27E-05	0.324386862	0.101	0.008	0.743675596	0.267676158	0.01241401	6	CD68
PON2.2	2.32E-05	-0.484294695	0.623	0.753	0.758143387	1.365661389	2.309327982	6	PON2
G0S2	2.32E-05	0.541834383	0.145	0.023	0.7582868	0.532546349	0.052701437	6	G0S2
NHP2	2.37E-05	0.437549303	0.696	0.585	0.776352712	1.947548007	1.176433602	6	NHP2
GNG5	2.43E-05	-0.333769995	0.899	0.953	0.796574024	4.73523738	6.228133714	6	GNG5
EIF4G2.2	2.44E-05	-0.451580302	0.928	0.961	0.799985293	6.867512825	9.759118134	6	EIF4G2
GPR64	2.54E-05	-0.367632311	0.043	0.237	0.831766707	0.038445836	0.339837727	6	GPR64
PHLDA1.2	2.66E-05	-0.551046955	0.536	0.679	0.87069323	1.853987171	3.181515193	6	PHLDA1
FTH1.1	2.81E-05	0.663558107	1	1	0.920975656	92.99685386	58.34203341	6	FTH1
FAM127A	2.85E-05	-0.370347801	0.101	0.339	0.934375395	0.163263318	0.503709108	6	FAM127A
CXCL16	3.22E-05	0.279857434	0.174	0.034	1	0.276775095	0.051644417	6	CXCL16
FAM200B	3.27E-05	0.491744197	0.464	0.358	1	1.165069091	0.539720906	6	FAM200B
PSMB5.1	3.47E-05	-0.398158787	0.652	0.855	1	2.22652868	3.252000117	6	PSMB5
FNDC4.1	3.50E-05	-0.435413934	0.072	0.288	1	0.093665834	0.478962967	6	FNDC4
PLOD2	3.61E-05	-0.56459395	0.304	0.57	1	0.613645716	1.386535526	6	PLOD2
MEST.1	3.63E-05	-1.107928699	0.232	0.446	1	0.426348218	2.074293559	6	MEST
KLF4	3.68E-05	-0.75890543	0.406	0.611	1	0.847737732	2.126753363	6	KLF4
CALM1	3.74E-05	-0.30204718	0.942	0.951	1	4.745137056	6.083137213	6	CALM1
DEK	3.76E-05	-0.317546213	0.899	0.95	1	8.224786075	10.4960128	6	DEK
GTF2I	4.02E-05	-0.505848931	0.594	0.758	1	1.206183585	2.132689492	6	GTF2I
FAM9C	4.06E-05	0.31698627	0.101	0.014	1	0.27372759	0.02247849	6	FAM9C
SKIL	4.10E-05	-0.555619043	0.696	0.801	1	1.935733557	3.314938748	6	SKIL
IRF7	4.14E-05	0.307056072	0.13	0.018	1	0.282525129	0.036651535	6	IRF7
TSEN2	4.23E-05	0.399819417	0.449	0.357	1	1.050585361	0.554247636	6	TSEN2
HSPA6.2	4.27E-05	1.008794232	0.565	0.327	1	7.933098676	3.43940542	6	HSPA6
DSTN.1	4.29E-05	-0.388489506	0.942	0.97	1	6.028367274	8.200288418	6	DSTN
MAL2.2	4.69E-05	-0.442987457	0.652	0.771	1	1.753037873	2.742524897	6	MAL2
CLIC3	4.95E-05	-0.8835355	0.333	0.515	1	0.643951679	2.032911484	6	CLIC3
COX5B	4.95E-05	0.33085452	0.942	0.973	1	8.865624077	6.843816555	6	COX5B
ZNF580	5.00E-05	-0.417788305	0.145	0.373	1	0.166980206	0.558943234	6	ZNF580
CPM.1	5.02E-05	-0.520610071	0.203	0.451	1	0.345981846	0.930894074	6	CPM
CTSH.1	5.28E-05	-0.551887913	0.681	0.804	1	2.035404993	3.449912385	6	CTSH
TNFAIP3	5.35E-05	0.649849709	0.478	0.274	1	1.553803696	0.627658371	6	TNFAIP3
APLP2	5.40E-05	-0.484558976	0.522	0.722	1	1.105273188	1.945610002	6	APLP2
EIF4B	5.49E-05	0.366066582	0.493	0.448	1	1.292936575	0.779078127	6	EIF4B
E2F1	5.72E-05	-0.267954911	0.116	0.326	1	0.262730258	0.520453186	6	E2F1
C14orf2	5.72E-05	-0.29304679	0.957	0.972	1	5.609088763	7.097621232	6	C14orf2
TKT	5.75E-05	0.362640592	0.609	0.507	1	1.477139881	0.926570187	6	TKT
NXPH4	5.80E-05	0.27204937	0.13	0.045	1	0.263879878	0.046672416	6	NXPH4
RPS28.1	5.92E-05	0.498627783	1	0.992	1	19.29167194	13.36203276	6	RPS28
CXCL2	5.95E-05	0.371585022	0.203	0.049	1	0.976740042	0.527887304	6	CXCL2
RPP25	6.07E-05	0.255040045	0.188	0.047	1	0.257627442	0.053846364	6	RPP25
ID2.1	6.10E-05	1.404811358	0.435	0.265	1	3.191288192	0.582913441	6	ID2
YWHAB.1	6.12E-05	0.398987653	0.87	0.818	1	3.975217649	2.773156623	6	YWHAB
COX16	6.21E-05	-0.361635157	0.623	0.817	1	1.697029847	2.465363385	6	COX16
COX7A2	6.21E-05	-0.318311506	0.928	0.984	1	8.611460176	10.98424509	6	COX7A2
SH3GLB1	6.42E-05	-0.42184885	0.42	0.651	1	0.8326474	1.455093704	6	SH3GLB1
ICAM1.1	6.43E-05	0.675564909	0.362	0.162	1	1.382873003	0.491885852	6	ICAM1
MECOM	6.46E-05	0.297878874	0.261	0.081	1	0.355307753	0.102471691	6	MECOM
GNAQ	6.48E-05	-0.510847168	0.304	0.522	1	0.406304847	1.003825018	6	GNAQ
H2AFJ	6.49E-05	-0.50897269	0.768	0.898	1	3.033256178	4.739470851	6	H2AFJ
FAM177A1	6.54E-05	-0.525382159	0.478	0.676	1	0.774964303	1.554732378	6	FAM177A1
PDIA3	6.61E-05	0.453195386	0.884	0.876	1	5.688871208	3.885707116	6	PDIA3
RPS15A	6.73E-05	-0.280993335	1	0.999	1	23.50609814	28.77567331	6	RPS15A
FUCA1	6.75E-05	-0.457617757	0.261	0.47	1	0.308221579	0.796544504	6	FUCA1
DIO2.2	6.91E-05	-1.283391983	0.145	0.314	1	0.212055841	1.950272369	6	DIO2
DENND2D.1	7.21E-05	-0.476323579	0.232	0.436	1	0.286744839	0.790111655	6	DENND2D
PCBP1	7.23E-05	0.301707582	0.87	0.864	1	4.028973101	3.079963526	6	PCBP1
GADD45A	7.29E-05	0.690895498	0.565	0.38	1	2.024807676	0.873775247	6	GADD45A
CYB5A.1	7.40E-05	-0.615604941	0.768	0.868	1	2.919292096	5.00514066	6	CYB5A
ATXN1	7.41E-05	0.302229525	0.101	0.015	1	0.258189003	0.020388916	6	ATXN1
PNRC1.1	7.75E-05	0.703324724	0.623	0.567	1	2.900988731	1.395812669	6	PNRC1
SRD5A3	7.78E-05	-0.430627738	0.29	0.457	1	0.31850207	0.777103336	6	SRD5A3
APOBEC3B.1	7.87E-05	-0.693433523	0.246	0.465	1	0.437122616	1.324010652	6	APOBEC3B
C16orf74	8.02E-05	-0.364067798	0.087	0.265	1	0.071888556	0.379573876	6	C16orf74
CCNB1IP1	8.07E-05	0.430350338	0.42	0.217	1	0.734999176	0.287510894	6	CCNB1IP1
IFITM3.2	8.11E-05	-0.752461266	0.319	0.152	1	0.624375787	1.736528144	6	IFITM3
TMPRSS2	8.18E-05	-0.421548501	0.145	0.347	1	0.141118	0.528372798	6	TMPRSS2
FRMD4B	8.50E-05	0.259297689	0.188	0.044	1	0.278955248	0.068560131	6	FRMD4B
NQO1	8.51E-05	0.455482663	0.783	0.686	1	2.738191208	1.726136312	6	NQO1
CDK11B	8.77E-05	0.44464518	0.304	0.134	1	0.59205727	0.169787967	6	CDK11B
TMEM45A	8.81E-05	0.305587077	0.159	0.036	1	0.300589351	0.052323617	6	TMEM45A
SLC44A2	8.86E-05	-0.485904283	0.362	0.556	1	0.516191931	1.12337131	6	SLC44A2
ARL14	8.89E-05	0.493991053	0.261	0.191	1	0.94389875	0.380281019	6	ARL14
REL	9.15E-05	0.705121054	0.565	0.405	1	1.894880297	0.775693572	6	REL
FLNA.1	9.18E-05	0.497022728	0.435	0.214	1	0.970293578	0.396086064	6	FLNA
C16orf13	9.25E-05	-0.437434478	0.609	0.789	1	1.468118826	2.342311811	6	C16orf13
PNISR.1	9.29E-05	0.648512149	0.71	0.532	1	2.303887126	1.107674748	6	PNISR
GRAMD3	9.33E-05	-0.286713396	0.029	0.204	1	0.044862368	0.274583876	6	GRAMD3
RNASEH2A	9.39E-05	-0.464636925	0.348	0.545	1	0.536218884	1.119936004	6	RNASEH2A
PPCS	9.45E-05	0.416407017	0.551	0.462	1	1.396079701	0.795354677	6	PPCS
JAM2	9.75E-05	-0.603044864	0.072	0.264	1	0.09178881	0.658338684	6	JAM2
CMPK1.2	9.85E-05	-0.481411913	0.58	0.742	1	1.241542952	2.129439004	6	CMPK1
PYGL.1	0.000100088	-0.503027905	0.217	0.454	1	0.340081091	0.899142564	6	PYGL
RANBP2	0.000102399	0.360184906	0.333	0.131	1	0.498208884	0.167201689	6	RANBP2
PTGS2	0.000105457	0.656721826	0.188	0.075	1	0.76508132	0.119622842	6	PTGS2
GATA3	0.000110102	-0.566648844	0.551	0.734	1	1.515214076	2.725231392	6	GATA3
NGFRAP1	0.000110436	0.456787074	0.783	0.718	1	3.233860979	2.084821099	6	NGFRAP1
UBL3	0.000111466	-0.608843273	0.304	0.477	1	0.382475871	1.108325434	6	UBL3
EIF6	0.000112089	0.361374421	0.783	0.748	1	2.820084717	1.973640437	6	EIF6
FBLN7	0.000112463	-0.279773715	0.029	0.202	1	0.035837743	0.257511635	6	FBLN7
FXYD4.1	0.000113391	-0.639879037	0.087	0.295	1	0.150343683	0.792463808	6	FXYD4
RALBP1.1	0.000116748	-0.499906673	0.638	0.801	1	1.97472703	3.206627177	6	RALBP1
C18orf25	0.000118215	0.321514801	0.275	0.104	1	0.404061873	0.123571326	6	C18orf25
GPRC5A	0.000121065	-0.572703034	0.522	0.751	1	1.814235829	3.185634285	6	GPRC5A
TMBIM6	0.000122028	-0.364694214	0.913	0.963	1	5.730734905	7.666552727	6	TMBIM6
CDKN2A	0.000124592	0.500668443	0.928	0.89	1	7.398499182	4.935884815	6	CDKN2A
DSP	0.000125969	0.356781074	0.29	0.107	1	0.472146425	0.14960648	6	DSP
TPM4.1	0.000131605	0.479485787	0.725	0.521	1	2.004065887	1.154615844	6	TPM4
LPCAT1	0.000134479	-0.56772733	0.348	0.52	1	0.509100307	1.236768629	6	LPCAT1
ABHD12	0.000135163	-0.459574049	0.275	0.475	1	0.313902975	0.806794959	6	ABHD12
CUL1	0.000136358	-0.377903952	0.13	0.349	1	0.159621693	0.506873364	6	CUL1
AP1G2	0.000138222	-0.261767197	0.029	0.178	1	0.015369696	0.21737387	6	AP1G2
PSMB4	0.000139766	0.412714783	0.71	0.546	1	1.693649927	1.023492615	6	PSMB4
PRPF6	0.000141019	0.429150644	0.435	0.264	1	0.845735894	0.370826027	6	PRPF6
CEBPD	0.000146073	-0.458484162	0.507	0.716	1	1.77044627	2.806862732	6	CEBPD
EMC9	0.000146279	-0.455075264	0.203	0.445	1	0.35095547	0.851963141	6	EMC9
TMEM106C	0.000146659	-0.521924259	0.507	0.662	1	0.965071166	1.821585017	6	TMEM106C
ARPC4	0.000148022	0.535417205	0.768	0.572	1	2.142129997	1.167941255	6	ARPC4
COMMD3	0.000148234	0.36634545	0.522	0.285	1	0.807787787	0.402382485	6	COMMD3
RTN3	0.000148542	-0.486512249	0.725	0.838	1	1.93374391	3.110332749	6	RTN3
PRDX3.1	0.000149794	-0.429090834	0.348	0.575	1	0.569809616	1.113567864	6	PRDX3
DR1	0.000150449	-0.426040214	0.275	0.473	1	0.329960966	0.78685692	6	DR1
PSG4	0.00015582	-0.553900283	0.101	0.31	1	0.158521145	0.700765998	6	PSG4
CTA-293F17.1	0.000156621	0.334764817	0.246	0.098	1	0.399896734	0.109996857	6	CTA-293F17.1
KRT8.1	0.000156721	-0.40077441	0.986	0.981	1	20.49539905	27.37857805	6	KRT8
SUPT16H	0.000162371	0.44053819	0.681	0.495	1	1.581356349	0.902097402	6	SUPT16H
TFDP1	0.000162954	-0.493582616	0.391	0.579	1	0.597963126	1.249831153	6	TFDP1
CYSTM1	0.000163743	0.445488265	0.522	0.361	1	1.165594176	0.590273216	6	CYSTM1
FADS3	0.000167899	0.252555015	0.145	0.027	1	0.241208186	0.041880707	6	FADS3
15-Sep	0.000179864	-0.411518267	0.71	0.855	1	2.02229183	3.019904532	6	15-Sep
SWAP70	0.00018268	0.388792199	0.304	0.132	1	0.553126397	0.186229409	6	SWAP70
SEC63	0.000183394	0.378011317	0.406	0.39	1	1.128142206	0.637600263	6	SEC63
MTCH1.1	0.000183646	-0.322743428	0.667	0.805	1	1.911428924	2.641343463	6	MTCH1
ANGPTL4	0.000186974	-0.549175759	0.188	0.42	1	0.385321487	1.027070936	6	ANGPTL4
APOC1	0.000188468	0.531658559	0.203	0.279	1	1.073745927	0.434532436	6	APOC1
MAGEA4	0.000188612	0.319826156	0.174	0.104	1	0.418643883	0.136569829	6	MAGEA4
C19orf60	0.000190728	-0.403552781	0.348	0.595	1	0.646891254	1.178444076	6	C19orf60
MYL12B	0.000194509	-0.405605687	0.986	0.989	1	10.91641171	14.78501424	6	MYL12B
RBBP4	0.000194966	0.436566739	0.536	0.357	1	1.072941906	0.531677905	6	RBBP4
HSP90AB1	0.000197269	0.395205092	0.913	0.943	1	9.164527173	6.728916123	6	HSP90AB1
C12orf75	0.000197549	0.563909856	0.696	0.608	1	2.804614603	1.573693875	6	C12orf75
FAM162A	0.000200209	0.508275109	0.652	0.477	1	1.743798049	0.929061569	6	FAM162A
NXT2	0.000202173	0.321611408	0.275	0.117	1	0.414656747	0.131973851	6	NXT2
GJB6.1	0.000203838	-0.281223613	0.058	0.241	1	0.110952257	0.350057105	6	GJB6
FAM26F	0.000203942	0.291398519	0.275	0.118	1	0.382632222	0.129762042	6	FAM26F
HSPA5	0.000206059	0.442876332	0.768	0.727	1	3.696519356	2.455071636	6	HSPA5
YPEL2	0.000208024	-0.312548635	0.043	0.215	1	0.122328096	0.393818901	6	YPEL2
NINJ1	0.00020873	0.447663577	0.507	0.378	1	1.219383504	0.627317104	6	NINJ1
KIAA1462	0.000209616	-0.379363054	0.101	0.303	1	0.123935529	0.461978744	6	KIAA1462
EGFL7	0.000213194	-0.393510396	0.058	0.24	1	0.06823946	0.403224146	6	EGFL7
HNRNPD	0.000224335	0.391149788	0.725	0.531	1	1.550999177	0.94519211	6	HNRNPD
UBB.1	0.000225743	0.365237318	0.942	0.961	1	10.71907538	8.098000565	6	UBB
ADCK2	0.00022605	-0.405289226	0.246	0.413	1	0.256467352	0.664008047	6	ADCK2
RPL9.1	0.000231163	0.373530296	0.957	0.984	1	12.98601439	9.795683595	6	RPL9
TMEM120B	0.000231704	-0.459267836	0.13	0.331	1	0.159219256	0.593745536	6	TMEM120B
GCC2	0.00023418	0.401876782	0.464	0.311	1	0.950428998	0.476227119	6	GCC2
CDT1	0.000235674	-0.3285789	0.072	0.266	1	0.106199166	0.389138129	6	CDT1
ATP5G3.1	0.000239552	-0.325986888	0.899	0.944	1	5.056165792	6.591534804	6	ATP5G3
DUSP2	0.000245401	0.549742017	0.101	0.051	1	0.603076006	0.095128993	6	DUSP2
ATP6V1D	0.000247092	-0.452575576	0.29	0.496	1	0.35205779	0.850265616	6	ATP6V1D
LEPREL4	0.000249784	-0.341455762	0.217	0.332	1	0.18257031	0.498357333	6	LEPREL4
MRPL33	0.000252089	-0.263613888	0.841	0.879	1	2.629437763	3.357075056	6	MRPL33
PHACTR4	0.000252102	-0.329602786	0.609	0.821	1	2.077643873	2.867574514	6	PHACTR4
APRT.1	0.0002525	-0.392531915	0.739	0.881	1	2.924141698	4.151201777	6	APRT
TMEM30A	0.000253112	-0.388461363	0.319	0.562	1	0.614155761	1.112924421	6	TMEM30A
NOC2L	0.000269507	0.372047906	0.362	0.217	1	0.654818124	0.278652962	6	NOC2L
FDPS	0.000270629	0.373687735	0.681	0.752	1	3.494056059	2.468544481	6	FDPS
TBX2	0.000283463	-0.306124327	0.058	0.239	1	0.090571802	0.348363132	6	TBX2
MAFB.2	0.00028662	-0.590996658	0.159	0.38	1	0.31690728	0.983640287	6	MAFB
ACTG1.1	0.000286923	0.367540631	1	0.995	1	24.55498294	18.80773607	6	ACTG1
SOD3.1	0.000291897	-0.67247846	0.116	0.3	1	0.139507979	0.816157708	6	SOD3
IER3IP1-ENSG00000134049	0.000298551	0.303906666	0.71	0.778	1	2.937253676	2.189395483	6	IER3IP1-ENSG00000134049
SLC38A10	0.000305392	0.310486231	0.261	0.181	1	0.521324709	0.226750519	6	SLC38A10
RPA3	0.000312251	-0.409864936	0.725	0.825	1	2.060838897	3.0665125	6	RPA3
SLC17A5	0.000319643	-0.392671849	0.159	0.38	1	0.215782431	0.596106507	6	SLC17A5
TAC3.1	0.000326163	-1.097299307	0.232	0.42	1	0.565924715	2.350355443	6	TAC3
GADD45B.1	0.000328975	-0.341934786	0.522	0.742	1	2.63046966	3.601457751	6	GADD45B
CAT.1	0.000338185	-0.421442239	0.362	0.505	1	0.465069944	0.962117966	6	CAT
EIF3E.1	0.000338637	0.325258997	0.696	0.743	1	2.921958977	2.130331506	6	EIF3E
PLAUR	0.000339187	0.362775759	0.203	0.059	1	0.483749034	0.153862513	6	PLAUR
MT1G	0.000340447	0.574146064	0.275	0.11	1	1.165991033	0.454860883	6	MT1G
IRF2BP2	0.000341882	0.450476554	0.435	0.237	1	0.861014879	0.361892694	6	IRF2BP2
PSMD2.2	0.000348262	0.377739918	0.696	0.609	1	2.032836602	1.334199474	6	PSMD2
TPMT	0.00034914	0.41766022	0.478	0.317	1	0.909343565	0.429406746	6	TPMT
MDFIC	0.00034923	-0.375715333	0.13	0.329	1	0.138383365	0.477032753	6	MDFIC
SQLE.2	0.000353325	0.480849674	0.58	0.4	1	1.542411726	0.821779068	6	SQLE
IER3.2	0.000355972	0.581581584	0.623	0.466	1	3.179575385	1.792921061	6	IER3
GINS2	0.000356033	-0.347869043	0.145	0.357	1	0.280433333	0.629581133	6	GINS2
TRA2B	0.000360118	0.445616245	0.768	0.613	1	2.142459355	1.307415538	6	TRA2B
ARL5A	0.000361548	-0.373301009	0.333	0.531	1	0.5080404	0.953384681	6	ARL5A
POLE4	0.000365063	-0.419055004	0.565	0.746	1	1.363937869	2.160706605	6	POLE4
PIM2	0.000380168	0.359046536	0.13	0.103	1	0.457904444	0.136698489	6	PIM2
CTNNAL1	0.000383701	-0.254502021	0.087	0.264	1	0.164523696	0.389188158	6	CTNNAL1
PLOD3	0.000396269	0.302229491	0.348	0.154	1	0.477722529	0.198430221	6	PLOD3
MVD	0.000396595	0.361364105	0.362	0.238	1	0.702445535	0.325231627	6	MVD
NME7	0.000398681	0.364787276	0.391	0.209	1	0.625743472	0.262525349	6	NME7
C11orf74	0.000402856	0.338562844	0.232	0.12	1	0.472498127	0.164493797	6	C11orf74
IGDCC3	0.000404376	-0.33062788	0.058	0.228	1	0.060867208	0.334104763	6	IGDCC3
TSPAN12.1	0.000425465	-0.498821186	0.319	0.495	1	0.438312611	1.032419851	6	TSPAN12
TNNC1	0.00042594	-0.40533294	0.145	0.342	1	0.180291859	0.563172064	6	TNNC1
TMED10	0.000430004	-0.383358097	0.754	0.832	1	2.035019674	2.958802145	6	TMED10
CASP4	0.000437595	0.259895169	0.275	0.105	1	0.381049255	0.153381355	6	CASP4
RIPK2	0.000440102	0.450553285	0.435	0.321	1	1.063643383	0.510096134	6	RIPK2
ACTR2	0.000441014	0.378480729	0.681	0.521	1	1.529785321	0.946030381	6	ACTR2
OCEL1	0.000441143	-0.277714379	0.087	0.21	1	0.05442043	0.278245199	6	OCEL1
MIR24-2.2	0.000448286	-0.558648889	0.261	0.492	1	0.607007188	1.366943504	6	MIR24-2
SSBP4	0.000450768	-0.26245897	0.072	0.199	1	0.04151293	0.249317112	6	SSBP4
LGALS1	0.000453087	-0.428690803	0.971	0.989	1	22.60831068	30.77705915	6	LGALS1
CNTN1	0.000458857	-0.34945795	0.029	0.165	1	0.020523083	0.300229926	6	CNTN1
CDC42EP4	0.000461288	0.322935962	0.246	0.179	1	0.566671375	0.252461824	6	CDC42EP4
ACOX1.1	0.000466622	-0.493414542	0.377	0.593	1	0.742557708	1.453125388	6	ACOX1
GABBR2	0.00047564	-0.293555684	0.174	0.382	1	0.359382722	0.666137395	6	GABBR2
C1orf86	0.00047745	0.384589981	0.464	0.313	1	0.89556983	0.452000172	6	C1orf86
C14orf1.1	0.000479996	-0.425474186	0.493	0.694	1	0.993899964	1.677835272	6	C14orf1
RPS24	0.000484617	0.350543946	1	0.989	1	14.68694088	11.3030848	6	RPS24
OSBPL2	0.000485332	0.27776343	0.203	0.089	1	0.34141589	0.106492112	6	OSBPL2
DPM3	0.000486045	0.446148356	0.71	0.669	1	2.520662782	1.584165901	6	DPM3
COX4I1	0.000490206	-0.311042103	0.971	0.986	1	8.058125196	10.23754184	6	COX4I1
XPR1	0.00049446	-0.276707432	0.13	0.329	1	0.216635434	0.473864974	6	XPR1
AK1	0.000495783	0.342503121	0.29	0.123	1	0.489912205	0.175051672	6	AK1
TP53I13	0.000518051	-0.429148465	0.304	0.512	1	0.444979588	0.945576325	6	TP53I13
COQ10B	0.000521485	-0.396575294	0.348	0.486	1	0.39618456	0.837908516	6	COQ10B
NDUFB4	0.000525788	0.314948222	0.942	0.935	1	6.459715683	4.996715061	6	NDUFB4
ADD1	0.000530297	-0.339865362	0.13	0.28	1	0.104080857	0.397367211	6	ADD1
CRELD2	0.000532026	0.443107197	0.464	0.336	1	1.048123256	0.506494433	6	CRELD2
CISD1	0.00053394	0.320710194	0.304	0.24	1	0.657568004	0.327174311	6	CISD1
ECHDC1	0.000541396	-0.399998206	0.261	0.464	1	0.368429328	0.805651078	6	ECHDC1
CDC42EP3	0.000548372	-0.489315541	0.304	0.498	1	0.443062438	1.025740345	6	CDC42EP3
RNFT1	0.000551394	-0.329758058	0.101	0.295	1	0.132121326	0.422853014	6	RNFT1
TMSB4X	0.000553302	0.432253555	1	0.999	1	86.43523709	63.79853783	6	TMSB4X
GADD45GIP1	0.000588368	-0.389977462	0.696	0.832	1	1.799293083	2.668117887	6	GADD45GIP1
C20orf24	0.000594445	0.377064266	0.71	0.663	1	2.311881896	1.550158576	6	C20orf24
YIPF2	0.000609999	-0.395483248	0.145	0.339	1	0.184861933	0.558547587	6	YIPF2
NDUFA4L2	0.000622828	0.624880064	0.101	0.016	1	0.729302101	0.121406906	6	NDUFA4L2
TOMM7	0.000638812	0.295823949	0.899	0.925	1	5.466987438	4.268052996	6	TOMM7
ATAD2	0.000650332	-0.395402038	0.116	0.299	1	0.137497498	0.496160978	6	ATAD2
INO80C	0.00066294	-0.316087455	0.304	0.534	1	0.663701575	1.071224778	6	INO80C
GCLM.2	0.000663451	-0.408884476	0.261	0.476	1	0.472180878	0.954553959	6	GCLM
SNHG9	0.00066483	0.398292713	0.435	0.337	1	1.036656017	0.545324289	6	SNHG9
RRM2.1	0.000681001	-0.378527613	0.058	0.225	1	0.20221965	0.562902867	6	RRM2
S100A11	0.000689988	0.427653699	1	0.997	1	33.78916836	24.86470061	6	S100A11
MRPS21	0.000695145	0.38408925	0.87	0.837	1	3.789881137	2.670306655	6	MRPS21
YOD1.1	0.000697421	-0.387271331	0.116	0.281	1	0.119466013	0.464168975	6	YOD1
AKR1C3	0.000700875	0.260800687	0.42	0.525	1	1.973444196	1.481709611	6	AKR1C3
TUBB4B.1	0.000703233	-0.517876098	0.812	0.9	1	3.790538947	5.859312904	6	TUBB4B
VAPA	0.000703412	-0.400488138	0.826	0.89	1	2.777111042	3.985614504	6	VAPA
SOD2.1	0.000710317	0.591104652	0.362	0.316	1	1.605765986	0.729797161	6	SOD2
GRN	0.000717668	0.491070807	0.71	0.534	1	1.910212334	1.070606792	6	GRN
UBL5.1	0.000721082	-0.28435158	0.986	0.98	1	6.720154042	8.402088196	6	UBL5
WDR83OS	0.000724192	-0.363371561	0.826	0.91	1	2.755656875	3.831385003	6	WDR83OS
SOD1	0.000725911	0.342421918	0.928	0.874	1	4.428768107	3.28175706	6	SOD1
USP16	0.000726888	0.365418887	0.406	0.343	1	0.945687719	0.510327367	6	USP16
CTSL	0.000735206	-0.354252349	0.377	0.604	1	0.802997679	1.304813297	6	CTSL
FXYD5.1	0.000745378	0.54274423	0.217	0.081	1	0.802088547	0.237068742	6	FXYD5
RNASET2	0.000754458	0.375527534	0.42	0.226	1	0.707678612	0.316318809	6	RNASET2
SERINC2	0.000795782	-0.350868211	0.551	0.74	1	1.471102222	2.151465574	6	SERINC2
SPINT1.1	0.000814979	-0.454388326	0.71	0.833	1	2.232313517	3.428921616	6	SPINT1
HNRNPR	0.000822645	-0.305832943	0.768	0.791	1	1.895914167	2.579732504	6	HNRNPR
SYT17	0.000823685	-0.305511782	0.101	0.265	1	0.092237856	0.349849765	6	SYT17
EIF4G1	0.000835583	0.338608586	0.667	0.452	1	1.196451451	0.736961799	6	EIF4G1
TTR.1	0.000836402	-0.616612097	0.058	0.224	1	0.121555516	0.719647816	6	TTR
HMGB3	0.000840148	-0.391358376	0.478	0.664	1	1.118446815	1.778613718	6	HMGB3
STEAP2	0.000842768	0.379087206	0.203	0.113	1	0.511607735	0.162311369	6	STEAP2
GSTM4.1	0.00085425	0.359653723	0.42	0.432	1	1.427026737	0.891507214	6	GSTM4
FAIM	0.000859109	0.326980039	0.319	0.144	1	0.462659885	0.166037589	6	FAIM
EMP3	0.000864409	0.540067372	0.101	0.036	1	0.589823083	0.093383006	6	EMP3
JUNB	0.000866225	-0.338032309	0.913	0.984	1	14.73220419	18.88600017	6	JUNB
C16orf62	0.000892737	0.265331135	0.159	0.063	1	0.289899078	0.073206025	6	C16orf62
PGD	0.000899092	0.31084252	0.348	0.172	1	0.499013055	0.208460593	6	PGD
UBR4	0.000908919	0.315524251	0.217	0.108	1	0.416801197	0.138483265	6	UBR4
ANXA4.1	0.000910417	-0.439705349	0.565	0.732	1	1.234382231	2.030553591	6	ANXA4
CTSC	0.000921674	0.500225867	0.42	0.241	1	0.978955115	0.39911352	6	CTSC
BFAR	0.000937904	-0.318508117	0.13	0.282	1	0.113730199	0.388866469	6	BFAR
NFKBIA	0.000939021	0.386490757	0.826	0.9	1	13.05779234	9.754044095	6	NFKBIA
SEC61B	0.000947699	0.303249157	0.928	0.904	1	4.896523885	3.778691225	6	SEC61B
FSTL3	0.000957702	-0.288547963	0.014	0.134	1	0.048005146	0.280044321	6	FSTL3
PMAIP1	0.000970446	0.603516876	0.638	0.568	1	3.241428812	1.791486293	6	PMAIP1
ZNHIT1	0.000976881	0.383914167	0.667	0.522	1	1.587736862	0.983126565	6	ZNHIT1
TUSC3	0.000999744	-0.327764419	0.478	0.601	1	0.784059087	1.239113742	6	TUSC3
GGCX	0.001004767	-0.361171093	0.188	0.381	1	0.235063285	0.586399426	6	GGCX
SOX4	0.001029154	0.723353567	0.928	0.923	1	15.57561278	9.039647665	6	SOX4
RNF114	0.001029745	0.373900056	0.522	0.333	1	0.927390864	0.487355089	6	RNF114
SDC4	0.001038198	0.387026755	0.768	0.715	1	2.931220854	2.006220144	6	SDC4
PLS3	0.001041254	-0.380461606	0.478	0.574	1	0.698244765	1.21070422	6	PLS3
TXNRD1	0.001050814	0.410941787	0.333	0.222	1	0.731502968	0.302319178	6	TXNRD1
DNPH1	0.001055962	0.282942144	0.391	0.196	1	0.514886679	0.245105278	6	DNPH1
UBXN1	0.00105906	0.348802531	0.812	0.666	1	2.1671192	1.486934716	6	UBXN1
CAPS	0.001061731	-0.434149778	0.478	0.627	1	0.867601679	1.523343424	6	CAPS
CERCAM	0.00107998	-0.372940681	0.188	0.381	1	0.236255315	0.600937964	6	CERCAM
CCT8.1	0.00108664	0.37977887	0.681	0.53	1	1.574288111	0.978482984	6	CCT8
DNAJB11	0.001087864	0.386696341	0.652	0.578	1	1.750928941	1.10412809	6	DNAJB11
DHRS4L2	0.001105479	-0.371160891	0.217	0.407	1	0.266419522	0.637978352	6	DHRS4L2
MZT2B	0.001107716	-0.353839272	0.87	0.923	1	3.775155239	5.102442969	6	MZT2B
TP53TG1	0.001131633	-0.404467626	0.319	0.513	1	0.468549391	0.943772552	6	TP53TG1
ZNF440	0.001161126	-0.263372221	0.043	0.19	1	0.043529326	0.252528444	6	ZNF440
UQCR11-ENSG00000127540	0.001178012	0.367793383	0.855	0.854	1	4.029169306	2.8974398	6	UQCR11-ENSG00000127540
LSM14A	0.001181383	-0.353973057	0.522	0.682	1	1.018734361	1.580094917	6	LSM14A
TBCA	0.001186857	0.348169447	0.884	0.815	1	3.484714826	2.523103364	6	TBCA
PPIL1	0.001204563	0.326937733	0.42	0.316	1	0.793713027	0.429996247	6	PPIL1
SYT8	0.001205387	-0.542427742	0.188	0.362	1	0.263736031	0.840532068	6	SYT8
EIF2S2	0.001206374	0.362770228	0.855	0.823	1	4.017431772	2.901905577	6	EIF2S2
CNIH1	0.001225751	-0.412142488	0.478	0.631	1	0.740901818	1.316549209	6	CNIH1
SPG21.2	0.001228674	-0.393234346	0.638	0.757	1	1.439352491	2.203685641	6	SPG21
APOPT1	0.00122878	-0.339286703	0.406	0.62	1	0.810708098	1.290782826	6	APOPT1
FKBP8	0.001239148	-0.417600408	0.594	0.737	1	1.191128238	1.926698904	6	FKBP8
BBX	0.001254345	0.375126234	0.507	0.312	1	0.914293377	0.475992832	6	BBX
MIB1	0.001268613	0.2976614	0.203	0.07	1	0.346243011	0.095263089	6	MIB1
RPS10.2	0.001270838	-0.287432221	0.942	0.98	1	8.857813745	11.03112748	6	RPS10
PFDN5	0.001289141	0.254173902	0.957	0.96	1	6.722204426	5.474814426	6	PFDN5
PAPSS1	0.001296995	0.307874669	0.333	0.26	1	0.671951329	0.350654036	6	PAPSS1
GNAI3.1	0.001306598	-0.386276809	0.42	0.624	1	0.748599113	1.285447028	6	GNAI3
BSDC1	0.001307583	0.285649911	0.246	0.164	1	0.476072546	0.210928529	6	BSDC1
ARID3A	0.001311776	-0.294040856	0.116	0.3	1	0.223695598	0.500335949	6	ARID3A
MORF4L1.1	0.00132782	-0.301891422	0.942	0.943	1	4.419207693	5.680580003	6	MORF4L1
TMEM14A	0.001328517	0.276674068	0.478	0.471	1	1.13559942	0.762919983	6	TMEM14A
CRIM1	0.001336575	-0.317115319	0.145	0.337	1	0.28878473	0.605615695	6	CRIM1
CROT	0.001352616	-0.296824231	0.217	0.423	1	0.371172645	0.684399629	6	CROT
TMEM165	0.001355549	-0.432571417	0.493	0.676	1	0.901149572	1.565861781	6	TMEM165
FAM49B.1	0.00135896	-0.403763635	0.565	0.693	1	1.055463167	1.719284606	6	FAM49B
RCAN1.2	0.001362872	0.320522488	0.246	0.098	1	0.640167225	0.313412805	6	RCAN1
SMG7	0.00137326	0.31218902	0.246	0.109	1	0.415521928	0.140087915	6	SMG7
FAM3C.1	0.001388014	-0.389063329	0.493	0.649	1	0.935735648	1.534928886	6	FAM3C
EIF5	0.001388663	-0.355562711	0.768	0.831	1	2.455392455	3.421121211	6	EIF5
ITPKC	0.001394378	0.327024329	0.232	0.09	1	0.405756207	0.120639374	6	ITPKC
CCDC58	0.001406519	0.350188336	0.478	0.401	1	1.057863748	0.614356413	6	CCDC58
VAMP2	0.001414319	-0.409513492	0.232	0.402	1	0.259164283	0.672469632	6	VAMP2
SCRN3	0.001448804	-0.285891595	0.087	0.258	1	0.098806803	0.339625127	6	SCRN3
KRT80	0.001460971	-0.409740469	0.159	0.343	1	0.219282047	0.619751351	6	KRT80
VAMP8.1	0.001480967	-0.275681661	0.928	0.901	1	3.824555798	4.840442908	6	VAMP8
TMED5	0.001481366	-0.373637017	0.333	0.524	1	0.533982183	0.987450243	6	TMED5
WASH4P.1	0.001485246	-0.516370063	0.536	0.703	1	1.436960884	2.485711475	6	WASH4P
GFPT1	0.001495201	-0.349740151	0.159	0.339	1	0.179961189	0.503661219	6	GFPT1
HSBP1L1	0.001502728	-0.363297725	0.275	0.416	1	0.339240548	0.722749381	6	HSBP1L1
PRELID1	0.001522624	0.348767516	0.754	0.687	1	2.328690106	1.613869381	6	PRELID1
RPUSD3	0.00154677	-0.287489282	0.188	0.315	1	0.173275957	0.432000166	6	RPUSD3
LAMB3	0.001561718	0.425499778	0.188	0.063	1	0.505642212	0.121072207	6	LAMB3
PHACTR3	0.001576881	-0.304043266	0.043	0.179	1	0.040061567	0.284059628	6	PHACTR3
HEXIM1.1	0.001593146	-0.537079401	0.507	0.669	1	0.993808391	1.893079908	6	HEXIM1
CLCN3	0.001607496	0.449562479	0.232	0.129	1	0.589971876	0.164280574	6	CLCN3
IL20RA	0.001621414	-0.257016263	0.043	0.185	1	0.043407583	0.24687694	6	IL20RA
ARPC1B.1	0.001632584	0.429269923	0.841	0.78	1	3.865729032	2.613472856	6	ARPC1B
EPB41L3.1	0.001633975	-0.345068835	0.145	0.326	1	0.169776176	0.485863253	6	EPB41L3
SEMA3C	0.001643385	-0.351640247	0.145	0.317	1	0.165552307	0.487257029	6	SEMA3C
SGMS1	0.001672132	-0.265508818	0.13	0.317	1	0.232343232	0.481350411	6	SGMS1
ARL5B	0.001738968	0.417738106	0.304	0.225	1	0.776808488	0.330114169	6	ARL5B
SVIL	0.001783339	-0.385817741	0.275	0.46	1	0.429795584	0.868171163	6	SVIL
KRT23	0.001785965	0.263732945	0.101	0.019	1	0.251746067	0.042616775	6	KRT23
CALCOCO2	0.001818454	0.296018513	0.391	0.21	1	0.568341089	0.277409286	6	CALCOCO2
MAPK13	0.001825571	-0.281655432	0.159	0.353	1	0.24165996	0.509348092	6	MAPK13
DPP7	0.001832138	-0.410786838	0.391	0.525	1	0.561871918	1.076369193	6	DPP7
LAMC2	0.001842245	0.37859902	0.203	0.108	1	0.499717672	0.153559095	6	LAMC2
HSBP1	0.001846609	-0.257467854	0.884	0.897	1	3.061511016	3.855044136	6	HSBP1
EHD4	0.001853293	-0.375506496	0.275	0.415	1	0.299557793	0.685909728	6	EHD4
NPM3	0.00187119	0.288581119	0.377	0.202	1	0.522458301	0.246447048	6	NPM3
RSBN1L	0.00188227	0.334346082	0.406	0.225	1	0.66193204	0.318150689	6	RSBN1L
FUNDC1	0.001882995	0.286875909	0.333	0.254	1	0.62303002	0.330357306	6	FUNDC1
DDX18	0.001883161	0.328554704	0.783	0.642	1	2.033738728	1.415868853	6	DDX18
C19orf43	0.001892199	-0.290412289	0.899	0.911	1	3.238477544	4.183614508	6	C19orf43
NDUFA2	0.001902198	0.312058971	0.71	0.625	1	1.835195238	1.283725284	6	NDUFA2
RAB22A	0.001905584	0.280090882	0.362	0.189	1	0.510450948	0.24391547	6	RAB22A
LAMP2	0.001926789	0.350315555	0.536	0.359	1	0.994890985	0.56481744	6	LAMP2
MFSD10	0.001928791	-0.350005994	0.377	0.571	1	0.651930759	1.105494652	6	MFSD10
KLF8	0.001971281	-0.274793775	0.043	0.174	1	0.036257554	0.253686295	6	KLF8
COX6B1.1	0.001980004	-0.280535114	0.957	0.989	1	9.483026612	11.7331593	6	COX6B1
SELK	0.001984202	0.918814382	0.594	0.543	1	2.845652974	1.034133265	6	SELK
ECI1	0.002016985	-0.357176251	0.261	0.421	1	0.310748196	0.678958781	6	ECI1
JUN.2	0.002040247	0.703474637	0.942	0.945	1	29.41683343	17.67871659	6	JUN
LINC00910	0.002045026	-0.370801233	0.043	0.186	1	0.078388435	0.394432561	6	LINC00910
NENF	0.002058117	-0.32619522	0.725	0.812	1	1.75739489	2.456953296	6	NENF
TEAD3	0.002062925	-0.26374295	0.072	0.21	1	0.060024877	0.272654732	6	TEAD3
ZNF439	0.002084049	-0.298203952	0.058	0.207	1	0.066919722	0.311898023	6	ZNF439
SLC16A1	0.002090596	-0.279610976	0.13	0.228	1	0.098013796	0.332843283	6	SLC16A1
ADRM1	0.002097337	0.287217789	0.623	0.606	1	1.704730194	1.216474706	6	ADRM1
LMO7	0.002118243	-0.35353351	0.188	0.356	1	0.244300056	0.589824963	6	LMO7
TSEN54	0.002126378	0.34171438	0.319	0.206	1	0.595273657	0.258835308	6	TSEN54
TIMP2	0.002136033	-0.27698192	0.101	0.273	1	0.200869024	0.45504193	6	TIMP2
RPS23	0.002149297	0.549462288	0.971	0.99	1	17.66336776	11.75220788	6	RPS23
DTD1	0.002159318	0.349218151	0.435	0.298	1	0.785919438	0.40196356	6	DTD1
TMEM222	0.002166053	-0.299556026	0.188	0.384	1	0.292911351	0.591270815	6	TMEM222
ETFB	0.002177401	-0.326098269	0.623	0.732	1	1.34124082	1.935022589	6	ETFB
AKAP13	0.0021796	0.288979673	0.362	0.182	1	0.543417549	0.263257497	6	AKAP13
SLC35F5	0.002189407	-0.300074252	0.188	0.383	1	0.264014126	0.556264025	6	SLC35F5
SERTAD1	0.002199645	-0.430161249	0.609	0.758	1	1.675270941	2.6046177	6	SERTAD1
KIF5B	0.002227347	-0.373501349	0.696	0.782	1	1.876376695	2.726326207	6	KIF5B
CHPT1	0.002227349	-0.311597754	0.348	0.487	1	0.599048992	0.984549979	6	CHPT1
TMEM45B	0.002278318	-0.432280484	0.406	0.548	1	0.577606317	1.128766509	6	TMEM45B
SIGLEC6	0.002296747	-0.398301369	0.087	0.23	1	0.097922833	0.447013146	6	SIGLEC6
TAF12	0.002303014	-0.360528801	0.333	0.525	1	0.493934955	0.91805772	6	TAF12
TMEM184A	0.002334117	-0.306136221	0.116	0.276	1	0.115707241	0.379451504	6	TMEM184A
CHURC1	0.002349809	-0.307869519	0.464	0.663	1	0.984359546	1.456395679	6	CHURC1
PAK1	0.002366284	0.340268546	0.261	0.161	1	0.505694346	0.18933933	6	PAK1
GTF2F2	0.002366771	0.318577501	0.333	0.222	1	0.610207438	0.291161135	6	GTF2F2
METTL17	0.002384724	0.310765613	0.29	0.143	1	0.462207364	0.178851758	6	METTL17
BZW1.1	0.002395311	-0.318352723	0.696	0.829	1	2.335806089	3.159436668	6	BZW1
MOSPD1	0.002401612	-0.336749601	0.203	0.4	1	0.336609157	0.688014462	6	MOSPD1
KLHDC2	0.002430811	-0.379537187	0.333	0.501	1	0.448789366	0.884765516	6	KLHDC2
CDIPT	0.002457886	-0.376618715	0.319	0.482	1	0.401329471	0.819339655	6	CDIPT
UQCC2	0.002460703	-0.379925203	0.652	0.746	1	1.460425517	2.20168871	6	UQCC2
8-Sep	0.002467985	-0.30168989	0.159	0.31	1	0.166392025	0.437680055	6	8-Sep
TCEA3	0.002470673	-0.389275548	0.449	0.618	1	0.865043931	1.442714343	6	TCEA3
ZNF706.1	0.002474101	-0.367743612	0.812	0.846	1	2.521211362	3.543535781	6	ZNF706
HBEGF	0.002501914	0.514371753	0.188	0.091	1	0.673937092	0.171919569	6	HBEGF
TNFRSF21.1	0.00250543	-0.360099289	0.406	0.577	1	0.730926101	1.221668279	6	TNFRSF21
IGFBP4.2	0.002510255	-0.592842197	0.116	0.253	1	0.122369679	0.692774894	6	IGFBP4
PLS1	0.002523943	0.250255357	0.232	0.147	1	0.401363729	0.178193177	6	PLS1
TPD52	0.002533814	-0.393610638	0.594	0.682	1	1.071181586	1.72086369	6	TPD52
TMEM237	0.002547387	-0.290619379	0.159	0.347	1	0.23304252	0.508214817	6	TMEM237
OFD1	0.002559355	0.27408014	0.565	0.358	1	0.905499507	0.575805084	6	OFD1
ARHGAP29	0.0026038	-0.423560596	0.464	0.636	1	1.013963027	1.701195005	6	ARHGAP29
10-Sep	0.002636487	-0.333110364	0.275	0.403	1	0.291889166	0.627426815	6	10-Sep
AAK1	0.002639705	-0.414446363	0.319	0.479	1	0.435615157	0.91336939	6	AAK1
RP11-783K16.5	0.002659238	-0.318046012	0.101	0.268	1	0.142289508	0.42402488	6	RP11-783K16.5
NPM1.1	0.002691762	0.44374826	0.957	0.939	1	7.869233237	5.520854937	6	NPM1
MFSD11	0.002695303	-0.261448526	0.072	0.215	1	0.067024985	0.279023245	6	MFSD11
UFD1L	0.002730406	-0.393463446	0.348	0.538	1	0.549211732	1.03495625	6	UFD1L
CTSV	0.002746523	-0.340957799	0.13	0.295	1	0.148404094	0.454565413	6	CTSV
UCP2.1	0.002784036	-0.389563454	0.652	0.744	1	1.869355064	2.758846386	6	UCP2
C22orf39	0.002807399	-0.383137938	0.348	0.517	1	0.546354985	1.016718167	6	C22orf39
FEN1	0.002811471	-0.343104505	0.159	0.344	1	0.259040039	0.597071241	6	FEN1
FKBP11	0.002816868	0.582154795	0.116	0.176	1	0.901311579	0.270010283	6	FKBP11
MACROD1	0.002844082	-0.321622927	0.188	0.375	1	0.265509706	0.581552557	6	MACROD1
RPS14	0.002872516	0.422249815	1	0.998	1	24.28257344	17.86737222	6	RPS14
S100A14	0.002872772	0.536945684	0.609	0.622	1	3.653729307	2.207482985	6	S100A14
PLSCR1	0.002875226	-0.352470909	0.493	0.673	1	1.16167905	1.759913875	6	PLSCR1
OAZ1	0.002880663	0.328308653	0.942	0.956	1	8.038255574	6.198696522	6	OAZ1
OPTN	0.00293952	0.28687004	0.449	0.257	1	0.722491371	0.411889044	6	OPTN
DUT	0.002945995	-0.389975178	0.71	0.824	1	2.480672773	3.560972169	6	DUT
ADAM9	0.002972644	-0.287432312	0.101	0.239	1	0.093285586	0.334318078	6	ADAM9
SRSF5	0.00298424	-0.290839519	0.725	0.835	1	2.12635479	2.824632233	6	SRSF5
SERPINB9	0.002999578	0.278408781	0.13	0.042	1	0.284435557	0.059016985	6	SERPINB9
DDIT4.1	0.003000291	0.635689636	0.377	0.293	1	1.670606298	0.718890537	6	DDIT4
PGP	0.003029415	-0.344042349	0.435	0.552	1	0.666098546	1.114792454	6	PGP
CA2	0.003057498	-0.367413783	0.13	0.289	1	0.154704071	0.489612358	6	CA2
TYMS.1	0.003073438	-0.489567179	0.333	0.462	1	0.70325023	1.391403509	6	TYMS
RPL38	0.003083705	0.27792626	0.986	0.991	1	15.58852639	12.68181353	6	RPL38
FADS2	0.003088378	0.353577644	0.304	0.171	1	0.571117577	0.229620828	6	FADS2
C21orf59	0.003099694	0.278284923	0.449	0.259	1	0.627049721	0.341617503	6	C21orf59
MFF	0.003122728	-0.310408906	0.362	0.566	1	0.659230391	1.057543783	6	MFF
FKBP10	0.003128424	-0.343116308	0.159	0.317	1	0.188736021	0.507904105	6	FKBP10
CA9.1	0.003130676	-0.479538463	0.217	0.4	1	0.46801847	1.046854542	6	CA9
BCAR1	0.0031327	-0.251953683	0.058	0.182	1	0.043000979	0.242024984	6	BCAR1
PSMD4	0.003156225	0.308360043	0.768	0.686	1	2.21871621	1.599303937	6	PSMD4
NDUFA13	0.003182905	-0.318481492	0.768	0.884	1	2.60940029	3.500984641	6	NDUFA13
CLDN23	0.003203984	-0.320792977	0.174	0.344	1	0.210255996	0.511630171	6	CLDN23
KBTBD6	0.00321582	-0.446350016	0.101	0.264	1	0.171238099	0.595915653	6	KBTBD6
BID.1	0.003236996	-0.410760475	0.536	0.638	1	1.057600253	1.735345745	6	BID
UQCRH	0.00325709	0.361662942	0.986	0.952	1	8.648490442	6.509101539	6	UQCRH
SCP2	0.003307591	0.342840813	0.754	0.703	1	2.359034647	1.648555725	6	SCP2
MFGE8	0.003322582	-0.363672288	0.116	0.244	1	0.108543132	0.426359054	6	MFGE8
AP2S1	0.00333139	-0.304914808	0.696	0.785	1	1.593603141	2.203996455	6	AP2S1
ETV4	0.003389808	-0.254258256	0.101	0.263	1	0.153496838	0.375801472	6	ETV4
C16orf80	0.003404309	-0.32107179	0.29	0.49	1	0.461570515	0.825879081	6	C16orf80
NUTF2	0.00341592	-0.305177319	0.406	0.564	1	0.643742222	1.030959383	6	NUTF2
MAP3K13	0.003470548	0.400295035	0.768	0.624	1	2.099264383	1.348322898	6	MAP3K13
ABCD3.1	0.003494394	-0.312416864	0.203	0.338	1	0.20118656	0.491616955	6	ABCD3
RNF2	0.003510481	0.284623632	0.232	0.125	1	0.407037492	0.15511552	6	RNF2
PRADC1	0.003563692	-0.295125718	0.145	0.32	1	0.191247639	0.461651197	6	PRADC1
AREG.2	0.003567945	-0.447142099	0.145	0.302	1	0.275613909	0.739091491	6	AREG
KIAA0101.1	0.003579198	-0.435322365	0.377	0.566	1	1.616020377	2.537416621	6	KIAA0101
NMB	0.003655274	0.32360883	0.391	0.294	1	0.839387152	0.469796415	6	NMB
AKAP9	0.003706567	-0.358379532	0.493	0.673	1	1.049355818	1.627243692	6	AKAP9
FDX1	0.003783941	-0.386539032	0.348	0.527	1	0.564607788	1.045339147	6	FDX1
FAM111B	0.003793791	-0.279826627	0.043	0.17	1	0.046690935	0.270734062	6	FAM111B
CTSB	0.00385636	0.65632606	0.406	0.317	1	1.371886108	0.504942824	6	CTSB
CRYM	0.003906188	-0.301237518	0.116	0.278	1	0.137545855	0.40168505	6	CRYM
GPBP1	0.00398436	0.397890975	0.522	0.409	1	1.205644134	0.674011067	6	GPBP1
POR	0.004074821	-0.321395296	0.348	0.45	1	0.391489168	0.738719218	6	POR
API5	0.00410227	0.275309756	0.217	0.112	1	0.371559341	0.133282305	6	API5
AVPI1	0.004157399	-0.32194282	0.116	0.225	1	0.094748944	0.368450148	6	AVPI1
METTL9.1	0.004158919	-0.310516832	0.594	0.752	1	1.43993105	2.025885111	6	METTL9
HSD17B12	0.004161884	0.285702646	0.29	0.144	1	0.433427695	0.175900906	6	HSD17B12
SRCAP	0.004189345	-0.39559309	0.435	0.617	1	0.856171717	1.44176316	6	SRCAP
PIN1	0.004190975	-0.29988102	0.406	0.592	1	0.764543878	1.172229185	6	PIN1
SCFD1	0.004215519	-0.306650644	0.232	0.402	1	0.301959346	0.610306201	6	SCFD1
SUPT5H	0.004252712	0.28668678	0.493	0.3	1	0.775078313	0.45517826	6	SUPT5H
RIC8A	0.004284681	-0.251304887	0.087	0.234	1	0.086434394	0.293164623	6	RIC8A
HMGB2.1	0.004295652	-0.52616817	0.507	0.651	1	2.039380831	3.37700983	6	HMGB2
TCF19	0.004297671	-0.252160524	0.072	0.201	1	0.064999651	0.268403252	6	TCF19
OVOL1	0.004307109	-0.30048731	0.13	0.3	1	0.251573735	0.54138857	6	OVOL1
CTNNBL1	0.004317488	0.32382452	0.551	0.363	1	0.916573295	0.531244489	6	CTNNBL1
CDK16	0.004423327	-0.318667418	0.362	0.493	1	0.492249266	0.861100498	6	CDK16
MAN1A2	0.004462531	-0.294049359	0.261	0.453	1	0.438904912	0.764207941	6	MAN1A2
TMEM18	0.004530883	-0.350967321	0.275	0.427	1	0.338883945	0.707633338	6	TMEM18
DECR1	0.004625275	-0.380198912	0.464	0.636	1	0.869235915	1.432850341	6	DECR1
EIF5B	0.004628489	0.317967103	0.797	0.723	1	2.634110543	1.91528151	6	EIF5B
RANBP1	0.004644349	-0.293358473	0.812	0.852	1	2.78275908	3.635732659	6	RANBP1
PEPD.2	0.004657195	-0.355452149	0.493	0.614	1	0.80662472	1.311371251	6	PEPD
SH3GLB2	0.004674914	-0.301644904	0.203	0.383	1	0.271986014	0.567784983	6	SH3GLB2
FBXL12	0.00467641	-0.251131787	0.116	0.245	1	0.116728188	0.329063341	6	FBXL12
CENPU	0.00468107	-0.354372193	0.159	0.325	1	0.224404103	0.565313879	6	CENPU
SMYD2	0.004709307	-0.32762568	0.261	0.417	1	0.351242155	0.695736401	6	SMYD2
OSR2	0.004737595	-0.407473357	0.159	0.287	1	0.175639014	0.559321593	6	OSR2
NDUFA12	0.004786792	0.321105362	0.812	0.73	1	2.56068651	1.850174128	6	NDUFA12
SHISA5	0.004837363	-0.38342157	0.333	0.497	1	0.467577013	0.914354195	6	SHISA5
PDIA6.1	0.004857179	0.342505707	0.884	0.835	1	4.340541663	3.211926809	6	PDIA6
ARL6IP1.2	0.004923223	-0.605844708	0.739	0.838	1	2.945048322	5.003848944	6	ARL6IP1
DKK3	0.004927004	-0.256205049	0.058	0.19	1	0.058415136	0.264100044	6	DKK3
6-Mar	0.005000377	-0.329037847	0.391	0.479	1	0.47081523	0.847601814	6	6-Mar
RPL10.1	0.00500214	0.374391843	1	0.999	1	40.01526336	30.64042655	6	RPL10
DTYMK.1	0.005011349	-0.388310292	0.42	0.6	1	0.916387853	1.508282539	6	DTYMK
BZW2.1	0.005013967	-0.315220594	0.435	0.522	1	0.579663645	0.96542048	6	BZW2
CYB5R3.1	0.005030943	-0.35328493	0.246	0.409	1	0.299463608	0.660020619	6	CYB5R3
PARK7	0.005041629	0.317350039	0.884	0.807	1	3.319860034	2.466871898	6	PARK7
GLTP.2	0.005053245	-0.35497819	0.319	0.498	1	0.47300207	0.883919929	6	GLTP
TMEM134.1	0.005098	-0.280172425	0.464	0.652	1	0.993574277	1.420877004	6	TMEM134
UQCRC1	0.00513069	-0.341216708	0.42	0.571	1	0.627480197	1.061731836	6	UQCRC1
EMX2	0.005154947	-0.300253618	0.072	0.213	1	0.094508087	0.34773442	6	EMX2
RABGAP1L	0.005161507	-0.283563385	0.217	0.403	1	0.369938841	0.667486259	6	RABGAP1L
UMPS	0.005167993	0.319363838	0.348	0.245	1	0.630765963	0.306933661	6	UMPS
YPEL3	0.005178958	-0.354207752	0.232	0.399	1	0.308199655	0.672249938	6	YPEL3
MAT2A	0.005209758	-0.366751021	0.304	0.472	1	0.461645539	0.884712556	6	MAT2A
HAGH	0.005212766	-0.262067453	0.391	0.437	1	0.42889865	0.713529518	6	HAGH
GCHFR	0.005249863	-0.292810225	0.246	0.422	1	0.413274025	0.731294852	6	GCHFR
ATF7IP2	0.005357633	0.320145605	0.203	0.114	1	0.444920062	0.157365124	6	ATF7IP2
COCH	0.005402306	-0.282212422	0.116	0.258	1	0.130078714	0.374241625	6	COCH
PILRB	0.005471008	0.308422679	0.319	0.171	1	0.532873935	0.23783273	6	PILRB
ANKRD9	0.005575814	-0.355261112	0.203	0.36	1	0.236910807	0.582277436	6	ANKRD9
STXBP6	0.005700346	-0.353279047	0.217	0.385	1	0.28596064	0.642764337	6	STXBP6
MAP7	0.005716204	-0.286829505	0.145	0.307	1	0.163093103	0.418922792	6	MAP7
HIAT1	0.00572036	-0.291985425	0.217	0.356	1	0.229372997	0.505150894	6	HIAT1
RP1-241P17.4	0.00572399	-0.269351706	0.203	0.34	1	0.22011264	0.470560408	6	RP1-241P17.4
CHRAC1	0.005777938	-0.308122605	0.246	0.403	1	0.314479116	0.627450683	6	CHRAC1
HN1.1	0.00580618	-0.263778405	0.986	0.937	1	7.2010057	8.846283268	6	HN1
PDK4.2	0.005813578	0.429933468	0.217	0.088	1	0.806023073	0.340603733	6	PDK4
TES	0.005831495	-0.258678072	0.638	0.632	1	1.103471167	1.516554975	6	TES
JOSD1	0.00587369	-0.279872859	0.319	0.511	1	0.599429217	0.941847636	6	JOSD1
UBA2	0.005903922	-0.346859981	0.42	0.587	1	0.695283744	1.156044181	6	UBA2
CALU	0.005923158	-0.295023023	0.681	0.742	1	1.540109807	2.116472297	6	CALU
EIF2S1	0.005962738	-0.330543866	0.377	0.532	1	0.536895983	0.93262723	6	EIF2S1
TMSB10.2	0.00597267	0.331934672	1	1	1	64.04915012	50.67962264	6	TMSB10
WIPI1	0.00602564	0.267550423	0.232	0.136	1	0.421262252	0.180683568	6	WIPI1
SH3GL1	0.006049766	-0.260818972	0.159	0.329	1	0.226921395	0.470046505	6	SH3GL1
ERI3	0.00606069	0.266709502	0.406	0.342	1	0.797179564	0.493839405	6	ERI3
VPS37B	0.006094871	0.259531896	0.246	0.187	1	0.477519903	0.23425943	6	VPS37B
NDUFAF4	0.006169753	0.295973488	0.377	0.252	1	0.632501922	0.329709597	6	NDUFAF4
RNF223	0.006200629	-0.374538222	0.261	0.411	1	0.345278593	0.744052166	6	RNF223
BAD	0.006255592	-0.324606292	0.464	0.619	1	0.800004486	1.254186363	6	BAD
DYNLL1	0.006341623	-0.339373101	0.971	0.979	1	7.476752349	9.724843867	6	DYNLL1
ASF1B.1	0.00640953	-0.345516075	0.159	0.314	1	0.306402477	0.659922064	6	ASF1B
LIMA1	0.006451191	-0.423014673	0.348	0.513	1	0.594416831	1.137676462	6	LIMA1
VEGFA	0.006474134	-0.251325986	0.232	0.415	1	0.507100897	0.793903134	6	VEGFA
SCIN	0.006533564	-0.278815678	0.072	0.208	1	0.084873297	0.31616671	6	SCIN
C9orf3	0.006534835	-0.310867426	0.159	0.298	1	0.192555372	0.47930925	6	C9orf3
NDUFS6	0.00654235	-0.336035052	0.783	0.888	1	3.174363934	4.269227381	6	NDUFS6
EPS8	0.006545899	-0.32683403	0.319	0.508	1	0.544708909	0.937463359	6	EPS8
MORF4L2	0.006618722	-0.279200585	0.913	0.913	1	3.716573638	4.723667151	6	MORF4L2
FLOT1	0.006627456	-0.270761468	0.435	0.624	1	0.902390529	1.295128461	6	FLOT1
KDM6B	0.006665372	0.46215862	0.319	0.219	1	0.857218135	0.348153391	6	KDM6B
EEF1E1	0.006780303	-0.328113114	0.58	0.647	1	0.977917438	1.483019034	6	EEF1E1
TMEM91	0.006801982	-0.352987805	0.116	0.272	1	0.196087489	0.527646485	6	TMEM91
B3GNT3	0.006831736	-0.329959675	0.232	0.392	1	0.296648683	0.629859179	6	B3GNT3
SYNGR2	0.006833762	0.283138448	0.696	0.638	1	1.940312104	1.416352366	6	SYNGR2
ZNF626	0.006861025	-0.323387426	0.319	0.491	1	0.500487422	0.877507475	6	ZNF626
SGCE	0.006864295	-0.351208868	0.246	0.409	1	0.332120418	0.699291516	6	SGCE
SSR4	0.00687256	0.558842983	0.826	0.892	1	5.654703601	3.517521376	6	SSR4
LARP6	0.006874774	-0.306474126	0.246	0.384	1	0.286958582	0.591558019	6	LARP6
DDA1	0.006934629	0.264437967	0.406	0.233	1	0.582289835	0.317292678	6	DDA1
WASF2	0.006995958	-0.299516397	0.609	0.75	1	1.427597963	1.987721994	6	WASF2
PFN2	0.007003007	-0.370902495	0.464	0.601	1	0.844007813	1.384599965	6	PFN2
JAK1	0.007075755	-0.376949442	0.348	0.477	1	0.50254206	0.951190742	6	JAK1
PGRMC1	0.007108708	-0.291253727	0.681	0.804	1	1.891568036	2.53842116	6	PGRMC1
RGS2	0.007116867	0.724614217	0.261	0.141	1	1.082223697	0.260076088	6	RGS2
F11R	0.007177017	0.326805251	0.536	0.379	1	0.987022985	0.584253618	6	F11R
XRCC5.2	0.00721202	-0.305853379	0.667	0.767	1	1.632651226	2.254350826	6	XRCC5
PRSS22	0.007308774	-0.363695027	0.435	0.614	1	1.048929008	1.636392232	6	PRSS22
ACBD6	0.007378299	0.290658	0.377	0.238	1	0.60602929	0.31297569	6	ACBD6
LEO1	0.007471745	0.285963186	0.232	0.151	1	0.431424013	0.174045158	6	LEO1
ARL4A.1	0.007543918	-0.477931414	0.406	0.518	1	0.61896996	1.254812751	6	ARL4A
SYS1	0.007566457	0.260899892	0.377	0.272	1	0.628532865	0.359120096	6	SYS1
PTGER4	0.007577546	-0.272812801	0.058	0.171	1	0.055958708	0.275768199	6	PTGER4
ACTN4	0.007649209	-0.374779275	0.623	0.759	1	1.400796736	2.112971865	6	ACTN4
CXADR.2	0.007664547	-0.31334795	0.594	0.753	1	1.671335428	2.319369169	6	CXADR
SLC19A1	0.007691031	-0.272136098	0.13	0.28	1	0.136705239	0.372679001	6	SLC19A1
ARHGAP5	0.007709063	-0.275148715	0.203	0.332	1	0.233082542	0.492176395	6	ARHGAP5
RP13-188A5.1	0.007727406	0.2550046	0.188	0.082	1	0.327021148	0.112023104	6	RP13-188A5.1
IL1RN	0.007772956	-0.286965696	0.072	0.199	1	0.081427898	0.319419357	6	IL1RN
C5orf45	0.007824295	0.317154819	0.174	0.132	1	0.530563374	0.228508605	6	C5orf45
RABL6	0.007845988	-0.283771785	0.203	0.34	1	0.229544827	0.496815205	6	RABL6
KDSR	0.007852033	-0.334075775	0.275	0.416	1	0.335394826	0.683358121	6	KDSR
NAMPT.1	0.007876686	0.45685177	0.536	0.406	1	1.368735422	0.725800014	6	NAMPT
ZDHHC12	0.008037625	-0.351830964	0.667	0.738	1	1.592398944	2.308365699	6	ZDHHC12
CDKN2B	0.008072711	0.323590015	0.478	0.408	1	1.225498147	0.778348759	6	CDKN2B
USB1	0.008158467	-0.305179603	0.261	0.441	1	0.385272428	0.711604442	6	USB1
PLBD1	0.008281594	-0.297097756	0.203	0.369	1	0.279679972	0.572304688	6	PLBD1
H2AFV.1	0.00838138	-0.368633311	0.768	0.853	1	2.611353781	3.662724113	6	H2AFV
APOE	0.008382903	1.347898236	0.203	0.133	1	2.176642134	0.247988237	6	APOE
ERO1L	0.008400337	-0.396850095	0.377	0.489	1	0.542543628	1.030959385	6	ERO1L
SPRR3	0.008465434	-0.522948245	0.101	0.244	1	0.198534441	0.72216051	6	SPRR3
NSMCE1	0.008475606	0.464340155	0.478	0.334	1	1.044057697	0.481538138	6	NSMCE1
SNX17	0.008540812	-0.321571492	0.275	0.43	1	0.343924081	0.679489917	6	SNX17
UPF3B	0.008579996	0.318756719	0.391	0.263	1	0.71405244	0.374259573	6	UPF3B
RBM4	0.008633619	0.326290144	0.348	0.197	1	0.601086952	0.277002647	6	RBM4
NR2F6	0.008663783	-0.305008887	0.188	0.317	1	0.188146522	0.467867399	6	NR2F6
MT1E	0.008663832	0.607643245	0.42	0.341	1	2.441953402	1.258843502	6	MT1E
PRPF4B	0.008810736	0.356411021	0.551	0.423	1	1.162126984	0.688848874	6	PRPF4B
CCDC14	0.0088312	0.316127815	0.333	0.265	1	0.74789015	0.403945277	6	CCDC14
NUDT4	0.008994218	-0.322090143	0.261	0.369	1	0.277937215	0.597600956	6	NUDT4
C1QTNF6	0.009015208	-0.269616666	0.145	0.298	1	0.228152854	0.480522889	6	C1QTNF6
AMD1	0.00922767	-0.365707822	0.362	0.497	1	0.516468291	0.953990095	6	AMD1
RAP1A	0.009326069	-0.283963779	0.435	0.596	1	0.75792894	1.140340803	6	RAP1A
HES4	0.00933744	-0.28218575	0.696	0.723	1	1.560660073	2.113854424	6	HES4
CDKN2D.1	0.009350206	-0.272785649	0.13	0.213	1	0.103901963	0.333666272	6	CDKN2D
RPL31	0.009570826	0.368259103	0.986	0.998	1	25.29322831	19.36980523	6	RPL31
TMEM55B	0.009585701	0.326344858	0.377	0.261	1	0.672857203	0.334194911	6	TMEM55B
IDH3A	0.009632822	-0.254765936	0.174	0.34	1	0.237192819	0.476146901	6	IDH3A
RCAN3	0.009653978	-0.277757043	0.188	0.351	1	0.246856234	0.51157459	6	RCAN3
UBE2F	0.009655538	0.273307533	0.348	0.263	1	0.636328817	0.353931876	6	UBE2F
PDIA4	0.009758528	0.376286512	0.71	0.686	1	2.602998523	1.775815248	6	PDIA4
EIF5A	0.009783031	0.307234235	0.928	0.844	1	4.487024741	3.434556557	6	EIF5A
TARS	0.009869378	0.260121696	0.42	0.36	1	0.889577076	0.577829888	6	TARS
RP1-313I6.12	0.00988632	-0.420442705	0.217	0.34	1	0.271819131	0.702124094	6	RP1-313I6.12
ABI2	0.009919114	-0.300728692	0.232	0.401	1	0.31427749	0.618882866	6	ABI2
UTP11L	0.009978985	-0.263762932	0.42	0.598	1	0.858744726	1.2316203	6	UTP11L
TUBA1B.2	1.08016062838023e-312	1.773122649	1	0.922	3.54E-308	31.84886557	8.610749829	2	TUBA1B
HMGB2.2	5.72E-271	1.693380589	0.974	0.58	1.87E-266	9.149248969	2.138163414	2	HMGB2
TOP2A.2	3.01E-251	1.775912039	0.86	0.17	9.84E-247	3.781670632	0.396293977	2	TOP2A
UBE2C.1	7.98E-249	1.951693809	0.935	0.37	2.61E-244	7.267292053	1.137198699	2	UBE2C
NUSAP1.1	4.98E-240	1.655534372	0.893	0.235	1.63E-235	3.981309858	0.581168132	2	NUSAP1
TUBB.2	9.82E-233	1.395499189	0.998	0.889	3.22E-228	17.360577	5.979096614	2	TUBB
CKS1B-ENSG00000173207.1	2.54E-226	1.453967334	0.977	0.626	8.30E-222	7.937867701	2.262467106	2	CKS1B-ENSG00000173207
BIRC5.2	1.54E-217	1.311553921	0.855	0.191	5.03E-213	2.484144964	0.40371566	2	BIRC5
HIST1H4C.2	2.09E-213	2.375924438	0.912	0.573	6.85E-209	18.7589134	2.806611317	2	HIST1H4C
CDKN3.1	3.15E-212	1.318773599	0.83	0.184	1.03E-207	2.328592398	0.334351372	2	CDKN3
CDK1.1	3.10E-208	1.31052719	0.807	0.166	1.01E-203	2.295838394	0.328794783	2	CDK1
CDCA8.1	8.80E-203	1.304586662	0.813	0.174	2.88E-198	2.289171947	0.331578764	2	CDCA8
TPX2.1	6.08E-201	1.174653197	0.772	0.139	1.99E-196	1.840080558	0.258127955	2	TPX2
TUBA1C.2	6.41E-178	1.287284586	0.97	0.673	2.10E-173	6.339401517	2.007110409	2	TUBA1C
SMC4.1	3.47E-172	1.194285811	0.883	0.336	1.14E-167	2.882267405	0.696561445	2	SMC4
PRC1.1	4.92E-172	1.038099484	0.793	0.19	1.61E-167	1.791276135	0.359263701	2	PRC1
KIF23.1	8.12E-171	0.917767376	0.662	0.099	2.66E-166	1.182990614	0.155517053	2	KIF23
CDCA3.1	1.19E-168	0.935874091	0.671	0.107	3.91E-164	1.243653266	0.172815153	2	CDCA3
CENPF.1	5.00E-167	1.316316333	0.739	0.164	1.64E-162	2.380923451	0.35764004	2	CENPF
HMGB1.1	2.04E-165	1.003617431	1	0.973	6.68E-161	25.18769626	12.06105758	2	HMGB1
SPC25.1	4.25E-164	0.942261321	0.655	0.103	1.39E-159	1.246216986	0.168968439	2	SPC25
H2AFZ.1	8.15E-164	1.067831772	0.996	0.883	2.67E-159	11.49309716	4.959649572	2	H2AFZ
KPNA2.2	8.35E-164	1.486654382	0.862	0.404	2.73E-159	4.084308807	0.814280189	2	KPNA2
CDC20.1	3.13E-150	1.378882321	0.695	0.174	1.03E-145	2.500263632	0.34590937	2	CDC20
H2AFV.2	3.80E-150	0.909703505	0.996	0.821	1.24E-145	6.569680873	3.0292993	2	H2AFV
DEPDC1.1	5.41E-148	0.807281394	0.531	0.057	1.77E-143	0.895419643	0.083152141	2	DEPDC1
CCNB2.1	6.59E-148	1.106242312	0.734	0.197	2.16E-143	1.895297487	0.344872382	2	CCNB2
CENPA.1	3.32E-145	1.00349005	0.573	0.082	1.09E-140	1.306569851	0.150498365	2	CENPA
DTYMK.2	5.16E-145	0.992143537	0.932	0.527	1.69E-140	3.240328904	1.131741695	2	DTYMK
TACC3.1	5.75E-143	0.767158571	0.643	0.118	1.88E-138	1.02558684	0.190181308	2	TACC3
MAD2L1.1	1.48E-142	0.821567588	0.725	0.175	4.85E-138	1.261135945	0.279411313	2	MAD2L1
PLK1.1	1.60E-141	0.93618333	0.487	0.049	5.25E-137	1.052247513	0.072532533	2	PLK1
CCNA2.1	9.90E-140	0.634241246	0.515	0.058	3.24E-135	0.677987491	0.08109306	2	CCNA2
PTTG1.1	3.01E-139	1.237527597	0.758	0.224	9.84E-135	2.68193752	0.561505389	2	PTTG1
STMN1.1	5.08E-139	1.022918148	0.984	0.837	1.66E-134	9.966226283	4.396698521	2	STMN1
UBE2T.1	4.37E-138	1.022313936	0.855	0.368	1.43E-133	2.493767775	0.720072985	2	UBE2T
CKS2.1	1.87E-134	1.091397852	0.984	0.786	6.14E-130	8.27348173	3.352104652	2	CKS2
TUBB4B.2	2.09E-134	1.023806993	0.991	0.878	6.83E-130	10.76030441	4.783915626	2	TUBB4B
MELK.1	3.95E-134	0.718489639	0.63	0.123	1.29E-129	0.926973318	0.171085943	2	MELK
KIAA0101.2	1.52E-132	1.20786463	0.933	0.484	4.98E-128	5.627398445	1.869059779	2	KIAA0101
NDC80.1	6.32E-132	0.732441332	0.532	0.073	2.07E-127	0.860022395	0.119518726	2	NDC80
AURKB.1	1.43E-131	0.689791984	0.562	0.088	4.68E-127	0.831268019	0.135282212	2	AURKB
NUF2.1	6.94E-128	0.671881935	0.52	0.071	2.27E-123	0.747740535	0.097034644	2	NUF2
CENPW.1	2.71E-126	0.796804858	0.778	0.247	8.86E-122	1.489531028	0.433030324	2	CENPW
ZWINT.1	7.03E-125	0.819087774	0.732	0.212	2.30E-120	1.375331791	0.346338584	2	ZWINT
UBE2S.1	7.03E-125	1.012257464	0.865	0.414	2.30E-120	2.770792665	0.869445436	2	UBE2S
RRM2.2	1.86E-121	0.996923602	0.625	0.137	6.09E-117	1.648613876	0.327133898	2	RRM2
KIFC1.1	6.34E-119	0.615089879	0.543	0.094	2.08E-114	0.769681422	0.155405919	2	KIFC1
PBK.1	6.53E-119	0.594014039	0.499	0.071	2.14E-114	0.658881692	0.099004247	2	PBK
TK1.1	1.06E-116	0.825282039	0.73	0.222	3.47E-112	1.542357423	0.434834988	2	TK1
CENPN.1	2.10E-116	0.728485774	0.681	0.184	6.86E-112	1.137474238	0.290044881	2	CENPN
MKI67.1	7.60E-116	0.679808687	0.522	0.085	2.49E-111	0.812326855	0.131341504	2	MKI67
CALM2.1	9.38E-116	0.715214545	1	0.991	3.07E-111	22.86521545	13.5366498	2	CALM2
RACGAP1.1	1.57E-115	0.629789127	0.536	0.093	5.14E-111	0.741715741	0.125620149	2	RACGAP1
OIP5	1.43E-113	0.584533835	0.555	0.106	4.69E-109	0.725390559	0.150602199	2	OIP5
APOBEC3B.2	2.81E-110	0.944486137	0.853	0.379	9.19E-106	2.826016889	0.988054222	2	APOBEC3B
ASF1B.2	8.48E-110	0.815772397	0.72	0.226	2.78E-105	1.57125337	0.46073997	2	ASF1B
NUCKS1	1.43E-108	0.823840208	0.988	0.806	4.67E-104	6.650559207	3.32207766	2	NUCKS1
SMC2.1	3.84E-108	0.804766271	0.723	0.256	1.26E-103	1.415806769	0.382940218	2	SMC2
ASPM.1	1.83E-105	0.576305408	0.434	0.056	5.99E-101	0.615865636	0.083727342	2	ASPM
KIF22.1	3.44E-105	0.727003171	0.73	0.246	1.13E-100	1.311075994	0.396254112	2	KIF22
RAD51AP1.1	4.36E-104	0.594804408	0.595	0.145	1.43E-99	0.855673262	0.228704763	2	RAD51AP1
CCNB1.1	1.08E-100	0.812043884	0.489	0.089	3.54E-96	1.030645216	0.156603455	2	CCNB1
TMPO	9.27E-99	0.745276725	0.804	0.346	3.04E-94	1.64099944	0.575497288	2	TMPO
ARL6IP1.3	1.92E-98	1.231265494	0.967	0.808	6.29E-94	10.35205531	3.835335935	2	ARL6IP1
DLGAP5	9.61E-98	0.588066258	0.394	0.048	3.15E-93	0.598307016	0.063248118	2	DLGAP5
ANLN	3.59E-96	0.500808875	0.44	0.068	1.18E-91	0.540856586	0.088939435	2	ANLN
KIF2C	4.95E-96	0.446959336	0.38	0.044	1.62E-91	0.446825093	0.061372584	2	KIF2C
SPAG5	5.02E-95	0.432136119	0.398	0.053	1.64E-90	0.450940342	0.075384127	2	SPAG5
KNSTRN.1	7.86E-95	0.657539685	0.501	0.103	2.57E-90	0.802393246	0.142642525	2	KNSTRN
MYBL2	1.56E-94	0.627414972	0.569	0.143	5.11E-90	0.86850857	0.209551509	2	MYBL2
NEK2	2.00E-94	0.508114641	0.38	0.045	6.56E-90	0.515171383	0.065378703	2	NEK2
CKAP2L.1	1.90E-92	0.522517744	0.457	0.082	6.23E-88	0.617570235	0.126081005	2	CKAP2L
HMMR	5.14E-92	0.483415304	0.382	0.048	1.68E-87	0.50066513	0.073399242	2	HMMR
NCAPG	4.74E-90	0.405594181	0.387	0.055	1.55E-85	0.424120509	0.075104615	2	NCAPG
DEPDC1B	8.75E-90	0.471523884	0.412	0.063	2.86E-85	0.49040012	0.074880153	2	DEPDC1B
ARHGEF39	3.28E-88	0.43876448	0.392	0.057	1.08E-83	0.459415742	0.076707546	2	ARHGEF39
HMGN2	6.96E-88	0.745399881	0.984	0.833	2.28E-83	7.008051747	3.776822984	2	HMGN2
ECT2	1.32E-86	0.471136023	0.454	0.088	4.33E-82	0.549824651	0.118037806	2	ECT2
CEP55	2.68E-86	0.414978363	0.412	0.069	8.78E-82	0.455785657	0.091883998	2	CEP55
FAM64A	2.31E-85	0.44069741	0.389	0.058	7.57E-81	0.455662403	0.072500555	2	FAM64A
ANP32E.1	3.24E-85	0.69500024	0.758	0.321	1.06E-80	1.552449989	0.576671881	2	ANP32E
FAM83D.1	1.89E-84	0.560042996	0.431	0.078	6.19E-80	0.656232565	0.123392652	2	FAM83D
FAM111A.1	3.30E-84	0.620675571	0.599	0.181	1.08E-79	1.005306138	0.304183552	2	FAM111A
GPSM2	4.15E-84	0.5730666	0.508	0.122	1.36E-79	0.724671477	0.159300825	2	GPSM2
SGOL1	3.66E-83	0.438371628	0.396	0.063	1.20E-78	0.46265862	0.079393915	2	SGOL1
TYMS.2	3.75E-83	0.934482191	0.795	0.389	1.23E-78	2.92525538	1.053812286	2	TYMS
SPC24.1	5.01E-83	0.589611042	0.469	0.101	1.64E-78	0.745224858	0.159740386	2	SPC24
EMC9.1	6.96E-82	0.728502724	0.778	0.37	2.28E-77	1.740309456	0.653858835	2	EMC9
SGOL2	9.67E-82	0.488064575	0.443	0.088	3.16E-77	0.572198992	0.120947923	2	SGOL2
GTSE1	8.34E-81	0.392980613	0.319	0.035	2.73E-76	0.379182817	0.050323023	2	GTSE1
FOXM1	8.27E-80	0.474293107	0.427	0.083	2.71E-75	0.546471014	0.11317984	2	FOXM1
SKA1	1.64E-79	0.381995303	0.366	0.057	5.37E-75	0.400743265	0.074896129	2	SKA1
PLP2.1	1.10E-78	0.686811201	0.984	0.742	3.60E-74	4.841311939	2.628771535	2	PLP2
SKA3	1.11E-78	0.400918508	0.371	0.059	3.64E-74	0.422178632	0.077123875	2	SKA3
CDCA5	1.15E-78	0.477867198	0.445	0.095	3.75E-74	0.589893724	0.141604664	2	CDCA5
RHNO1	1.69E-78	0.599230359	0.695	0.275	5.54E-74	1.131637652	0.407106828	2	RHNO1
HJURP	2.50E-78	0.49002614	0.462	0.104	8.17E-74	0.615988673	0.150603646	2	HJURP
GGH	4.53E-77	0.614731308	0.8	0.384	1.48E-72	1.624721896	0.714078593	2	GGH
PRR11	5.77E-77	0.469527334	0.359	0.054	1.89E-72	0.488641193	0.075098413	2	PRR11
TROAP	4.14E-76	0.616043421	0.511	0.137	1.36E-71	0.889252751	0.232657762	2	TROAP
CDKN2D.2	7.62E-75	0.46996913	0.52	0.147	2.50E-70	0.725809371	0.245999929	2	CDKN2D
CCDC34	8.77E-75	0.617342625	0.737	0.325	2.87E-70	1.368971879	0.54426297	2	CCDC34
SHCBP1	1.48E-74	0.355649913	0.371	0.065	4.85E-70	0.381447728	0.079625578	2	SHCBP1
MTFR2	1.20E-73	0.383793087	0.37	0.064	3.94E-69	0.410063909	0.08070103	2	MTFR2
CENPE	1.29E-73	0.362030089	0.296	0.033	4.22E-69	0.34560444	0.046973032	2	CENPE
KIF20B	2.57E-72	0.516089362	0.485	0.128	8.41E-68	0.69847272	0.187682063	2	KIF20B
CENPU.1	8.13E-72	0.624736518	0.651	0.252	2.66E-67	1.196993498	0.424834231	2	CENPU
TUBG1.1	9.56E-71	0.607561464	0.762	0.365	3.13E-66	1.450928875	0.608557105	2	TUBG1
RAD21.1	2.01E-70	0.622295751	0.832	0.452	6.59E-66	1.860896997	0.858542662	2	RAD21
DEK.1	2.70E-70	0.597615312	0.998	0.939	8.84E-66	14.91360175	9.516430372	2	DEK
PHF19	6.72E-70	0.477302249	0.464	0.119	2.20E-65	0.604641591	0.152645478	2	PHF19
ZDHHC12.1	1.14E-69	0.658366319	0.94	0.694	3.74E-65	3.725957785	1.994344936	2	ZDHHC12
AURKA	1.33E-69	0.412267364	0.308	0.041	4.36E-65	0.405558106	0.056194645	2	AURKA
CMC2.1	1.80E-69	0.574850109	0.765	0.367	5.90E-65	1.441159242	0.638886902	2	CMC2
TMEM106C.1	2.49E-69	0.721883283	0.895	0.61	8.14E-65	3.157936352	1.520979508	2	TMEM106C
CASC5	6.16E-69	0.300606265	0.275	0.03	2.02E-64	0.276090505	0.036072089	2	CASC5
TTK	1.35E-68	0.360190329	0.31	0.043	4.43E-64	0.356386152	0.056708629	2	TTK
CALM3	8.09E-68	0.688746526	0.874	0.548	2.65E-63	2.529059097	1.189402286	2	CALM3
C18orf56	1.99E-67	0.452324418	0.506	0.154	6.53E-63	0.704326909	0.245631789	2	C18orf56
RHEB	5.78E-66	0.570741997	0.986	0.844	1.89E-61	5.78567464	3.568594065	2	RHEB
RCCD1	9.97E-66	0.377301193	0.48	0.143	3.26E-61	0.561599389	0.202238561	2	RCCD1
CKAP2	2.29E-65	0.463913567	0.436	0.11	7.50E-61	0.583467545	0.148040654	2	CKAP2
KIAA1524	7.58E-65	0.313400694	0.305	0.047	2.48E-60	0.316541638	0.059477137	2	KIAA1524
BUB1	8.08E-65	0.305138267	0.259	0.027	2.64E-60	0.275101974	0.032022455	2	BUB1
KIF4A	3.50E-64	0.310171658	0.278	0.035	1.15E-59	0.295628528	0.044983731	2	KIF4A
ARHGAP11B.1	1.06E-63	0.321156022	0.335	0.067	3.45E-59	0.403232393	0.123186838	2	ARHGAP11B
TRIP13	1.24E-63	0.373310974	0.368	0.076	4.06E-59	0.423995035	0.099336567	2	TRIP13
LSM3	2.15E-63	0.567117581	1	0.948	7.05E-59	15.29339995	9.997458084	2	LSM3
H2AFX.1	1.52E-62	0.549704969	0.641	0.265	4.98E-58	1.144721797	0.465187757	2	H2AFX
ARHGAP11A	1.49E-61	0.327153735	0.327	0.06	4.88E-57	0.349447161	0.075654495	2	ARHGAP11A
PKMYT1	3.74E-60	0.38079405	0.417	0.113	1.23E-55	0.526237701	0.172173088	2	PKMYT1
ANP32B	1.08E-59	0.533640265	0.982	0.827	3.52E-55	5.303901616	3.354794842	2	ANP32B
MIS18BP1	1.14E-59	0.389499563	0.49	0.161	3.74E-55	0.614722508	0.232670059	2	MIS18BP1
MZT1.1	8.48E-59	0.506998252	0.648	0.283	2.77E-54	1.016368389	0.418888271	2	MZT1
FANCI	1.21E-58	0.375669839	0.389	0.096	3.97E-54	0.463440593	0.12794314	2	FANCI
RNASEH2A.1	3.46E-57	0.54835032	0.827	0.482	1.13E-52	1.854432052	0.951865172	2	RNASEH2A
LSM4	2.62E-56	0.532103124	0.96	0.73	8.59E-52	3.437057209	2.068428637	2	LSM4
MXD3	8.12E-56	0.323616708	0.259	0.036	2.66E-51	0.307517316	0.044790254	2	MXD3
RTKN2	1.36E-55	0.271040268	0.31	0.065	4.46E-51	0.312885341	0.088016668	2	RTKN2
NCAPH	6.00E-55	0.261040679	0.252	0.036	1.96E-50	0.250936017	0.043888282	2	NCAPH
MGME1	1.53E-54	0.404406246	0.494	0.172	5.00E-50	0.644554834	0.242538769	2	MGME1
CDCA4	1.85E-54	0.552990069	0.665	0.317	6.05E-50	1.226272979	0.51744101	2	CDCA4
HMGB3.1	5.44E-54	0.582981183	0.888	0.612	1.78E-49	2.813583216	1.545882786	2	HMGB3
CENPK	5.63E-54	0.386516034	0.464	0.153	1.84E-49	0.587443827	0.214354388	2	CENPK
LSM5	7.92E-54	0.497023477	0.967	0.769	2.59E-49	3.885216369	2.461503926	2	LSM5
ORC6	9.40E-54	0.311505696	0.518	0.207	3.08E-49	0.672226307	0.347480513	2	ORC6
POC1A	2.83E-53	0.284115755	0.285	0.051	9.26E-49	0.286226953	0.056307204	2	POC1A
HN1.2	4.09E-53	0.612423714	0.993	0.927	1.34E-48	12.74529937	7.990757731	2	HN1
TMEM237.1	4.62E-52	0.423674841	0.627	0.284	1.51E-47	0.90312642	0.418824904	2	TMEM237
ITGB3BP	5.36E-52	0.448343386	0.692	0.343	1.75E-47	1.167327008	0.588399112	2	ITGB3BP
ZNF714	1.35E-50	0.359645594	0.555	0.233	4.43E-46	0.719395133	0.340020929	2	ZNF714
CDC25B	1.66E-50	0.336272033	0.308	0.067	5.43E-46	0.38718829	0.09877165	2	CDC25B
KIF18A	1.90E-50	0.269132904	0.243	0.036	6.23E-46	0.259348861	0.045030526	2	KIF18A
TMPO-AS1	2.53E-50	0.291739767	0.285	0.056	8.30E-46	0.310964056	0.070947949	2	TMPO-AS1
C14orf80	3.21E-50	0.333169517	0.384	0.109	1.05E-45	0.429155768	0.134450493	2	C14orf80
BUB3	5.33E-50	0.421502944	0.737	0.396	1.75E-45	1.247971045	0.678439469	2	BUB3
BCL2L12	1.44E-49	0.369832167	0.637	0.303	4.72E-45	0.891281113	0.463610478	2	BCL2L12
H3F3A	1.54E-49	0.37435284	1	0.999	5.03E-45	32.81586197	25.08729375	2	H3F3A
DBF4	3.56E-49	0.367379035	0.408	0.125	1.16E-44	0.500985207	0.163547997	2	DBF4
HIST2H2AC	8.47E-49	0.321133759	0.275	0.052	2.77E-44	0.340079005	0.072653636	2	HIST2H2AC
CENPM	8.27E-48	0.357359264	0.375	0.108	2.71E-43	0.466311408	0.144591077	2	CENPM
WDR34	2.15E-47	0.583055097	0.844	0.591	7.05E-43	2.618414907	1.415468012	2	WDR34
LMNB1	3.53E-46	0.387277573	0.454	0.162	1.16E-41	0.57830823	0.206728737	2	LMNB1
RDM1	8.50E-46	0.318349956	0.385	0.123	2.78E-41	0.467435487	0.176863603	2	RDM1
IDH2.1	9.79E-46	0.606361298	0.912	0.712	3.21E-41	4.105241763	2.353384668	2	IDH2
C21orf58	1.79E-45	0.287039384	0.327	0.091	5.87E-41	0.396406353	0.144469837	2	C21orf58
DCK	4.42E-45	0.383891075	0.524	0.219	1.45E-40	0.714284092	0.313772196	2	DCK
DDX39A	1.22E-44	0.358049283	0.59	0.278	4.01E-40	0.840551161	0.436032667	2	DDX39A
ATAD2.1	1.36E-44	0.453378505	0.552	0.241	4.45E-40	0.916156678	0.39942777	2	ATAD2
CTSV.1	2.07E-44	0.327734841	0.538	0.24	6.77E-40	0.740836561	0.387075118	2	CTSV
HMGN1	2.77E-43	0.385355862	0.998	0.966	9.06E-39	12.73186401	9.512979568	2	HMGN1
MRPL51	3.66E-43	0.405747553	0.984	0.854	1.20E-38	4.780049001	3.363041421	2	MRPL51
RAN	1.30E-42	0.393178454	0.998	0.929	4.26E-38	8.597787216	6.308236768	2	RAN
VRK1	1.52E-42	0.328636464	0.49	0.203	4.99E-38	0.611068568	0.282875737	2	VRK1
CDKN2C	3.10E-42	0.308381351	0.294	0.075	1.02E-37	0.380705223	0.114984758	2	CDKN2C
LBR	4.26E-42	0.384173431	0.515	0.22	1.39E-37	0.715105732	0.314144652	2	LBR
SAC3D1	1.68E-41	0.503373854	0.718	0.414	5.48E-37	1.462762062	0.737368031	2	SAC3D1
KIF5B.1	2.07E-41	0.504169671	0.94	0.746	6.78E-37	3.905499495	2.458701175	2	KIF5B
DSCC1	6.85E-41	0.251078353	0.294	0.078	2.24E-36	0.309246533	0.100118118	2	DSCC1
RPL34.2	8.67E-41	-0.641733177	1	0.993	2.84E-36	10.62104915	17.13118852	2	RPL34
HP1BP3.1	1.81E-40	0.389729534	0.849	0.565	5.92E-36	1.946881632	1.249274253	2	HP1BP3
SKA2	3.38E-40	0.550013427	0.816	0.538	1.11E-35	2.243179178	1.215136042	2	SKA2
REEP4	3.62E-40	0.382766749	0.574	0.276	1.19E-35	0.854382493	0.422247063	2	REEP4
MOXD1.1	4.75E-40	0.38584972	0.706	0.401	1.55E-35	1.354725822	0.802137845	2	MOXD1
RNF26	1.35E-39	0.351733866	0.405	0.145	4.41E-35	0.513411114	0.185972107	2	RNF26
LRR1	1.39E-39	0.280306598	0.426	0.166	4.54E-35	0.480911448	0.219406194	2	LRR1
NCAPG2	1.48E-39	0.303074688	0.326	0.095	4.84E-35	0.383772255	0.121579459	2	NCAPG2
MIR4435-1HG.1	2.47E-39	0.428388885	0.623	0.324	8.09E-35	1.425740605	0.802546404	2	MIR4435-1HG
RPS12	3.12E-39	-0.435992104	1	0.998	1.02E-34	14.68288089	20.21644154	2	RPS12
SUMO2	4.56E-39	0.382060767	0.998	0.97	1.49E-34	11.7699535	8.798905398	2	SUMO2
SAE1	5.03E-39	0.337700529	0.695	0.396	1.65E-34	1.117164144	0.675315249	2	SAE1
BLOC1S1	1.05E-38	0.348832263	0.916	0.667	3.43E-34	2.361231943	1.639304557	2	BLOC1S1
NRM	1.67E-38	0.38135293	0.445	0.177	5.46E-34	0.634640941	0.254942134	2	NRM
CDK5RAP2	2.40E-38	0.286078535	0.336	0.106	7.86E-34	0.383911867	0.134985239	2	CDK5RAP2
IFI27L1	3.21E-38	0.279096261	0.585	0.303	1.05E-33	0.797462811	0.481301858	2	IFI27L1
CSE1L	3.23E-38	0.318586807	0.55	0.265	1.06E-33	0.715022936	0.375199632	2	CSE1L
ZWILCH	3.90E-38	0.298570532	0.455	0.192	1.28E-33	0.558334939	0.267016067	2	ZWILCH
PIN1.1	4.64E-38	0.34601275	0.823	0.539	1.52E-33	1.627193233	1.066958706	2	PIN1
BTG3	5.21E-38	0.522568273	0.746	0.463	1.71E-33	1.876553098	1.002459173	2	BTG3
MZT2A	1.87E-37	0.401104053	0.986	0.902	6.11E-33	6.274190262	4.508588168	2	MZT2A
G2E3	6.05E-37	0.27461707	0.408	0.161	1.98E-32	0.468191514	0.213709452	2	G2E3
PAIP1	6.58E-37	0.297119942	0.87	0.607	2.15E-32	1.868282452	1.334424868	2	PAIP1
RCC1	8.85E-37	0.279212055	0.643	0.358	2.90E-32	0.940546768	0.59909001	2	RCC1
MZT2B.1	1.32E-36	0.35272081	0.993	0.907	4.32E-32	6.403101875	4.797412224	2	MZT2B
SLC25A5.1	2.00E-36	0.421687212	0.975	0.839	6.56E-32	5.429507557	3.799955505	2	SLC25A5
DNAJC9	2.21E-36	0.319469032	0.585	0.302	7.22E-32	0.826504775	0.463696555	2	DNAJC9
COL9A2	3.01E-36	0.301979043	0.578	0.302	9.85E-32	0.911922564	0.550834839	2	COL9A2
CEP57	4.84E-36	0.315423932	0.531	0.256	1.58E-31	0.7033128	0.368807403	2	CEP57
CKLF	5.77E-36	0.453262237	0.926	0.745	1.89E-31	3.663983577	2.406524238	2	CKLF
RALY	6.19E-36	0.408654431	0.93	0.748	2.03E-31	3.338869822	2.268581954	2	RALY
RRM1	1.51E-35	0.305663842	0.389	0.146	4.95E-31	0.473810577	0.192415696	2	RRM1
NFYB	3.06E-35	0.253484479	0.627	0.352	1.00E-30	0.894181169	0.588967751	2	NFYB
TP53I13.1	4.14E-35	0.371856929	0.743	0.459	1.36E-30	1.383073319	0.841608516	2	TP53I13
RANBP1.1	9.21E-35	0.428317714	0.961	0.828	3.01E-30	4.864084227	3.357764132	2	RANBP1
HNRNPA2B1	9.22E-35	0.351139723	0.996	0.953	3.02E-30	9.59624696	7.307081709	2	HNRNPA2B1
RPA3.1	2.66E-34	0.399419242	0.958	0.795	8.72E-30	4.057330177	2.834282748	2	RPA3
RPS18	7.57E-34	-0.341515762	1	0.999	2.48E-29	33.16408049	42.28886754	2	RPS18
MAPRE1	9.04E-34	0.251417392	0.846	0.592	2.96E-29	1.76656537	1.324110432	2	MAPRE1
CHPT1.1	9.06E-34	0.301070227	0.711	0.437	2.97E-29	1.341326964	0.900338196	2	CHPT1
ATP6V1G1	1.72E-33	-0.265666302	0.956	0.895	5.63E-29	3.226379108	4.08091555	2	ATP6V1G1
TCF19.1	3.31E-33	0.294230265	0.394	0.158	1.08E-28	0.491856792	0.216620137	2	TCF19
VKORC1.1	3.77E-33	0.352168055	0.925	0.707	1.23E-28	2.73461593	1.925720248	2	VKORC1
RPS25	3.85E-33	-0.425218086	0.998	0.989	1.26E-28	8.837489149	12.20953911	2	RPS25
YY1	4.47E-33	0.288075573	0.818	0.557	1.46E-28	1.639500856	1.161734824	2	YY1
DHFR	4.95E-33	0.359009791	0.415	0.171	1.62E-28	0.593143644	0.242173384	2	DHFR
EBP	9.01E-33	0.288401163	0.804	0.542	2.95E-28	1.607273423	1.134858903	2	EBP
TRIOBP	9.35E-33	0.31234684	0.546	0.283	3.06E-28	0.777000014	0.431072589	2	TRIOBP
PMF1.1	1.03E-32	0.284432377	0.762	0.495	3.37E-28	1.314898562	0.900681238	2	PMF1
PTMA	1.53E-32	0.283841636	1	1	5.02E-28	82.1804026	67.32445426	2	PTMA
SNRNP25	1.93E-32	0.324402849	0.729	0.456	6.33E-28	1.295425743	0.833193293	2	SNRNP25
TPRKB	2.28E-32	0.305088945	0.776	0.509	7.48E-28	1.41019788	0.95079564	2	TPRKB
CENPH	3.45E-32	0.266180563	0.419	0.182	1.13E-27	0.499245366	0.246649541	2	CENPH
NUP37	6.06E-32	0.304644805	0.539	0.278	1.98E-27	0.742497074	0.410797993	2	NUP37
SH3BGRL3.1	8.22E-32	-0.453004761	0.701	0.676	2.69E-27	1.145773759	1.937324658	2	SH3BGRL3
KPNB1	1.50E-31	0.262964803	0.797	0.542	4.92E-27	1.603999295	1.170104107	2	KPNB1
VBP1	1.61E-31	0.272437386	0.785	0.526	5.28E-27	1.373553804	0.965111765	2	VBP1
TAGLN2	2.03E-31	0.332533384	0.998	0.951	6.64E-27	10.46172581	8.102223433	2	TAGLN2
RAD23A.1	4.17E-31	0.328711995	0.932	0.728	1.37E-26	2.911176747	2.114262898	2	RAD23A
DUT.1	4.41E-31	0.485078378	0.949	0.795	1.44E-26	4.942089463	3.245374862	2	DUT
USP1	4.62E-31	0.435997239	0.739	0.482	1.51E-26	1.622071134	0.938189438	2	USP1
PTGES3.1	9.97E-31	0.305193224	0.995	0.915	3.26E-26	6.950323631	5.434465738	2	PTGES3
[truncated: 11,148 more rows]
