# Supplementary material for: Epithelial plasticity can generate multi-lineage phenotypes in human and murine bladder cancers
Source: Nat Commun. 2020 May 21;11:2540. doi: 10.1038/s41467-020-16162-3 (PMC7242345; doi:10.1038/s41467-020-16162-3)
Supplement: Supplementary file 6 — Supplementary Data 3 [file 41467_2020_16162_MOESM6_ESM.csv]

	p_val	avg_logFC	pct_in_cluster	pct_out_cluster	p_val_adj	avg_UMI_in_cluster	avg_UMI_out_cluster	cluster	gene
KRT19	1.43E-52	1.548989506	1	0.809	4.67E-48	53.28010041	17.55018897	0	KRT19
VIM	4.54E-51	-3.630179133	0.382	0.685	1.49E-46	0.576978891	18.52624295	0	VIM
S100P	1.61E-46	1.353735623	0.994	0.793	5.26E-42	34.60539786	12.93159415	0	S100P
AQP3	2.57E-44	1.295721185	0.989	0.564	8.43E-40	12.92845556	4.673512554	0	AQP3
TACSTD2	2.70E-44	1.224033356	1	0.66	8.83E-40	17.31869137	6.841943157	0	TACSTD2
KRT17	3.80E-43	1.444514901	0.994	0.555	1.24E-38	19.56068177	6.55431686	0	KRT17
FXYD3	1.19E-42	1.085014473	0.994	0.641	3.91E-38	12.16454253	5.205601304	0	FXYD3
C19orf33	2.33E-42	1.105043113	0.989	0.494	7.61E-38	7.757193437	3.071119208	0	C19orf33
LGALS1	3.13E-42	-3.685955619	0.708	0.829	1.02E-37	1.891176175	36.20983639	0	LGALS1
CLDN4	3.86E-42	1.54004948	0.989	0.732	1.26E-37	33.52680829	10.87285996	0	CLDN4
SPARC	1.29E-40	-3.899828995	0.506	0.771	4.22E-36	0.74269056	25.01272107	0	SPARC
SMIM22	1.08E-39	0.83133004	0.961	0.414	3.52E-35	4.103694168	1.868331642	0	SMIM22
PERP	4.55E-39	1.012881791	0.994	0.657	1.49E-34	8.757022804	3.835145181	0	PERP
KLF5	8.08E-39	1.040342667	0.961	0.434	2.65E-34	5.359955253	2.092286408	0	KLF5
MGST1	1.57E-38	0.894565681	0.978	0.464	5.13E-34	4.13367714	1.761451686	0	MGST1
VSIG2	1.65E-38	1.035922132	0.933	0.392	5.42E-34	3.291243732	1.092856962	0	VSIG2
CALD1	2.00E-38	-3.346395213	0.264	0.627	6.54E-34	0.406667573	13.3072713	0	CALD1
AGR2	2.81E-37	1.215711047	0.955	0.47	9.21E-33	7.50276758	2.660958591	0	AGR2
BGN	1.28E-36	-3.106194542	0.146	0.561	4.21E-32	0.14156857	8.830140672	0	BGN
CTSH	5.87E-36	1.035621073	0.983	0.599	1.92E-31	6.052334232	2.440169805	0	CTSH
CXADR	8.58E-36	0.898275959	0.916	0.376	2.81E-31	2.970584987	1.130328061	0	CXADR
ADIRF	2.57E-35	1.254707996	0.989	0.655	8.40E-31	20.43736203	7.983934971	0	ADIRF
SERPINH1	6.74E-35	-1.979968421	0.331	0.685	2.21E-30	0.37369035	4.418994776	0	SERPINH1
PIM1	1.31E-34	0.995609367	0.966	0.561	4.29E-30	4.937181535	1.977639005	0	PIM1
SELM	1.44E-34	-2.16637748	0.236	0.613	4.70E-30	0.299958145	4.835444905	0	SELM
EZR	2.05E-34	1.055802038	0.961	0.533	6.72E-30	4.79412257	1.787145205	0	EZR
COL6A2	4.18E-34	-2.728123534	0.135	0.566	1.37E-29	0.236540418	7.193233498	0	COL6A2
SPINT2	9.31E-34	0.965329191	0.972	0.536	3.05E-29	5.702166306	2.432591779	0	SPINT2
AKR1C2	1.23E-33	0.967572732	0.921	0.406	4.03E-29	4.842161195	1.987480784	0	AKR1C2
CD9	1.40E-33	0.997365478	1	0.782	4.57E-29	10.44990731	4.735417614	0	CD9
FBP1	1.72E-33	1.045186525	0.826	0.296	5.63E-29	2.355832618	0.626176932	0	FBP1
HPGD	2.45E-33	0.999564891	0.876	0.345	8.03E-29	4.022899398	1.512207253	0	HPGD
SNCG	8.27E-33	1.220853802	0.949	0.522	2.71E-28	10.27868959	3.838881978	0	SNCG
MFGE8	4.20E-32	-1.687852757	0.157	0.561	1.37E-27	0.158212527	2.73149244	0	MFGE8
MIR205HG	4.30E-32	0.825937401	0.933	0.434	1.41E-27	4.846094073	2.297872547	0	MIR205HG
GPRC5A	1.33E-31	0.833230908	0.944	0.464	4.34E-27	5.237282144	2.50080478	0	GPRC5A
MPZL2	3.04E-31	0.652907579	0.933	0.442	9.95E-27	2.583623837	1.279174887	0	MPZL2
OVOL1	8.33E-31	1.178166901	0.871	0.378	2.73E-26	4.270397623	1.329055323	0	OVOL1
CD99	1.73E-30	-1.583103256	0.624	0.826	5.67E-26	1.223599363	5.662206769	0	CD99
PHLDA2	1.82E-30	1.193214306	0.966	0.68	5.97E-26	10.81929446	4.168901489	0	PHLDA2
S100A11	5.42E-30	0.778565591	1	0.994	1.78E-25	41.15681485	23.57515093	0	S100A11
PTRF	6.95E-30	-1.530214509	0.163	0.591	2.27E-25	0.211897972	2.500310137	0	PTRF
KRT13	1.12E-29	1.558557233	0.921	0.522	3.65E-25	16.08815694	4.80126557	0	KRT13
GADD45A	1.35E-29	0.923525231	0.955	0.55	4.43E-25	5.603054342	2.481256914	0	GADD45A
PSCA	2.29E-29	1.648202259	0.944	0.605	7.51E-25	23.53955929	6.829038703	0	PSCA
CYB5A	2.35E-29	0.885082382	0.949	0.605	7.69E-25	3.549183157	1.46318526	0	CYB5A
FN1	7.83E-29	-3.088136664	0.315	0.613	2.56E-24	0.62009397	12.77723201	0	FN1
BTBD16	8.34E-29	0.721762123	0.747	0.243	2.73E-24	1.671259876	0.619735467	0	BTBD16
ELF3	9.59E-29	0.903396809	0.955	0.528	3.14E-24	9.860498963	4.806310292	0	ELF3
TPM2	2.46E-28	-2.736892857	0.258	0.544	8.05E-24	0.286316159	7.575008722	0	TPM2
COL6A1	3.39E-28	-2.221846965	0.124	0.508	1.11E-23	0.148935413	4.359671817	0	COL6A1
PRKCDBP	3.68E-28	-1.621044425	0.219	0.564	1.21E-23	0.253615934	2.856093	0	PRKCDBP
KRT8	6.09E-28	0.974697616	0.961	0.599	1.99E-23	6.674072277	2.904924721	0	KRT8
SH3YL1	8.56E-28	0.733419225	0.899	0.428	2.80E-23	2.436140301	1.066758356	0	SH3YL1
COL1A2	1.11E-27	-4.258909637	0.567	0.727	3.62E-23	1.31877174	43.39331212	0	COL1A2
IGFBP4	1.42E-27	-1.448234136	0.646	0.768	4.65E-23	0.990016043	4.430233358	0	IGFBP4
EPHA2	2.73E-27	0.886247643	0.826	0.345	8.94E-23	2.465284728	0.874786426	0	EPHA2
NREP	3.89E-27	-1.609028632	0.101	0.497	1.27E-22	0.121613314	2.421440863	0	NREP
VAMP8	5.08E-27	0.675827756	0.933	0.486	1.66E-22	3.116806736	1.577009699	0	VAMP8
COL3A1	5.84E-27	-4.152721135	0.567	0.727	1.91E-22	1.124350402	36.78503062	0	COL3A1
GSTP1	1.73E-26	0.730311738	1	0.981	5.67E-22	17.74515969	10.29908837	0	GSTP1
COL5A2	1.75E-26	-1.983775035	0.062	0.448	5.72E-22	0.134463162	3.487104547	0	COL5A2
KRT7	1.78E-26	1.294615178	0.916	0.508	5.82E-22	9.683303358	3.354993982	0	KRT7
DHRS3	1.88E-26	0.700768273	0.938	0.508	6.16E-22	3.084465679	1.512944986	0	DHRS3
COL1A1	1.99E-26	-4.749947338	0.669	0.735	6.51E-22	1.24308922	59.3563787	0	COL1A1
SFN	4.13E-26	1.154982171	0.871	0.414	1.35E-21	5.779111597	2.044307414	0	SFN
TNFRSF21	4.47E-26	0.711077673	0.927	0.5	1.46E-21	2.860437042	1.358200707	0	TNFRSF21
LAMB3	5.05E-26	0.807855562	0.854	0.381	1.65E-21	3.074197284	1.32730498	0	LAMB3
AEBP1	6.39E-26	-2.277044695	0.118	0.483	2.09E-21	0.143058925	4.540224632	0	AEBP1
TMSB10	6.40E-26	-1.151268489	1	0.997	2.10E-21	22.87640074	52.03165831	0	TMSB10
ANXA6	7.91E-26	-0.995027143	0.006	0.359	2.59E-21	0.003031665	0.99916049	0	ANXA6
SERPINB5	8.29E-26	0.898979	0.77	0.307	2.71E-21	2.023731523	0.621524755	0	SERPINB5
PCOLCE	8.94E-26	-1.772755973	0.09	0.456	2.93E-21	0.103851418	2.771927555	0	PCOLCE
TUBA1A	9.01E-26	-1.771824999	0.5	0.682	2.95E-21	0.674923062	4.719622082	0	TUBA1A
SORL1	1.39E-25	0.489982877	0.685	0.227	4.54E-21	1.046413879	0.457115336	0	SORL1
MYL9	1.71E-25	-2.50375588	0.376	0.602	5.60E-21	0.535046905	7.706172584	0	MYL9
FLNA	2.80E-25	-1.244674889	0.292	0.627	9.17E-21	0.338445083	2.171648374	0	FLNA
IGFBP7	2.90E-25	-2.896023441	0.899	0.923	9.49E-21	3.779874757	34.58004076	0	IGFBP7
CD55	3.04E-25	1.024888542	0.921	0.619	9.94E-21	5.300435868	2.09633828	0	CD55
LINC00152	3.18E-25	-2.05576556	0.152	0.558	1.04E-20	0.277663637	4.312068082	0	LINC00152
CLIC4	3.32E-25	-0.98266162	0.056	0.439	1.09E-20	0.044278542	1.063606928	0	CLIC4
S100A2	3.34E-25	0.811847451	0.994	0.765	1.09E-20	31.95471085	17.7727143	0	S100A2
COX7A1	3.98E-25	-1.26477436	0.051	0.414	1.30E-20	0.044184467	1.509066943	0	COX7A1
BTG2	4.14E-25	0.932493267	0.978	0.71	1.35E-20	9.800599992	4.658996663	0	BTG2
DCN	5.11E-25	-3.145196655	0.202	0.547	1.67E-20	0.363318873	11.06135173	0	DCN
SPOCD1	7.48E-25	0.793736855	0.854	0.395	2.45E-20	3.442197045	1.56247252	0	SPOCD1
EMP3	1.51E-24	-1.298540475	0.096	0.483	4.94E-20	0.111559961	1.734214161	0	EMP3
THY1	2.11E-24	-2.33194179	0.18	0.475	6.89E-20	0.212327474	5.103857334	0	THY1
COL6A3	2.12E-24	-2.197776448	0.124	0.453	6.93E-20	0.248660958	4.728503296	0	COL6A3
NNMT	2.19E-24	-1.60131066	0.107	0.481	7.18E-20	0.115201445	2.383731269	0	NNMT
MXRA8	4.67E-24	-1.365150411	0.056	0.403	1.53E-19	0.044607277	1.690941578	0	MXRA8
CSTA	6.43E-24	0.605782471	0.624	0.182	2.11E-19	1.147819375	0.411364083	0	CSTA
CALU	7.38E-24	-1.240593697	0.32	0.586	2.42E-19	0.339730969	2.165727374	0	CALU
ETS2	8.04E-24	0.814900125	0.966	0.669	2.63E-19	5.857621495	2.898200111	0	ETS2
COL5A1	8.67E-24	-1.784197499	0.107	0.431	2.84E-19	0.095733862	2.774001325	0	COL5A1
CDH11	1.01E-23	-0.937785056	0.006	0.337	3.32E-19	0.004109412	0.923456945	0	CDH11
PABPC1	1.14E-23	0.614935239	1	0.983	3.73E-19	18.36570921	11.64501806	0	PABPC1
FKBP10	1.16E-23	-0.976534491	0.073	0.439	3.81E-19	0.06851807	1.102558289	0	FKBP10
IL32	1.60E-23	-1.752545621	0.225	0.572	5.23E-19	0.367116812	3.606535527	0	IL32
FSTL1	1.99E-23	-1.384012464	0.27	0.552	6.52E-19	0.36038041	2.550500968	0	FSTL1
TCF4	2.19E-23	-1.255700545	0.129	0.492	7.18E-19	0.130063618	1.698400588	0	TCF4
PDLIM2	2.41E-23	-1.176410455	0.084	0.45	7.90E-19	0.08569342	1.453816259	0	PDLIM2
HMGA1	3.80E-23	0.742835633	0.865	0.431	1.24E-18	3.352425112	1.600851164	0	HMGA1
ACTN1	4.56E-23	-1.230119633	0.309	0.564	1.49E-18	0.332933311	2.126880826	0	ACTN1
BAIAP2	4.62E-23	0.70650187	0.753	0.298	1.51E-18	1.53703069	0.554703105	0	BAIAP2
TAGLN	6.29E-23	-3.450964917	0.416	0.605	2.06E-18	0.614356582	16.65401221	0	TAGLN
C1R	6.37E-23	-1.983772719	0.197	0.541	2.08E-18	0.240680635	3.907215116	0	C1R
SERINC2	7.05E-23	0.739305995	0.899	0.503	2.31E-18	3.416701693	1.645725525	0	SERINC2
HTRA1	8.48E-23	-1.677155148	0.101	0.461	2.78E-18	0.143408333	2.65658236	0	HTRA1
RAP2B	9.81E-23	0.971006676	0.809	0.401	3.21E-18	3.069613876	1.076113392	0	RAP2B
TSTD1	1.43E-22	0.651257161	0.831	0.39	4.67E-18	1.925435957	0.862698886	0	TSTD1
SERPINF1	1.67E-22	-1.871542066	0.09	0.428	5.45E-18	0.110520544	3.063655632	0	SERPINF1
WFDC2	1.68E-22	0.707907429	0.837	0.398	5.50E-18	3.472613228	1.738167262	0	WFDC2
GPR110	1.93E-22	0.603086081	0.742	0.293	6.32E-18	1.480113567	0.632768329	0	GPR110
PDLIM3	2.74E-22	-1.381453192	0.034	0.378	8.98E-18	0.047784755	1.729800592	0	PDLIM3
CTHRC1	2.85E-22	-2.648516236	0.213	0.506	9.35E-18	0.227426827	6.696237162	0	CTHRC1
C1S	3.09E-22	-2.084467135	0.107	0.448	1.01E-17	0.129821034	3.791779094	0	C1S
TGFB1I1	3.20E-22	-1.089337231	0.107	0.445	1.05E-17	0.096859676	1.333857054	0	TGFB1I1
FABP5	4.73E-22	0.985487809	0.933	0.622	1.55E-17	12.85385215	5.996956236	0	FABP5
AKR1C3	4.88E-22	0.816529175	0.82	0.398	1.60E-17	2.499760077	0.987185908	0	AKR1C3
PMP22	6.01E-22	-0.974925645	0.051	0.409	1.97E-17	0.062790002	1.088956147	0	PMP22
SDC4	6.72E-22	0.84637867	0.865	0.464	2.20E-17	3.436551916	1.467517269	0	SDC4
KLF4	6.82E-22	0.675719637	0.921	0.528	2.23E-17	4.366085324	2.359276057	0	KLF4
GPX2	6.98E-22	0.990644282	0.871	0.478	2.29E-17	5.802388707	2.423322395	0	GPX2
FAM3B	8.25E-22	0.787542145	0.775	0.348	2.70E-17	2.089305185	0.789727886	0	FAM3B
BTF3	8.61E-22	0.578511924	1	0.983	2.82E-17	15.25276683	9.883732592	0	BTF3
TIMP2	1.35E-21	-1.472349403	0.129	0.489	4.43E-17	0.237658217	2.434172165	0	TIMP2
FILIP1L	1.53E-21	-1.243326594	0.045	0.387	5.00E-17	0.048537047	1.482346364	0	FILIP1L
TRIM29	1.62E-21	0.507970568	0.68	0.246	5.31E-17	0.998733319	0.405531148	0	TRIM29
TPM1	1.76E-21	-1.878683828	0.528	0.641	5.75E-17	0.699686977	5.250418998	0	TPM1
RCN3	1.89E-21	-1.073643533	0.056	0.39	6.19E-17	0.064390579	1.240267766	0	RCN3
CYSTM1	2.11E-21	0.80462424	0.944	0.66	6.90E-17	5.184899193	2.540923907	0	CYSTM1
MMP2	2.43E-21	-2.277870478	0.365	0.622	7.97E-17	0.476870807	6.162256098	0	MMP2
SLC14A1	2.70E-21	0.253677106	0.798	0.392	8.84E-17	1.767222947	1.321024541	0	SLC14A1
SPINK1	3.56E-21	1.395939877	0.927	0.669	1.17E-16	56.578656	20.87971942	0	SPINK1
LUM	3.70E-21	-3.777047495	0.573	0.718	1.21E-16	1.187531494	28.98878741	0	LUM
TSPAN4	4.03E-21	-0.896766493	0.073	0.423	1.32E-16	0.082834921	1.016117628	0	TSPAN4
GALNT1	5.25E-21	0.590185347	0.865	0.45	1.72E-16	2.130040795	1.07915327	0	GALNT1
SERPING1	5.39E-21	-1.25848675	0.5	0.599	1.76E-16	0.654487722	2.958273598	0	SERPING1
ERRFI1	5.69E-21	0.768720722	0.888	0.492	1.86E-16	3.827545241	1.83346829	0	ERRFI1
MYLK	5.74E-21	-1.301470349	0.045	0.39	1.88E-16	0.062380941	1.618556111	0	MYLK
SYTL1	6.40E-21	0.493071825	0.674	0.254	2.10E-16	1.111042485	0.499918164	0	SYTL1
SPON2	6.48E-21	-2.034074186	0.124	0.431	2.12E-16	0.208792166	3.950727017	0	SPON2
FAP	7.45E-21	-0.878319252	0.011	0.309	2.44E-16	0.005544603	0.848424771	0	FAP
EHF	8.06E-21	0.520680541	0.607	0.196	2.64E-16	0.98250715	0.381892633	0	EHF
F11R	8.97E-21	0.509094468	0.753	0.323	2.94E-16	1.352051283	0.652700205	0	F11R
RAB25	9.12E-21	0.613939303	0.725	0.293	2.99E-16	1.344687337	0.532042426	0	RAB25
NDFIP2	1.06E-20	0.660953908	0.837	0.434	3.47E-16	2.074931759	0.944771269	0	NDFIP2
MEG3	1.06E-20	-1.48680545	0.034	0.356	3.49E-16	0.046585067	1.933239819	0	MEG3
TSPAN13	1.09E-20	0.411968025	0.753	0.337	3.56E-16	1.22657359	0.673486914	0	TSPAN13
SLC20A1	1.21E-20	0.775874629	0.86	0.464	3.95E-16	2.878755829	1.26532702	0	SLC20A1
DHRS2	1.30E-20	1.374654556	0.657	0.246	4.27E-16	4.332955448	1.056627793	0	DHRS2
MYH9	1.44E-20	-1.029073589	0.579	0.74	4.70E-16	0.836913152	2.748613298	0	MYH9
MIR4435-1HG	1.70E-20	-1.500097426	0.124	0.503	5.55E-16	0.218401852	2.446393577	0	MIR4435-1HG
IRF6	1.98E-20	0.617035433	0.708	0.282	6.49E-16	1.25478633	0.470141779	0	IRF6
MSN	2.13E-20	-0.973275181	0.135	0.461	6.96E-16	0.109022561	1.177335755	0	MSN
MAFF	2.41E-20	0.639106525	0.961	0.652	7.89E-16	4.444246042	2.4958075	0	MAFF
MFAP2	2.45E-20	-1.176808752	0.067	0.381	8.01E-16	0.062790716	1.402716249	0	MFAP2
PTMS	2.93E-20	-1.009642524	0.702	0.807	9.60E-16	1.244740937	3.519588672	0	PTMS
MT-ND3	3.01E-20	0.66960323	1	0.97	9.86E-16	67.93265572	42.33655187	0	MT-ND3
OSTC	3.21E-20	-0.820599949	0.635	0.724	1.05E-15	0.946048532	2.436994728	0	OSTC
PKP3	3.63E-20	0.413643577	0.562	0.171	1.19E-15	0.656437216	0.243528821	0	PKP3
ITGB6	4.12E-20	0.570651924	0.719	0.296	1.35E-15	1.455003698	0.652984589	0	ITGB6
PDGFRB	4.37E-20	-1.135216165	0.039	0.331	1.43E-15	0.028564018	1.259256001	0	PDGFRB
EPCAM	4.68E-20	0.551249754	0.629	0.215	1.53E-15	1.005156095	0.368376085	0	EPCAM
TIPARP	5.47E-20	0.512099511	0.916	0.536	1.79E-15	3.084424703	1.864003739	0	TIPARP
IFITM2	5.96E-20	-1.29185468	0.59	0.779	1.95E-15	1.26364316	4.542363099	0	IFITM2
EID1	7.48E-20	-0.756334508	0.848	0.837	2.45E-15	1.850091855	3.814356327	0	EID1
VCAN	7.88E-20	-2.25860627	0.09	0.384	2.58E-15	0.117321987	4.346709405	0	VCAN
LRRFIP1	7.97E-20	0.715160917	0.955	0.685	2.61E-15	4.234891437	2.188767036	0	LRRFIP1
FOSL1	8.47E-20	0.689489605	0.815	0.406	2.77E-15	2.451047699	1.13990212	0	FOSL1
KRT18	1.19E-19	0.829578115	0.938	0.616	3.89E-15	6.301910493	3.108739515	0	KRT18
DKK3	1.26E-19	-1.06371698	0.051	0.37	4.11E-15	0.058526425	1.212648472	0	DKK3
PPIC	1.36E-19	-0.863403561	0.506	0.622	4.45E-15	0.630223399	1.965906753	0	PPIC
NBL1	1.37E-19	-1.827402809	0.32	0.552	4.48E-15	0.330760471	3.72283694	0	NBL1
RTN4	1.43E-19	0.688629583	0.989	0.89	4.69E-15	7.115243654	4.035045545	0	RTN4
CLEC11A	1.54E-19	-1.177416779	0.09	0.401	5.04E-15	0.114927277	1.521647104	0	CLEC11A
SPTSSB	1.56E-19	0.525504614	0.579	0.185	5.09E-15	0.995826962	0.386533074	0	SPTSSB
TMPRSS4	1.71E-19	0.649176359	0.747	0.329	5.60E-15	1.731133562	0.741491595	0	TMPRSS4
TOB1	1.79E-19	0.757128137	0.921	0.586	5.87E-15	4.202718952	2.078308109	0	TOB1
A2M	2.61E-19	-1.654754944	0.067	0.378	8.56E-15	0.058922897	2.334227373	0	A2M
EMILIN1	2.71E-19	-1.011768105	0.034	0.331	8.88E-15	0.028563374	1.073975413	0	EMILIN1
SOX15	2.84E-19	0.431348337	0.567	0.185	9.30E-15	0.79079264	0.327995224	0	SOX15
PPDPF	2.90E-19	0.605630256	1	0.964	9.50E-15	16.91493853	10.7734149	0	PPDPF
PIM3	3.05E-19	0.534047116	0.944	0.599	9.98E-15	3.332703717	1.992228744	0	PIM3
CTSK	3.55E-19	-1.98307719	0.135	0.425	1.16E-14	0.151275502	3.551399749	0	CTSK
LOXL2	3.79E-19	-0.9594563	0.028	0.334	1.24E-14	0.032988548	1.008725685	0	LOXL2
ANXA10	3.88E-19	0.823417609	0.697	0.285	1.27E-14	2.250047424	0.836607269	0	ANXA10
LAMA4	3.98E-19	-0.96661945	0.118	0.398	1.30E-14	0.095667467	1.141214695	0	LAMA4
GYPC	4.27E-19	-0.705130781	0.022	0.326	1.40E-14	0.024029336	0.669467289	0	GYPC
IFITM3	4.75E-19	-1.179550024	0.938	0.959	1.55E-14	6.329773878	15.60238633	0	IFITM3
ZG16B	5.49E-19	0.463789737	0.618	0.221	1.80E-14	0.882401915	0.364890256	0	ZG16B
CLDN7	6.15E-19	0.705053739	0.719	0.307	2.01E-14	1.931359628	0.798153565	0	CLDN7
METTL7A	7.11E-19	0.519040537	0.669	0.262	2.33E-14	1.124518936	0.482565316	0	METTL7A
S100A6	8.21E-19	0.674354128	1	0.997	2.69E-14	86.43099032	53.78536726	0	S100A6
FOXQ1	8.59E-19	0.566895662	0.736	0.326	2.81E-14	1.785018021	0.880076023	0	FOXQ1
C1orf106	9.10E-19	0.563216121	0.652	0.246	2.98E-14	1.08224492	0.409246175	0	C1orf106
PPAP2C	1.00E-18	0.628870524	0.697	0.287	3.28E-14	1.424522436	0.567896231	0	PPAP2C
KRTCAP3	1.03E-18	0.535581174	0.657	0.251	3.36E-14	1.025895581	0.397626281	0	KRTCAP3
GPRC5C	1.05E-18	0.524584513	0.702	0.293	3.43E-14	1.081527774	0.446993354	0	GPRC5C
MAST4	1.06E-18	0.655934489	0.809	0.409	3.48E-14	2.096423216	0.965189154	0	MAST4
LMO7	1.13E-18	0.734949813	0.82	0.428	3.70E-14	2.515744293	1.112396024	0	LMO7
HBEGF	1.36E-18	0.856199639	0.708	0.312	4.44E-14	2.436134941	0.898140857	0	HBEGF
PKIG	1.57E-18	-0.873193224	0.185	0.489	5.14E-14	0.175086765	1.15242133	0	PKIG
RPL41	1.60E-18	0.438773787	1	1	5.25E-14	129.2756344	95.11233442	0	RPL41
ALDH1A3	1.63E-18	0.647415806	0.596	0.202	5.34E-14	1.182571842	0.393403736	0	ALDH1A3
PMAIP1	1.63E-18	0.672221262	0.865	0.481	5.35E-14	3.695960698	1.946901976	0	PMAIP1
ARL6IP1	2.41E-18	0.628380651	0.961	0.693	7.89E-14	3.486299777	1.902196844	0	ARL6IP1
ANXA5	2.43E-18	-0.899060659	0.596	0.721	7.96E-14	0.87881569	2.503712032	0	ANXA5
SLC2A1	2.48E-18	0.589074942	0.815	0.417	8.12E-14	2.561056089	1.367279771	0	SLC2A1
AKR1C1	2.65E-18	0.7453948	0.747	0.343	8.69E-14	3.001936828	1.387173778	0	AKR1C1
POSTN	3.23E-18	-2.562306163	0.163	0.398	1.06E-13	0.246720033	6.363765521	0	POSTN
SIK1	3.31E-18	0.716232159	0.916	0.616	1.08E-13	3.741548186	1.886109503	0	SIK1
MGP	3.48E-18	-2.419171713	0.202	0.503	1.14E-13	0.352229587	6.232587299	0	MGP
MAOA	3.60E-18	0.488001791	0.635	0.238	1.18E-13	0.903640417	0.357318411	0	MAOA
SOWAHC	3.86E-18	0.79446343	0.725	0.326	1.26E-13	2.369842744	0.942908338	0	SOWAHC
RARRES2	4.62E-18	-2.672683532	0.298	0.503	1.51E-13	0.463815872	8.333496391	0	RARRES2
PDLIM7	5.12E-18	-0.970296369	0.174	0.481	1.68E-13	0.187526803	1.326653617	0	PDLIM7
COL18A1	5.69E-18	-1.834507566	0.124	0.425	1.86E-13	0.132895613	3.040468264	0	COL18A1
GATA3	5.80E-18	0.683648619	0.747	0.348	1.90E-13	2.009783379	0.87385723	0	GATA3
IGFBP2	6.14E-18	0.76561237	0.854	0.478	2.01E-13	5.271019673	2.688636631	0	IGFBP2
ECM1	7.17E-18	-0.609135279	0.034	0.343	2.35E-13	0.182238885	0.803321789	0	ECM1
VKORC1	8.00E-18	-0.845262803	0.534	0.693	2.62E-13	0.688399518	2.033365042	0	VKORC1
ALOX5	8.48E-18	0.49640902	0.596	0.21	2.78E-13	0.894888771	0.34322794	0	ALOX5
PPARG	8.77E-18	0.603749403	0.607	0.218	2.87E-13	1.092273611	0.37680298	0	PPARG
GNG11	9.98E-18	-1.366044472	0.067	0.367	3.27E-13	0.054855176	1.719024994	0	GNG11
ANGPTL2	1.05E-17	-0.785363526	0.006	0.262	3.45E-13	0.002751079	0.728268111	0	ANGPTL2
TGIF1	1.08E-17	0.694382634	0.927	0.641	3.54E-13	3.630226957	1.861358525	0	TGIF1
SYT8	1.16E-17	0.757768946	0.764	0.37	3.81E-13	3.083435913	1.414985689	0	SYT8
ITGB1	1.18E-17	-0.884282543	0.904	0.876	3.85E-13	2.64397318	5.726214948	0	ITGB1
DUSP5	1.30E-17	0.684064424	0.742	0.348	4.25E-13	1.823061283	0.757099662	0	DUSP5
INHBA	1.48E-17	-1.362848942	0.039	0.318	4.86E-13	0.036821735	1.666628422	0	INHBA
ASS1	1.51E-17	0.619850081	0.64	0.249	4.94E-13	1.359150634	0.535190254	0	ASS1
TRIB1	1.51E-17	0.728857837	0.843	0.481	4.95E-13	2.770800067	1.275230677	0	TRIB1
RPS6	1.83E-17	0.515412765	1	1	6.01E-13	67.30146541	46.78320974	0	RPS6
GLT8D2	1.86E-17	-0.586878552	0.006	0.257	6.09E-13	0.002965571	0.50644775	0	GLT8D2
RAB11FIP1	2.23E-17	0.659745258	0.635	0.246	7.30E-13	1.378208904	0.505382589	0	RAB11FIP1
JUP	2.29E-17	0.603527056	0.787	0.398	7.48E-13	1.783167864	0.83172239	0	JUP
MT-CO2	2.64E-17	0.574614324	1	1	8.64E-13	80.25444195	53.5595732	0	MT-CO2
DUOX2	2.87E-17	0.525841538	0.573	0.196	9.39E-13	1.12932141	0.478928387	0	DUOX2
COL8A1	3.05E-17	-1.114181762	0.022	0.287	9.99E-13	0.022720625	1.213905836	0	COL8A1
ITGA5	3.51E-17	-0.721067012	0.028	0.309	1.15E-12	0.025023718	0.68964985	0	ITGA5
AP2S1	4.55E-17	-0.75237092	0.657	0.765	1.49E-12	0.986014995	2.345559345	0	AP2S1
ENTPD1	4.74E-17	-0.846150841	0.022	0.29	1.55E-12	0.019178486	0.832175332	0	ENTPD1
CTGF	5.22E-17	-1.906749802	0.219	0.481	1.71E-12	0.545141426	4.793714907	0	CTGF
EFEMP2	6.82E-17	-0.852740444	0.09	0.387	2.23E-12	0.12560633	1.032764084	0	EFEMP2
TRAF4	7.18E-17	0.657911141	0.837	0.481	2.35E-12	2.649895684	1.313286719	0	TRAF4
MMP14	7.56E-17	-1.323302769	0.427	0.577	2.48E-12	0.537572234	2.847595026	0	MMP14
FABP4	8.61E-17	1.254155623	0.893	0.646	2.82E-12	23.01482701	9.067948858	0	FABP4
CERCAM	9.52E-17	-0.818450665	0.124	0.343	3.12E-12	0.089903503	0.922056936	0	CERCAM
CYP4B1	9.91E-17	0.45186786	0.506	0.152	3.24E-12	0.666553358	0.218409967	0	CYP4B1
SEC61G	1.05E-16	-0.750114287	0.893	0.931	3.43E-12	2.412315924	4.739263089	0	SEC61G
CCDC80	1.12E-16	-0.947119362	0.051	0.334	3.67E-12	0.048074706	1.020708077	0	CCDC80
SDCBP2	1.78E-16	0.565616367	0.629	0.251	5.84E-12	1.259339464	0.526560412	0	SDCBP2
SLC2A3	1.80E-16	-0.77465349	0.039	0.312	5.89E-12	0.033934716	0.768833905	0	SLC2A3
ACTA2	1.85E-16	-3.21180228	0.427	0.536	6.06E-12	0.46436302	12.56742969	0	ACTA2
ISLR	2.00E-16	-1.369597434	0.034	0.293	6.56E-12	0.02918502	1.659398173	0	ISLR
FBN1	2.26E-16	-0.638534772	0.017	0.279	7.39E-12	0.015947911	0.581574162	0	FBN1
TMEM30B	2.31E-16	0.353848886	0.478	0.146	7.55E-12	0.592332121	0.245989915	0	TMEM30B
PARD6B	3.04E-16	0.462953428	0.517	0.169	9.96E-12	0.813574153	0.315747184	0	PARD6B
EFNA1	3.17E-16	0.527720479	0.663	0.285	1.04E-11	1.31805435	0.607918088	0	EFNA1
MT-ND4	3.80E-16	0.511383948	1	0.994	1.24E-11	76.75711712	53.55043811	0	MT-ND4
CDH1	4.00E-16	0.457194054	0.573	0.21	1.31E-11	0.862298585	0.356501222	0	CDH1
SLPI	4.19E-16	0.826653562	0.73	0.351	1.37E-11	3.579166951	1.581897278	0	SLPI
SLC19A2	4.46E-16	0.258349828	0.449	0.141	1.46E-11	0.433723825	0.198655699	0	SLC19A2
FAM127A	4.50E-16	-0.672826352	0.258	0.514	1.47E-11	0.226950039	0.955995235	0	FAM127A
DMKN	4.82E-16	0.515389064	0.68	0.301	1.58E-11	1.198557208	0.538119942	0	DMKN
ALDH1L1	5.22E-16	0.512975006	0.539	0.182	1.71E-11	0.803350406	0.263744441	0	ALDH1L1
MFAP4	5.28E-16	-1.719520729	0.062	0.309	1.73E-11	0.067083588	2.514194203	0	MFAP4
DUSP2	6.10E-16	1.0538817	0.719	0.356	2.00E-11	4.024225236	1.42002079	0	DUSP2
RBM47	6.34E-16	0.51124048	0.584	0.218	2.08E-11	0.886812139	0.323823061	0	RBM47
RASEF	7.06E-16	0.356127906	0.5	0.166	2.31E-11	0.630422493	0.273781615	0	RASEF
ODC1	7.31E-16	0.764197164	0.73	0.362	2.39E-11	2.397121369	1.00016026	0	ODC1
PRDX5	8.39E-16	0.544296873	0.994	0.914	2.75E-11	7.171901747	4.603681601	0	PRDX5
CDKN1A	8.78E-16	0.466471216	0.978	0.735	2.87E-11	5.647753651	3.811196437	0	CDKN1A
NSG1	9.41E-16	0.500695646	0.517	0.169	3.08E-11	0.739584986	0.229479361	0	NSG1
KDM6B	1.02E-15	0.588479129	0.882	0.544	3.32E-11	3.069474632	1.706378134	0	KDM6B
MGST2	1.02E-15	0.495060024	0.916	0.608	3.34E-11	2.954067012	1.805537697	0	MGST2
TIMP1	1.13E-15	-1.817248684	0.899	0.903	3.70E-11	2.776973762	12.31037622	0	TIMP1
KDELR2	1.19E-15	-0.808251247	0.669	0.776	3.91E-11	1.054083145	2.596879496	0	KDELR2
RIPK4	1.22E-15	0.551445248	0.489	0.152	4.01E-11	0.778034626	0.213217466	0	RIPK4
TMEM45B	1.52E-15	0.450528038	0.461	0.133	4.97E-11	0.639431411	0.199694861	0	TMEM45B
WEE1	1.74E-15	0.483699582	0.742	0.37	5.70E-11	1.490427033	0.781007461	0	WEE1
FOXA1	1.86E-15	0.407796156	0.551	0.202	6.10E-11	0.790836596	0.349885977	0	FOXA1
CAV1	1.99E-15	-1.259296095	0.236	0.552	6.53E-11	0.444392454	2.457571014	0	CAV1
LCN2	2.09E-15	1.295085567	0.489	0.157	6.84E-11	2.788176766	0.543727474	0	LCN2
B3GNT5	2.18E-15	0.494437973	0.64	0.273	7.15E-11	1.120028213	0.504876913	0	B3GNT5
COL12A1	2.21E-15	-1.139102814	0.096	0.362	7.23E-11	0.10873743	1.44192783	0	COL12A1
ITGA6	2.38E-15	0.434644655	0.713	0.348	7.79E-11	1.418295871	0.789238999	0	ITGA6
RPL10A	2.40E-15	0.471467109	0.994	0.997	7.87E-11	28.94266853	20.59557444	0	RPL10A
RPSAP58	2.46E-15	0.483162009	0.994	0.942	8.07E-11	9.759568039	6.697480168	0	RPSAP58
NUPR1	2.68E-15	-1.212988814	0.146	0.423	8.76E-11	0.217832799	1.823148246	0	NUPR1
COL4A2	2.86E-15	-1.796944199	0.084	0.329	9.36E-11	0.150504044	2.997810959	0	COL4A2
RPSA	2.92E-15	0.491976871	1	0.978	9.56E-11	16.2060865	11.23438961	0	RPSA
PRRX1	3.24E-15	-0.615819889	0.006	0.232	1.06E-10	0.004671915	0.539588011	0	PRRX1
DDAH2	3.29E-15	-0.683884049	0.202	0.442	1.08E-10	0.173686158	0.885478545	0	DDAH2
CAPG	3.60E-15	0.436408071	0.848	0.5	1.18E-10	2.228323588	1.385641272	0	CAPG
RHOC	3.60E-15	-0.695462032	0.82	0.84	1.18E-10	1.725941771	3.414398212	0	RHOC
CYB5R3	4.06E-15	-0.624871623	0.64	0.721	1.33E-10	0.875366783	1.891953603	0	CYB5R3
TSPAN1	4.30E-15	0.681541142	0.556	0.204	1.41E-10	1.526844733	0.575484844	0	TSPAN1
COL4A1	4.40E-15	-2.219229848	0.14	0.367	1.44E-10	0.174877264	4.470754811	0	COL4A1
SLC44A3	4.58E-15	0.423672567	0.5	0.163	1.50E-10	0.64592168	0.227074736	0	SLC44A3
CSTB	4.76E-15	0.575388194	0.994	0.892	1.56E-10	10.84810047	6.951327153	0	CSTB
C10orf99	4.84E-15	0.456774764	0.438	0.124	1.59E-10	0.70273008	0.240631783	0	C10orf99
EVA1B	4.98E-15	-0.640647693	0.073	0.329	1.63E-10	0.058050499	0.649531329	0	EVA1B
RPL8	5.26E-15	0.381363379	1	1	1.72E-10	34.27951448	26.08449755	0	RPL8
SHH	5.80E-15	0.607660647	0.624	0.262	1.90E-10	1.661919529	0.746911245	0	SHH
SDC2	6.15E-15	-1.359566585	0.169	0.403	2.01E-10	0.183842106	2.037834471	0	SDC2
7-Sep	6.73E-15	-0.811307593	0.657	0.727	2.20E-10	0.99061312	2.493130279	0	7-Sep
NEXN	7.01E-15	-0.500409012	0	0.196	2.29E-10	0	0.414614557	0	NEXN
SEC61B	7.21E-15	-0.556260731	0.899	0.873	2.36E-10	1.790494043	3.103290505	0	SEC61B
MT-CO3	7.24E-15	0.50300105	1	0.989	2.37E-10	76.57048645	53.73663701	0	MT-CO3
F2R	7.37E-15	-0.656832668	0.028	0.273	2.41E-10	0.023393938	0.613500764	0	F2R
ARF1	7.69E-15	-0.558059975	0.815	0.826	2.52E-10	1.406476049	2.543025967	0	ARF1
SCCPDH	7.89E-15	0.673799765	0.747	0.417	2.58E-10	1.829680657	0.773795242	0	SCCPDH
RABAC1	8.06E-15	-0.667682473	0.781	0.815	2.64E-10	1.57383832	3.088591433	0	RABAC1
EPPK1	8.12E-15	0.675696758	0.534	0.191	2.66E-10	1.180701323	0.365184016	0	EPPK1
REL	8.36E-15	0.517147892	0.882	0.564	2.74E-10	2.956340458	1.764500224	0	REL
ZNF385A	8.98E-15	0.351699121	0.601	0.254	2.94E-10	0.801915489	0.412090183	0	ZNF385A
WNT7B	9.92E-15	0.518245423	0.562	0.213	3.25E-10	0.952278965	0.363121154	0	WNT7B
UBE2E2	9.92E-15	-0.50589462	0.051	0.293	3.25E-10	0.033728173	0.46789776	0	UBE2E2
RPL23A	1.11E-14	0.378529324	1	0.994	3.62E-10	38.30239708	29.23224222	0	RPL23A
PLXDC1	1.11E-14	-0.78555038	0.022	0.276	3.64E-10	0.057157451	0.822274939	0	PLXDC1
CAPS	1.14E-14	0.552634683	0.646	0.287	3.72E-10	1.289967988	0.561240451	0	CAPS
NFE2L2	1.17E-14	0.53860107	0.966	0.746	3.83E-10	3.62952073	2.187138638	0	NFE2L2
HS3ST1	1.38E-14	0.596393208	0.522	0.185	4.51E-10	0.948720023	0.288894003	0	HS3ST1
RPS2	1.48E-14	0.471768626	1	1	4.85E-10	51.09697639	36.56609141	0	RPS2
ITGA1	1.48E-14	-0.89704898	0.101	0.373	4.85E-10	0.121772213	1.089023514	0	ITGA1
FAM110C	1.49E-14	0.44623495	0.494	0.163	4.88E-10	0.6971239	0.245613895	0	FAM110C
PXDN	1.52E-14	-0.605410047	0.022	0.262	4.97E-10	0.019354783	0.550857693	0	PXDN
C12orf57	1.64E-14	-0.541190279	0.882	0.884	5.38E-10	1.989268737	3.349901946	0	C12orf57
MMP11	1.67E-14	-3.785823979	0.534	0.63	5.46E-10	0.93188259	25.64571047	0	MMP11
MFSD2A	1.68E-14	0.467117379	0.478	0.152	5.48E-10	0.729003341	0.250775858	0	MFSD2A
CHN1	1.75E-14	-0.715431141	0.028	0.279	5.74E-10	0.038037897	0.70443107	0	CHN1
CLCA4	1.94E-14	0.638540223	0.539	0.199	6.36E-10	1.14213407	0.376026785	0	CLCA4
PALLD	2.05E-14	-0.952523132	0.213	0.442	6.70E-10	0.198137212	1.318700155	0	PALLD
ATF7IP2	2.11E-14	0.461381203	0.556	0.213	6.90E-10	0.914128898	0.39021381	0	ATF7IP2
SPARCL1	2.78E-14	-2.053453492	0.062	0.282	9.12E-10	0.065733041	3.423841173	0	SPARCL1
FOSB	2.79E-14	0.432745713	1	0.89	9.15E-10	15.92167193	11.53642858	0	FOSB
CAPZB	2.79E-14	-0.675501617	0.787	0.793	9.15E-10	1.330484145	2.722137407	0	CAPZB
FXYD6	2.96E-14	-0.374531266	0	0.188	9.71E-10	0	0.296418278	0	FXYD6
APP	3.05E-14	-0.752465503	0.725	0.776	1.00E-09	1.369715329	2.992186897	0	APP
ENG	3.26E-14	-1.479358628	0.129	0.398	1.07E-09	0.127916588	2.144910604	0	ENG
SDC1	3.57E-14	0.308446732	0.815	0.486	1.17E-09	1.846163774	1.298307679	0	SDC1
CRIP2	3.64E-14	-0.815317155	0.64	0.552	1.19E-09	0.903738068	2.349979225	0	CRIP2
MCAM	3.94E-14	-1.229822259	0.034	0.243	1.29E-09	0.024910839	1.403806335	0	MCAM
PRAC1	4.04E-14	0.498637287	0.354	0.08	1.32E-09	0.706185696	0.207595585	0	PRAC1
TP53TG1	4.07E-14	0.43451308	0.826	0.486	1.33E-09	1.630798931	0.946642434	0	TP53TG1
PROM2	4.24E-14	0.341188018	0.388	0.097	1.39E-09	0.394772597	0.101020939	0	PROM2
ANGPT2	4.29E-14	-1.178126861	0.028	0.262	1.40E-09	0.032742443	1.336918409	0	ANGPT2
DENND2C	4.33E-14	0.516230356	0.579	0.235	1.42E-09	1.121761925	0.483528281	0	DENND2C
MT-CO1	4.64E-14	0.493303855	1	0.992	1.52E-09	112.4636679	79.6041795	0	MT-CO1
P4HB	4.78E-14	-0.641540021	0.803	0.771	1.57E-09	1.59861408	3.053821082	0	P4HB
SGIP1	4.78E-14	-0.436745556	0	0.185	1.57E-09	0	0.353547536	0	SGIP1
OCIAD2	4.89E-14	0.4335525	0.882	0.564	1.60E-09	2.497754896	1.589864638	0	OCIAD2
TUBB	5.05E-14	-0.677996395	0.837	0.793	1.65E-09	2.222369502	4.155521359	0	TUBB
STAP2	5.74E-14	0.464307079	0.584	0.24	1.88E-09	0.842775103	0.335678632	0	STAP2
MT-CYB	6.10E-14	0.496596204	1	0.972	2.00E-09	49.48931869	34.78567036	0	MT-CYB
FGFR1	6.37E-14	-0.61828054	0.039	0.29	2.08E-09	0.04350758	0.601830639	0	FGFR1
LY96	6.78E-14	-0.524814902	0.028	0.268	2.22E-09	0.02408741	0.473404712	0	LY96
TMEM176B	6.89E-14	-1.059888661	0.079	0.32	2.25E-09	0.081112632	1.253871857	0	TMEM176B
LY6D	7.08E-14	0.853835731	0.77	0.448	2.32E-09	7.857575956	3.901000183	0	LY6D
C6orf141	7.17E-14	0.456379647	0.376	0.094	2.35E-09	0.670946824	0.217807561	0	C6orf141
DPYSL2	7.77E-14	-0.594813045	0.051	0.307	2.55E-09	0.056649799	0.595833741	0	DPYSL2
RPS4X	7.96E-14	0.405580806	0.994	1	2.61E-09	34.45237703	25.76414481	0	RPS4X
ITPKC	8.11E-14	0.62230654	0.624	0.282	2.65E-09	1.304703105	0.497207699	0	ITPKC
TUBB4B	8.78E-14	0.697328826	0.921	0.729	2.88E-09	4.60717119	2.458015392	0	TUBB4B
AVPI1	8.80E-14	0.59237669	0.618	0.273	2.88E-09	1.232483183	0.48069307	0	AVPI1
NAP1L1	8.87E-14	-0.497675937	0.933	0.878	2.90E-09	2.287491491	3.641731579	0	NAP1L1
COL15A1	9.52E-14	-0.868279603	0.028	0.273	3.12E-09	0.047411969	0.912034559	0	COL15A1
CSRP1	1.02E-13	-0.897083734	0.303	0.508	3.35E-09	0.304024024	1.428480972	0	CSRP1
NET1	1.05E-13	0.459269019	0.663	0.315	3.45E-09	1.28819791	0.664331503	0	NET1
IGF2	1.11E-13	-1.400687706	0.056	0.296	3.65E-09	0.096607551	1.895344506	0	IGF2
RPL7	1.14E-13	0.464735875	1	1	3.72E-09	41.13807911	29.53340904	0	RPL7
HCFC1R1	1.20E-13	-0.812528759	0.438	0.616	3.93E-09	0.560953807	1.741483144	0	HCFC1R1
MT-ATP6	1.21E-13	0.482806275	1	0.981	3.97E-09	48.9162439	34.71928257	0	MT-ATP6
CLDN1	1.21E-13	0.437021394	0.545	0.213	3.97E-09	0.901465336	0.40453273	0	CLDN1
ILK	1.31E-13	-0.602629297	0.393	0.561	4.28E-09	0.435330572	1.179522866	0	ILK
SSH3	1.32E-13	0.371715056	0.545	0.213	4.34E-09	0.649595421	0.274911565	0	SSH3
ADAMTS12	1.38E-13	-0.467895987	0.006	0.21	4.53E-09	0.003697011	0.388204212	0	ADAMTS12
ATF3	1.45E-13	0.541052109	0.978	0.79	4.73E-09	11.2332742	7.407556532	0	ATF3
RBP1	1.49E-13	-0.780313106	0.034	0.273	4.87E-09	0.042798639	0.791010396	0	RBP1
C9orf16	1.62E-13	0.631245618	0.978	0.851	5.31E-09	5.883591352	3.444175643	0	C9orf16
CTSB	1.68E-13	-0.632614161	0.837	0.809	5.49E-09	1.519683483	2.906446018	0	CTSB
RPLP0	1.71E-13	0.408435217	1	0.994	5.59E-09	30.55408804	22.77411622	0	RPLP0
ACSL5	1.75E-13	0.417641962	0.59	0.251	5.73E-09	0.871963162	0.401440101	0	ACSL5
CNN3	1.82E-13	-0.95125293	0.545	0.68	5.96E-09	0.890426743	2.655236803	0	CNN3
BAG1	1.84E-13	0.581280458	0.882	0.638	6.01E-09	2.72491937	1.489625495	0	BAG1
RPL27A	1.93E-13	0.34104966	1	0.997	6.32E-09	42.09094173	33.01886406	0	RPL27A
ITGA11	2.21E-13	-0.566843151	0.006	0.207	7.22E-09	0.004671915	0.488199153	0	ITGA11
GNA15	2.43E-13	0.422120717	0.489	0.171	7.95E-09	0.63507045	0.220296799	0	GNA15
DDR2	2.43E-13	-0.438907077	0.011	0.227	7.97E-09	0.011772349	0.371535339	0	DDR2
KIAA1522	2.60E-13	0.27871632	0.466	0.174	8.51E-09	0.525002695	0.257096561	0	KIAA1522
CD248	2.65E-13	-0.67590993	0.028	0.243	8.66E-09	0.023072843	0.634465357	0	CD248
IGFBP3	2.85E-13	0.416284911	0.82	0.492	9.34E-09	4.193660747	2.891879032	0	IGFBP3
PTMA	2.93E-13	-0.56775339	1	1	9.59E-09	25.76534939	38.67196547	0	PTMA
RAB10	2.93E-13	0.580506986	0.848	0.591	9.60E-09	2.032262127	1.027760814	0	RAB10
ABL2	3.04E-13	-0.642601566	0.067	0.312	9.96E-09	0.05231512	0.6428131	0	ABL2
TMEM176A	3.04E-13	-0.990462179	0.056	0.29	9.97E-09	0.061941059	1.109887204	0	TMEM176A
RGS12	3.30E-13	0.436487794	0.68	0.337	1.08E-08	1.188371866	0.617056535	0	RGS12
CTSS	3.52E-13	0.311881169	0.753	0.42	1.15E-08	1.276704746	0.834092039	0	CTSS
NTM	3.64E-13	-0.601406057	0.011	0.221	1.19E-08	0.011729357	0.534990228	0	NTM
GDI2	3.66E-13	-0.487826617	0.624	0.677	1.20E-08	0.842175498	1.583339271	0	GDI2
GDF15	3.67E-13	1.331124997	0.691	0.445	1.20E-08	8.228303329	2.667864716	0	GDF15
NID2	3.78E-13	-0.610252517	0.022	0.24	1.24E-08	0.020459301	0.557758039	0	NID2
PSAP	3.87E-13	-0.671441137	0.848	0.89	1.27E-08	2.106929044	3.948291293	0	PSAP
ACTG2	4.02E-13	-1.470927959	0.051	0.276	1.32E-08	0.042867542	1.890830232	0	ACTG2
BSG	4.12E-13	-0.509988641	0.837	0.851	1.35E-08	1.810283436	3.001953167	0	BSG
YPEL5	4.24E-13	0.571883989	0.927	0.696	1.39E-08	3.02370231	1.706896233	0	YPEL5
DDR1	4.29E-13	0.347052683	0.534	0.218	1.40E-08	0.694161133	0.331930139	0	DDR1
CYBA	4.34E-13	0.406679064	0.983	0.801	1.42E-08	4.982080579	3.512629332	0	CYBA
DUSP4	4.49E-13	0.448736623	0.68	0.34	1.47E-08	1.53695255	0.858785007	0	DUSP4
NACA	4.53E-13	0.364191283	1	0.992	1.48E-08	12.13908805	9.207813404	0	NACA
RP11-532F12.5	5.21E-13	0.321909781	0.494	0.188	1.70E-08	0.580322391	0.264273962	0	RP11-532F12.5
RPL3	5.54E-13	0.408381756	1	1	1.81E-08	47.40706626	35.47317788	0	RPL3
TSPAN6	5.54E-13	0.499694256	0.725	0.392	1.81E-08	1.233368264	0.579564559	0	TSPAN6
KCNN4	5.78E-13	0.386049043	0.433	0.138	1.89E-08	0.572349007	0.203196636	0	KCNN4
GREM1	6.07E-13	-0.667518907	0.017	0.215	1.99E-08	0.008658157	0.602091139	0	GREM1
FMOD	6.57E-13	-0.546733508	0.011	0.218	2.15E-08	0.011938464	0.478213926	0	FMOD
USP53	7.50E-13	0.296509817	0.494	0.191	2.46E-08	0.540369269	0.254199134	0	USP53
RPS27L	7.61E-13	-0.639739634	0.938	0.912	2.49E-08	2.832132129	4.970645607	0	RPS27L
TMC4	7.78E-13	0.456427801	0.579	0.249	2.55E-08	0.942396386	0.415596247	0	TMC4
ITGA3	8.14E-13	0.471992319	0.669	0.331	2.66E-08	1.158019532	0.555863618	0	ITGA3
GOLIM4	8.20E-13	-0.765803005	0.169	0.414	2.68E-08	0.188361102	1.020589553	0	GOLIM4
OLFML3	8.91E-13	-0.689194	0.028	0.249	2.92E-08	0.028627151	0.658540383	0	OLFML3
RPL34	8.94E-13	0.378951587	1	1	2.93E-08	71.95877086	55.10501906	0	RPL34
MIR22HG	9.32E-13	0.447104126	0.758	0.425	3.05E-08	1.564866009	0.88136443	0	MIR22HG
PIGA	9.89E-13	0.370347966	0.494	0.185	3.24E-08	0.63868236	0.267677938	0	PIGA
MT-ND1	1.09E-12	0.393705117	1	0.953	3.56E-08	28.65278918	21.57088044	0	MT-ND1
RPL28	1.14E-12	0.357314576	1	1	3.73E-08	51.04092045	39.62398883	0	RPL28
C1orf54	1.24E-12	-0.82520442	0.051	0.26	4.05E-08	0.037567395	0.838347458	0	C1orf54
UACA	1.26E-12	-0.734148216	0.067	0.276	4.12E-08	0.04237529	0.733902776	0	UACA
RHOA	1.31E-12	-0.486265785	0.91	0.895	4.29E-08	2.343499078	3.683621542	0	RHOA
GJB3	1.31E-12	0.435251747	0.399	0.116	4.30E-08	0.592048949	0.177423189	0	GJB3
ATOX1	1.33E-12	-0.45357763	0.764	0.751	4.36E-08	1.260985534	2.096265941	0	ATOX1
TRIM31	1.35E-12	0.800369204	0.545	0.224	4.42E-08	2.363014544	0.931050394	0	TRIM31
BICC1	1.36E-12	-0.53863447	0.006	0.199	4.47E-08	0.006603947	0.462189837	0	BICC1
RND3	1.42E-12	0.405309922	0.921	0.646	4.64E-08	4.677540327	3.286963477	0	RND3
ABLIM1	1.47E-12	0.385581908	0.539	0.221	4.82E-08	0.740652915	0.33241791	0	ABLIM1
MRC2	1.50E-12	-0.564339543	0.067	0.282	4.91E-08	0.057340218	0.563499987	0	MRC2
SRI	1.57E-12	0.526262014	0.916	0.721	5.14E-08	3.038838133	1.804373122	0	SRI
RNF223	1.72E-12	0.364851093	0.455	0.163	5.63E-08	0.674743064	0.300520088	0	RNF223
CNRIP1	1.72E-12	-0.39188209	0.011	0.213	5.65E-08	0.030328058	0.351897581	0	CNRIP1
TNFAIP6	1.73E-12	-0.881953738	0.045	0.276	5.66E-08	0.058017153	0.949787306	0	TNFAIP6
CRB3	1.75E-12	0.376916257	0.438	0.144	5.73E-08	0.521448501	0.171639911	0	CRB3
VCAM1	1.75E-12	-0.707242743	0.034	0.254	5.73E-08	0.03230159	0.685418964	0	VCAM1
AP1S2	1.77E-12	-0.560487466	0.045	0.279	5.79E-08	0.039959154	0.533697895	0	AP1S2
AP1M2	1.78E-12	0.311966911	0.388	0.113	5.83E-08	0.411029466	0.136644579	0	AP1M2
LHFP	1.85E-12	-1.085935792	0.09	0.331	6.07E-08	0.096468865	1.327531412	0	LHFP
HOPX	1.95E-12	-0.974764412	0.107	0.367	6.38E-08	0.224223175	1.405990583	0	HOPX
CRYAB	1.98E-12	-0.676450594	0.028	0.257	6.48E-08	0.048097244	0.675072074	0	CRYAB
TSPO	2.05E-12	0.452683755	0.978	0.859	6.71E-08	5.281431555	3.589731108	0	TSPO
UCP2	2.09E-12	0.406631307	0.506	0.199	6.83E-08	0.800048885	0.357925923	0	UCP2
ATP1B1	2.21E-12	0.375189431	0.826	0.511	7.23E-08	2.243036952	1.500395016	0	ATP1B1
STOM	2.26E-12	-0.815828433	0.331	0.486	7.41E-08	0.363264724	1.399766723	0	STOM
SFRP2	2.35E-12	-1.630583967	0.045	0.26	7.70E-08	0.044136117	2.233045398	0	SFRP2
RPL11	2.39E-12	0.370033689	1	1	7.84E-08	39.20898068	30.11227893	0	RPL11
NEDD4L	2.45E-12	0.45881353	0.612	0.285	8.04E-08	1.002069538	0.456674517	0	NEDD4L
PPP1R15B	2.48E-12	0.524679375	0.73	0.414	8.13E-08	1.388114591	0.660010871	0	PPP1R15B
ANTXR1	2.55E-12	-0.915031712	0.185	0.403	8.34E-08	0.202711974	1.26784635	0	ANTXR1
MSC	2.55E-12	-0.424380092	0.006	0.193	8.35E-08	0.004617769	0.348192767	0	MSC
BCAS1	2.55E-12	0.295808182	0.404	0.133	8.36E-08	0.447218721	0.178927332	0	BCAS1
LIMA1	2.65E-12	0.561746671	0.843	0.555	8.68E-08	2.473202127	1.353029978	0	LIMA1
HOTAIRM1	2.66E-12	0.486206252	0.792	0.472	8.70E-08	2.007364247	1.146957099	0	HOTAIRM1
RRBP1	2.90E-12	-0.690931153	0.382	0.528	9.50E-08	0.43522612	1.316921565	0	RRBP1
11-Sep	3.20E-12	-0.711254143	0.253	0.464	1.05E-07	0.245296413	1.038832598	0	11-Sep
RPL21	3.24E-12	0.332235631	1	1	1.06E-07	54.29572949	42.9216555	0	RPL21
DAD1	3.32E-12	-0.405563509	0.86	0.807	1.09E-07	1.735026017	2.622832402	0	DAD1
CAPNS2	3.39E-12	0.489241551	0.494	0.188	1.11E-07	0.84018666	0.310948093	0	CAPNS2
HNRNPA1	3.42E-12	0.421258905	1	0.981	1.12E-07	13.36493809	9.727343621	0	HNRNPA1
THBS2	3.44E-12	-1.288520053	0.185	0.359	1.13E-07	0.214873614	1.967660976	0	THBS2
FAM213A	3.56E-12	0.476068065	0.815	0.506	1.16E-07	1.82265057	1.029300444	0	FAM213A
GSN	3.77E-12	-0.86476375	0.573	0.652	1.23E-07	0.875449133	2.415270582	0	GSN
NTN4	3.84E-12	0.325168716	0.528	0.224	1.26E-07	0.705306849	0.361184513	0	NTN4
PARVA	4.19E-12	-0.582679517	0.157	0.401	1.37E-07	0.143817125	0.713012795	0	PARVA
HSPG2	4.25E-12	-1.469669015	0.163	0.367	1.39E-07	0.143697322	2.167565188	0	HSPG2
PLOD1	4.53E-12	-0.511882967	0.056	0.296	1.48E-07	0.063906086	0.517034371	0	PLOD1
C16orf74	4.62E-12	0.332999942	0.539	0.238	1.51E-07	0.776418143	0.410269875	0	C16orf74
PLBD1	4.65E-12	0.373221474	0.556	0.24	1.52E-07	0.710124677	0.320313047	0	PLBD1
FUCA1	5.14E-12	0.460862892	0.551	0.238	1.68E-07	0.797712509	0.306130846	0	FUCA1
HINT1	5.30E-12	0.423838455	0.994	0.936	1.73E-07	7.921906591	5.650734083	0	HINT1
MT2A	5.35E-12	-1.740245539	0.489	0.613	1.75E-07	1.036982757	5.805396915	0	MT2A
FADS1	5.36E-12	-0.285726433	0	0.157	1.76E-07	0	0.219023918	0	FADS1
GPX8	6.41E-12	-0.471797416	0.039	0.265	2.10E-07	0.038016736	0.439559202	0	GPX8
LMCD1	6.49E-12	-0.661330649	0.079	0.307	2.13E-07	0.089970292	0.723832338	0	LMCD1
PPIB	6.84E-12	-0.652119355	0.888	0.906	2.24E-07	3.158116095	5.534375644	0	PPIB
CPXM1	7.05E-12	-0.434998828	0.011	0.193	2.31E-07	0.005208677	0.358951395	0	CPXM1
CD63	7.17E-12	-0.663756555	1	0.997	2.35E-07	8.414451524	13.91439553	0	CD63
GPR124	7.21E-12	-0.412016271	0.011	0.199	2.36E-07	0.008046177	0.341249839	0	GPR124
MAGEH1	7.40E-12	-0.494776051	0.084	0.32	2.42E-07	0.076403535	0.516762378	0	MAGEH1
PAM	7.41E-12	-0.539919811	0.129	0.345	2.42E-07	0.114041643	0.619695902	0	PAM
SLC39A13	7.48E-12	-0.496920097	0.096	0.318	2.45E-07	0.085064322	0.531240257	0	SLC39A13
PLOD2	7.78E-12	-0.691710406	0.073	0.315	2.55E-07	0.077952399	0.741105806	0	PLOD2
C6orf132	7.95E-12	0.3834243	0.404	0.127	2.60E-07	0.522889639	0.167471309	0	C6orf132
MISP	7.97E-12	0.461812888	0.388	0.116	2.61E-07	0.648803005	0.197151843	0	MISP
PDPN	8.02E-12	-0.940678134	0.146	0.323	2.63E-07	0.166090088	1.238228587	0	PDPN
ID3	8.17E-12	-1.169234783	0.68	0.699	2.68E-07	2.290792001	6.40074047	0	ID3
MAP1A	8.55E-12	-0.269360036	0	0.155	2.80E-07	0	0.205273063	0	MAP1A
RPS27A	8.61E-12	0.324927576	1	1	2.82E-07	41.73422249	33.11637348	0	RPS27A
TMBIM6	8.77E-12	0.502578602	0.978	0.876	2.87E-07	5.411556199	3.525558873	0	TMBIM6
PCP4L1	9.20E-12	0.358066471	0.326	0.08	3.01E-07	0.423592458	0.110700405	0	PCP4L1
HTRA3	9.28E-12	-1.36715495	0.056	0.257	3.04E-07	0.034563723	1.668774594	0	HTRA3
RPL12	9.29E-12	0.434251354	1	1	3.04E-07	45.02314565	33.06070366	0	RPL12
NFIC	9.57E-12	-0.554557152	0.281	0.47	3.13E-07	0.284883877	0.887131728	0	NFIC
SULF1	9.57E-12	-0.87777212	0.09	0.29	3.13E-07	0.078853838	0.982432223	0	SULF1
RPS14	9.82E-12	0.353634559	1	1	3.21E-07	48.09368378	37.42120762	0	RPS14
EEF1A1	9.99E-12	0.3611702	1	1	3.27E-07	82.71855746	64.17764622	0	EEF1A1
RNF39	1.01E-11	0.568384014	0.331	0.083	3.32E-07	0.693490856	0.142042375	0	RNF39
PRSS23	1.02E-11	-1.268936423	0.427	0.506	3.32E-07	0.717583103	3.139097767	0	PRSS23
GJA1	1.04E-11	-0.672660328	0.129	0.376	3.41E-07	0.136468169	0.811541183	0	GJA1
ZDHHC2	1.07E-11	0.418031111	0.511	0.207	3.51E-07	0.704789151	0.275941518	0	ZDHHC2
FRMD4B	1.09E-11	0.343017684	0.573	0.282	3.57E-07	1.109696148	0.663264423	0	FRMD4B
ARG2	1.15E-11	0.411888445	0.573	0.26	3.78E-07	0.891951796	0.422064485	0	ARG2
CD276	1.18E-11	-0.528359311	0.09	0.331	3.86E-07	0.082921841	0.561885217	0	CD276
UPK3B	1.20E-11	0.581294148	0.421	0.141	3.92E-07	0.885397381	0.260131664	0	UPK3B
CRISPLD2	1.33E-11	-0.986283336	0.118	0.32	4.34E-07	0.119636807	1.218084237	0	CRISPLD2
NID1	1.42E-11	-0.636426589	0.073	0.287	4.66E-07	0.06103831	0.649356583	0	NID1
LYPD3	1.49E-11	0.50875428	0.433	0.149	4.87E-07	0.929076372	0.355810906	0	LYPD3
GGT5	1.51E-11	-0.510742063	0.011	0.193	4.94E-07	0.007663084	0.435701088	0	GGT5
PLAUR	1.58E-11	0.891677022	0.764	0.561	5.19E-07	5.570629433	2.541485311	0	PLAUR
PNRC1	1.61E-11	-0.666425646	0.691	0.743	5.29E-07	1.221735459	2.526196058	0	PNRC1
INO80C	1.68E-11	0.363294964	0.629	0.312	5.50E-07	0.841201754	0.431326455	0	INO80C
DAPK3	1.69E-11	-0.474032696	0.09	0.326	5.52E-07	0.076932377	0.495844656	0	DAPK3
ESAM	1.77E-11	-0.736379139	0.034	0.229	5.80E-07	0.027346436	0.711548175	0	ESAM
APCDD1	1.79E-11	-0.51370063	0.022	0.221	5.87E-07	0.017444823	0.452613798	0	APCDD1
ZC3H12A	1.84E-11	0.544247731	0.691	0.376	6.03E-07	1.692281011	0.846228692	0	ZC3H12A
RPL9	1.90E-11	0.33287597	0.994	1	6.23E-07	27.07582627	21.29086361	0	RPL9
DNAJB6	1.91E-11	0.473919702	0.938	0.782	6.24E-07	3.394860827	2.164324989	0	DNAJB6
COX7C	1.91E-11	0.342118048	1	0.964	6.26E-07	10.53060425	8.096289465	0	COX7C
SEC23A	2.08E-11	-0.546735299	0.208	0.436	6.80E-07	0.203318288	0.757778879	0	SEC23A
RALGDS	2.10E-11	0.430567787	0.449	0.163	6.88E-07	0.64727345	0.222227018	0	RALGDS
TJP2	2.15E-11	0.315654211	0.511	0.215	7.05E-07	0.647559612	0.323791997	0	TJP2
FADS2	2.16E-11	-0.284086685	0	0.149	7.08E-07	0	0.217639179	0	FADS2
LSR	2.17E-11	0.472578942	0.657	0.34	7.09E-07	1.148543267	0.548401798	0	LSR
ZNF331	2.27E-11	0.275855688	0.646	0.34	7.42E-07	1.321225036	0.917239683	0	ZNF331
LOXL1	2.34E-11	-0.958649177	0.096	0.296	7.66E-07	0.109954241	1.157184208	0	LOXL1
PRSS22	2.43E-11	0.410824616	0.522	0.227	7.96E-07	0.968264382	0.480515305	0	PRSS22
SKIL	2.48E-11	0.696307872	0.865	0.61	8.12E-07	3.964827762	2.064041415	0	SKIL
HEBP2	2.63E-11	0.422347634	0.826	0.53	8.59E-07	1.919538399	1.178586886	0	HEBP2
WFDC1	2.63E-11	-0.860528236	0.022	0.207	8.62E-07	0.015225936	0.843348777	0	WFDC1
SNRPB2	2.65E-11	-0.364070933	0.708	0.674	8.69E-07	1.034435476	1.618425318	0	SNRPB2
RPS27	2.68E-11	0.318264587	1	1	8.79E-07	86.52748101	69.2000211	0	RPS27
GSTO2	2.77E-11	0.303083604	0.511	0.218	9.06E-07	0.608644503	0.303835565	0	GSTO2
PAMR1	2.87E-11	-0.406079263	0.006	0.177	9.39E-07	0.003145916	0.329248406	0	PAMR1
SPHK1	3.11E-11	-0.704569643	0.096	0.309	1.02E-06	0.098135525	0.789585852	0	SPHK1
VASN	3.20E-11	-0.565889219	0.039	0.246	1.05E-06	0.04547175	0.54761144	0	VASN
TMEM54	3.35E-11	0.340204789	0.624	0.315	1.10E-06	0.862966367	0.471611484	0	TMEM54
GULP1	3.54E-11	-0.388048188	0.017	0.21	1.16E-06	0.016686677	0.33045833	0	GULP1
AREG	3.66E-11	0.754590658	0.517	0.218	1.20E-06	2.233904281	0.916782072	0	AREG
TNFAIP8	3.70E-11	0.56849684	0.646	0.343	1.21E-06	1.539326412	0.712316055	0	TNFAIP8
FOXF1	3.72E-11	-0.545715213	0.022	0.218	1.22E-06	0.021482494	0.491102768	0	FOXF1
MNT	3.99E-11	0.271000149	0.511	0.227	1.31E-06	0.601884206	0.327553236	0	MNT
SORD	3.99E-11	0.39552673	0.534	0.232	1.31E-06	0.748864835	0.329507634	0	SORD
CALR	4.02E-11	-0.618909894	0.809	0.848	1.32E-06	2.111621788	3.778562235	0	CALR
LOX	4.02E-11	-0.557688796	0.022	0.218	1.32E-06	0.020070573	0.501451386	0	LOX
LYPLA1	4.06E-11	0.463790771	0.837	0.564	1.33E-06	1.930918617	1.125146263	0	LYPLA1
RPS18	4.13E-11	0.388724679	1	1	1.35E-06	72.25702783	54.95404735	0	RPS18
GPC1	4.22E-11	0.292519563	0.601	0.307	1.38E-06	0.803482781	0.47249842	0	GPC1
YIF1A	4.38E-11	-0.474783754	0.466	0.533	1.43E-06	0.510469622	1.099114587	0	YIF1A
BMP1	4.40E-11	-0.490221487	0.062	0.285	1.44E-06	0.059206348	0.487825326	0	BMP1
HSP90B1	4.43E-11	-0.591445049	0.787	0.796	1.45E-06	1.67269582	3.02709834	0	HSP90B1
PLCD3	4.98E-11	0.299978176	0.534	0.243	1.63E-06	0.708159114	0.387477322	0	PLCD3
ERBB3	4.99E-11	0.290742278	0.388	0.133	1.64E-06	0.465561597	0.198069272	0	ERBB3
ZNF440	5.06E-11	0.31984385	0.444	0.166	1.66E-06	0.51841956	0.21649183	0	ZNF440
ARL14	5.33E-11	0.670464453	0.371	0.13	1.75E-06	0.90364494	0.196068458	0	ARL14
HAPLN3	5.34E-11	-0.384985401	0.017	0.202	1.75E-06	0.011613036	0.321011416	0	HAPLN3
FBLN2	5.47E-11	-0.699896702	0.022	0.218	1.79E-06	0.037473559	0.6852601	0	FBLN2
VAMP5	5.72E-11	-0.756273636	0.365	0.533	1.87E-06	0.44415277	1.439350388	0	VAMP5
RPL14	5.73E-11	0.325704577	1	0.997	1.88E-06	26.57426526	21.00174372	0	RPL14
SLC9A3R2	5.94E-11	-0.995053053	0.118	0.343	1.94E-06	0.125015928	1.242329795	0	SLC9A3R2
MAL2	5.97E-11	0.440983279	0.517	0.221	1.96E-06	0.815158091	0.337104226	0	MAL2
ADAM12	6.25E-11	-0.693589112	0.073	0.293	2.05E-06	0.116186803	0.805211164	0	ADAM12
C19orf10	6.26E-11	-0.534253216	0.691	0.729	2.05E-06	1.103045462	2.045614309	0	C19orf10
CYCS	6.70E-11	0.595333451	0.949	0.804	2.19E-06	4.51140387	2.647951122	0	CYCS
LDHA	7.26E-11	-0.734290585	0.865	0.845	2.38E-06	2.367545875	4.6021794	0	LDHA
EEF1B2	7.58E-11	0.42412415	0.994	0.917	2.48E-06	6.690520761	4.731676334	0	EEF1B2
NUCB1	7.75E-11	-0.522398902	0.506	0.624	2.54E-06	0.644993093	1.362772013	0	NUCB1
RPL19	8.09E-11	0.30206601	1	1	2.65E-06	33.24396817	26.77494163	0	RPL19
RPS24	8.62E-11	0.352089778	1	0.997	2.82E-06	36.77336967	28.59348723	0	RPS24
DEGS1	8.84E-11	-0.614204368	0.135	0.381	2.90E-06	0.171043138	0.792531647	0	DEGS1
RPS9	8.96E-11	0.337611524	1	0.997	2.93E-06	28.28557302	22.17514875	0	RPS9
CCDC85B	9.36E-11	-0.912771397	0.388	0.544	3.06E-06	0.462418476	1.753234702	0	CCDC85B
LEPRE1	9.48E-11	-0.455137567	0.084	0.307	3.10E-06	0.080803205	0.481687728	0	LEPRE1
DNAJC15	9.96E-11	-0.559073765	0.309	0.511	3.26E-06	0.351803665	0.991643451	0	DNAJC15
MAP1B	1.02E-10	-0.76748386	0.062	0.249	3.34E-06	0.070914751	0.823016349	0	MAP1B
FIBIN	1.03E-10	-0.633292176	0.017	0.196	3.37E-06	0.014427082	0.573478366	0	FIBIN
CHMP2B	1.14E-10	0.502686903	0.736	0.47	3.73E-06	1.432250109	0.716660424	0	CHMP2B
PTGES	1.17E-10	0.405878891	0.528	0.235	3.84E-06	0.909871424	0.441525768	0	PTGES
RPS5	1.20E-10	0.32637485	1	0.992	3.92E-06	22.27921382	17.56605744	0	RPS5
ARL2	1.23E-10	-0.42369059	0.449	0.517	4.01E-06	0.501490686	1.014031315	0	ARL2
SSR3	1.27E-10	-0.487263849	0.68	0.713	4.16E-06	1.020638223	1.832497913	0	SSR3
FERMT2	1.27E-10	-0.45514718	0.073	0.285	4.17E-06	0.066262761	0.461763776	0	FERMT2
IER2	1.31E-10	-0.645500015	0.916	0.823	4.29E-06	3.526790822	6.081174446	0	IER2
LTBP1	1.32E-10	-0.477339258	0.045	0.251	4.33E-06	0.044105545	0.453576313	0	LTBP1
PTGS2	1.33E-10	0.820612175	0.64	0.348	4.36E-06	3.689068669	1.654958356	0	PTGS2
GRINA	1.37E-10	-0.293349987	0.337	0.384	4.47E-06	0.287894536	0.57829233	0	GRINA
ICA1	1.37E-10	0.323036107	0.438	0.166	4.49E-06	0.496360554	0.196169413	0	ICA1
LEPREL4	1.39E-10	-0.392910912	0.034	0.229	4.55E-06	0.028834075	0.350900336	0	LEPREL4
RASGRP3	1.41E-10	0.489899438	0.466	0.185	4.60E-06	0.904762978	0.356333585	0	RASGRP3
PCSK7	1.41E-10	-0.777464671	0.354	0.514	4.61E-06	0.471851167	1.522923506	0	PCSK7
RPS3	1.41E-10	0.343824435	1	1	4.61E-06	36.0546765	28.19722375	0	RPS3
FHL2	1.43E-10	0.515533457	0.888	0.641	4.68E-06	3.515753015	2.158923772	0	FHL2
CTSA	1.43E-10	-0.511705655	0.354	0.467	4.69E-06	0.371596603	0.955533012	0	CTSA
TMED9	1.58E-10	-0.512655274	0.702	0.74	5.18E-06	1.204276345	2.144782797	0	TMED9
PSMB5	1.73E-10	-0.449177442	0.663	0.718	5.67E-06	0.967455174	1.686091049	0	PSMB5
KTN1	1.74E-10	0.46523875	0.944	0.823	5.70E-06	4.401967379	2.912921529	0	KTN1
STARD4-AS1	1.75E-10	-0.374865148	0.006	0.169	5.73E-06	0.01578527	0.317187391	0	STARD4-AS1
DAB2	1.81E-10	-0.467875597	0.039	0.246	5.93E-06	0.042974619	0.442508327	0	DAB2
LRP1	1.86E-10	-0.575073714	0.185	0.345	6.08E-06	0.158298965	0.725580028	0	LRP1
PSMD8	1.87E-10	-0.293987716	0.758	0.699	6.12E-06	1.094947467	1.568456754	0	PSMD8
LAMC1	2.01E-10	-0.572801724	0.242	0.406	6.59E-06	0.232517021	0.833257313	0	LAMC1
TUBA1B	2.10E-10	-0.805527347	0.792	0.785	6.87E-06	1.964204046	4.180790008	0	TUBA1B
CHP1	2.22E-10	0.420684182	0.86	0.597	7.27E-06	2.129063676	1.337630385	0	CHP1
AIG1	2.27E-10	0.343500057	0.697	0.395	7.42E-06	0.997702211	0.574442954	0	AIG1
IL8	2.28E-10	1.04214751	0.747	0.514	7.47E-06	11.69420071	5.164355837	0	IL8
NEDD9	2.48E-10	0.433244432	0.77	0.475	8.11E-06	1.965662085	1.196352766	0	NEDD9
MIDN	2.50E-10	0.425200447	0.888	0.646	8.18E-06	2.75575919	1.797046264	0	MIDN
PLEKHO1	2.53E-10	-0.443887659	0.107	0.296	8.30E-06	0.090113369	0.482842982	0	PLEKHO1
U47924.27	2.59E-10	0.352223627	0.393	0.135	8.48E-06	0.510124818	0.18299516	0	U47924.27
CYP3A5	2.60E-10	0.461405637	0.472	0.193	8.50E-06	0.930498064	0.402078835	0	CYP3A5
FKBP1A	2.75E-10	-0.835942821	0.916	0.876	9.01E-06	2.423627279	5.111254101	0	FKBP1A
SOD3	2.88E-10	-1.104700144	0.146	0.329	9.42E-06	0.183249067	1.544626527	0	SOD3
RPL30	3.14E-10	0.310363831	1	0.992	1.03E-05	24.70348354	19.72827509	0	RPL30
RPL29	3.16E-10	0.406098482	1	0.992	1.03E-05	29.4412123	21.97280995	0	RPL29
LAD1	3.18E-10	0.331937065	0.472	0.199	1.04E-05	0.643301972	0.305552567	0	LAD1
7SK-ENSG00000260682	3.30E-10	-1.611068721	0.056	0.265	1.08E-05	0.10546141	2.37694196	0	7SK-ENSG00000260682
CAT	3.30E-10	0.43469031	0.657	0.362	1.08E-05	1.097192986	0.551613589	0	CAT
EMP2	3.40E-10	0.474026646	0.787	0.508	1.11E-05	1.819664861	1.030024376	0	EMP2
RHPN2	3.47E-10	0.283993241	0.292	0.075	1.13E-05	0.338904498	0.099661743	0	RHPN2
ADAM19	3.52E-10	-0.346230057	0.011	0.18	1.15E-05	0.008162102	0.281610333	0	ADAM19
ST14	3.61E-10	0.292457741	0.438	0.177	1.18E-05	0.598998095	0.305597753	0	ST14
DKK1	3.64E-10	1.055497431	0.438	0.196	1.19E-05	2.465794469	0.667502207	0	DKK1
EDIL3	3.68E-10	-0.366687087	0.011	0.182	1.20E-05	0.012515082	0.305525363	0	EDIL3
YWHAZ	3.78E-10	0.354492176	0.989	0.87	1.24E-05	4.715791402	3.470577136	0	YWHAZ
LRRC32	4.05E-10	-0.369762025	0.011	0.177	1.33E-05	0.00876473	0.303464928	0	LRRC32
TMEM45A	4.08E-10	-0.534633153	0.056	0.273	1.33E-05	0.092599636	0.582711169	0	TMEM45A
TNS4	4.11E-10	0.366579639	0.348	0.108	1.34E-05	0.468091706	0.138680067	0	TNS4
SEMA7A	4.16E-10	0.34708548	0.449	0.18	1.36E-05	0.619484058	0.273190931	0	SEMA7A
OLFML2B	4.31E-10	-0.514770128	0.017	0.188	1.41E-05	0.015853579	0.45141753	0	OLFML2B
EHD2	4.40E-10	-0.54285711	0.225	0.39	1.44E-05	0.220667153	0.778334818	0	EHD2
YWHAH	4.61E-10	-0.61985222	0.5	0.572	1.51E-05	0.65782808	1.547613858	0	YWHAH
MSRB3	4.70E-10	-0.455396026	0.056	0.246	1.54E-05	0.053084075	0.443945857	0	MSRB3
TNNT3	4.79E-10	0.390229047	0.292	0.077	1.57E-05	0.423689221	0.086286916	0	TNNT3
SMARCB1	4.96E-10	-0.409498895	0.517	0.541	1.62E-05	0.613028225	1.142463429	0	SMARCB1
TMEM119	5.14E-10	-0.395957305	0.011	0.18	1.68E-05	0.01298234	0.33289795	0	TMEM119
FBLN5	5.39E-10	-0.324624273	0.006	0.155	1.76E-05	0.022644005	0.280696198	0	FBLN5
APOBEC3C	5.46E-10	0.4541452	0.612	0.323	1.79E-05	1.080483089	0.518633103	0	APOBEC3C
RP11-44F21.5	5.69E-10	0.364663204	0.376	0.127	1.86E-05	0.492589643	0.159219988	0	RP11-44F21.5
TRAK1	5.81E-10	0.413718654	0.5	0.221	1.90E-05	0.700784238	0.276754796	0	TRAK1
TPD52	5.88E-10	0.286840003	0.472	0.207	1.92E-05	0.635359598	0.340496916	0	TPD52
C1QTNF6	6.10E-10	-0.335757088	0.028	0.199	2.00E-05	0.01803197	0.284796578	0	C1QTNF6
LAMB2	6.14E-10	-0.535745788	0.157	0.345	2.01E-05	0.143200049	0.65728724	0	LAMB2
UBTD1	6.69E-10	-0.362216295	0.045	0.229	2.19E-05	0.030957973	0.325192384	0	UBTD1
PVRL4	6.69E-10	0.335238022	0.388	0.138	2.19E-05	0.552895475	0.230907802	0	PVRL4
IL18	6.97E-10	0.412971469	0.399	0.144	2.28E-05	0.622669352	0.218746087	0	IL18
SNX17	6.98E-10	-0.29728512	0.393	0.431	2.29E-05	0.372203444	0.686204497	0	SNX17
TMEM109	7.22E-10	-0.43910479	0.124	0.329	2.36E-05	0.110562284	0.50565903	0	TMEM109
PPP1R18	7.27E-10	-0.43992057	0.101	0.32	2.38E-05	0.095376483	0.485910665	0	PPP1R18
MT1X	7.30E-10	-0.616432122	0.213	0.354	2.39E-05	0.18012372	0.809222994	0	MT1X
ITGB5	7.64E-10	-0.484956386	0.073	0.257	2.50E-05	0.057813889	0.480456611	0	ITGB5
COL10A1	7.74E-10	-0.928020519	0.045	0.218	2.53E-05	0.080198175	1.055253763	0	COL10A1
RGS3	7.77E-10	-0.788624555	0.09	0.257	2.54E-05	0.065711619	0.840938783	0	RGS3
COL5A3	7.96E-10	-0.457063177	0.006	0.155	2.60E-05	0.003047948	0.376928598	0	COL5A3
SYDE1	8.14E-10	-0.29483897	0.017	0.177	2.66E-05	0.010200433	0.239261404	0	SYDE1
UPK1B	8.18E-10	0.565504798	0.41	0.155	2.68E-05	0.908588212	0.289669206	0	UPK1B
CD200	8.50E-10	-0.349250673	0	0.127	2.78E-05	0	0.2738988	0	CD200
RARRES3	8.62E-10	0.37726426	0.629	0.34	2.82E-05	1.251174482	0.73317054	0	RARRES3
EDN1	8.68E-10	0.793280852	0.489	0.213	2.84E-05	2.746946641	1.162101993	0	EDN1
LAMC2	9.04E-10	0.646963673	0.551	0.265	2.96E-05	1.976998513	0.901179601	0	LAMC2
NRBP1	9.10E-10	-0.433049875	0.27	0.431	2.98E-05	0.266223157	0.709508458	0	NRBP1
MT-ND2	9.21E-10	0.349717533	1	0.992	3.01E-05	53.50940946	41.77559012	0	MT-ND2
MRFAP1	9.24E-10	-0.290561495	0.781	0.74	3.02E-05	1.277647957	1.785828161	0	MRFAP1
BAIAP2L1	9.40E-10	0.26377684	0.466	0.204	3.08E-05	0.522445261	0.268051657	0	BAIAP2L1
PFN2	9.46E-10	0.373055045	0.713	0.423	3.10E-05	1.242676937	0.731673291	0	PFN2
GNAI2	9.54E-10	-0.535576772	0.444	0.566	3.12E-05	0.4977422	1.171009579	0	GNAI2
PRDX4	9.61E-10	-0.474546315	0.444	0.591	3.14E-05	0.511194283	1.099776046	0	PRDX4
GUCY1B3	9.74E-10	-0.373865974	0.006	0.157	3.19E-05	0.005439033	0.302868589	0	GUCY1B3
RPS8	9.85E-10	0.354785642	1	1	3.22E-05	42.91394741	33.34008431	0	RPS8
LDB2	1.00E-09	-0.474824657	0.017	0.18	3.28E-05	0.011797767	0.406145241	0	LDB2
NDUFA7-ENSG00000267855	1.02E-09	0.259555452	0.736	0.453	3.32E-05	1.15714285	0.801959099	0	NDUFA7-ENSG00000267855
RPL13A	1.02E-09	0.269178637	1	1	3.34E-05	68.17477894	56.40066659	0	RPL13A
BAX	1.03E-09	-0.470345311	0.506	0.599	3.38E-05	0.639295736	1.271147582	0	BAX
C1QTNF1	1.04E-09	-0.368491258	0.011	0.171	3.41E-05	0.009919052	0.303807536	0	C1QTNF1
NUAK1	1.06E-09	-0.478474955	0.034	0.207	3.46E-05	0.028218844	0.432586561	0	NUAK1
DAPP1	1.08E-09	0.40684717	0.421	0.163	3.53E-05	0.718715653	0.296375547	0	DAPP1
ADAMTS2	1.09E-09	-0.408103791	0.022	0.193	3.55E-05	0.020386182	0.353991853	0	ADAMTS2
KDELR3	1.09E-09	-0.499743762	0.079	0.273	3.58E-05	0.072841877	0.51695808	0	KDELR3
ABHD17C	1.12E-09	0.285888352	0.36	0.124	3.65E-05	0.42997536	0.17291782	0	ABHD17C
NBEAL1	1.18E-09	0.370381029	0.978	0.964	3.85E-05	10.97055697	8.260161444	0	NBEAL1
RNASE1	1.21E-09	-1.148866062	0.006	0.152	3.95E-05	0.005841108	1.230347463	0	RNASE1
PDIA6	1.27E-09	-0.394137196	0.713	0.707	4.16E-05	1.170622379	1.852537711	0	PDIA6
ANXA11	1.29E-09	0.429487531	0.933	0.762	4.21E-05	3.297841979	2.191257246	0	ANXA11
GAS1	1.34E-09	-0.417679895	0	0.124	4.38E-05	0	0.335777664	0	GAS1
PYCARD	1.36E-09	0.409718929	0.753	0.478	4.44E-05	1.478907814	0.866047477	0	PYCARD
PPAPDC1A	1.36E-09	-0.482901195	0.034	0.196	4.45E-05	0.025597681	0.433325326	0	PPAPDC1A
CCNG1	1.42E-09	0.30188125	0.697	0.412	4.64E-05	1.108472328	0.71037994	0	CCNG1
TUBB6	1.45E-09	-0.574965502	0.258	0.406	4.75E-05	0.270218792	0.892171061	0	TUBB6
SMOC2	1.46E-09	-0.350876584	0.006	0.152	4.77E-05	0.022644005	0.304213986	0	SMOC2
COX14	1.50E-09	0.25989287	0.82	0.552	4.92E-05	1.407055305	1.010252075	0	COX14
PTP4A2	1.50E-09	0.44618236	0.871	0.638	4.92E-05	2.412205318	1.50449911	0	PTP4A2
ARPC2	1.51E-09	0.367205432	0.994	0.953	4.95E-05	8.429008959	6.31014849	0	ARPC2
NDUFC2	1.56E-09	-0.29918616	0.876	0.831	5.10E-05	2.09856787	2.812633167	0	NDUFC2
COX4I1	1.58E-09	0.334468995	1	0.981	5.19E-05	9.622606245	7.424533924	0	COX4I1
CP	1.60E-09	0.53604464	0.511	0.235	5.25E-05	1.354534619	0.623826276	0	CP
PODN	1.72E-09	-0.377818196	0.006	0.152	5.63E-05	0.022644005	0.328798369	0	PODN
EIF1	1.78E-09	0.266580517	1	1	5.82E-05	26.3350754	21.72330744	0	EIF1
SNHG8	1.84E-09	0.270333567	0.77	0.497	6.02E-05	1.383393495	0.976137854	0	SNHG8
GLUL	1.84E-09	0.4231863	0.837	0.58	6.03E-05	2.391953811	1.529636737	0	GLUL
RPL31	2.07E-09	0.2923786	0.994	0.997	6.78E-05	33.94730793	27.53638777	0	RPL31
CYGB	2.14E-09	-0.915758062	0.073	0.254	7.00E-05	0.094698702	1.065214896	0	CYGB
AES	2.19E-09	0.38716224	0.904	0.685	7.19E-05	2.557570021	1.720232401	0	AES
FLOT2	2.23E-09	0.288268336	0.455	0.196	7.29E-05	0.543171494	0.263679023	0	FLOT2
MAP3K8	2.40E-09	0.402315651	0.725	0.442	7.85E-05	1.534878296	0.917997489	0	MAP3K8
LAPTM4A	2.41E-09	-0.478174998	0.972	0.942	7.90E-05	4.198791857	6.241815358	0	LAPTM4A
RPS25	2.43E-09	0.289280625	1	0.997	7.96E-05	27.67214696	22.46270438	0	RPS25
MMP7	2.50E-09	0.648415669	0.59	0.315	8.20E-05	2.264606073	1.082755156	0	MMP7
CNGA1	2.69E-09	0.273538184	0.292	0.08	8.80E-05	0.317224881	0.089724531	0	CNGA1
ACVRL1	2.72E-09	-0.397961379	0.011	0.16	8.89E-05	0.006824992	0.326637593	0	ACVRL1
RPS28	2.74E-09	0.295458883	1	1	8.98E-05	46.14853882	37.41724805	0	RPS28
SEC62	2.84E-09	-0.481474744	0.831	0.856	9.29E-05	1.892727231	3.038739334	0	SEC62
CROT	2.89E-09	0.294099541	0.494	0.229	9.47E-05	0.616137807	0.318091643	0	CROT
PTGDS	2.95E-09	-1.957945547	0.028	0.193	9.66E-05	0.03326558	3.014322893	0	PTGDS
S100A13	2.99E-09	-0.490024665	0.635	0.655	9.78E-05	1.010479786	1.823656307	0	S100A13
KLF6	3.03E-09	0.43648989	0.989	0.89	9.90E-05	10.42230377	7.440285863	0	KLF6
RP1-313I6.12	3.04E-09	0.456069452	0.365	0.13	9.95E-05	0.752874755	0.277792401	0	RP1-313I6.12
C12orf23	3.06E-09	-0.426359287	0.23	0.39	0.000100252	0.206408278	0.621217351	0	C12orf23
PGF	3.07E-09	-0.531983797	0.017	0.18	0.000100449	0.01874876	0.473025188	0	PGF
TENC1	3.17E-09	-0.356277911	0.022	0.188	0.000103687	0.018155755	0.30336051	0	TENC1
BAG2	3.29E-09	-0.371204613	0.022	0.188	0.000107841	0.018621024	0.317517398	0	BAG2
TMEM51	3.33E-09	0.254605016	0.444	0.193	0.000108861	0.494469481	0.252689116	0	TMEM51
PER2	3.35E-09	0.436044126	0.573	0.296	0.000109813	0.995720358	0.475153881	0	PER2
TMED2	3.40E-09	-0.275876862	0.871	0.785	0.000111205	1.879274537	2.486023314	0	TMED2
BMP2	3.44E-09	0.606405458	0.517	0.26	0.000112478	1.503486483	0.644368007	0	BMP2
GUK1	3.51E-09	-0.462425601	0.91	0.923	0.000114929	2.647925193	4.026317291	0	GUK1
SURF4	3.70E-09	-0.364280437	0.421	0.497	0.000121045	0.447469126	0.86323935	0	SURF4
EHD4	3.75E-09	0.369300926	0.596	0.315	0.000122778	0.931506463	0.495290277	0	EHD4
2-Sep	4.06E-09	-0.308621606	0.736	0.699	0.000133072	1.149736383	1.662499699	0	2-Sep
YWHAE	4.08E-09	0.353045555	0.983	0.892	0.000133683	4.369392678	3.203856322	0	YWHAE
GEM	4.10E-09	-1.156195244	0.135	0.282	0.000134278	0.105536589	1.46389712	0	GEM
H3F3B	4.29E-09	0.335641208	1	1	0.000140455	27.35282411	21.46768118	0	H3F3B
UQCRH	4.34E-09	0.407510807	0.972	0.903	0.000141926	5.702984019	4.053534182	0	UQCRH
EIF4A3	4.34E-09	0.417982764	0.803	0.539	0.000141929	2.144481205	1.353551217	0	EIF4A3
PRRG4	4.37E-09	0.36056032	0.438	0.182	0.000143135	0.607260513	0.251834175	0	PRRG4
PRAF2	4.39E-09	-0.44187054	0.146	0.365	0.000143845	0.151999588	0.564835213	0	PRAF2
MAP4	4.39E-09	-0.511269548	0.219	0.417	0.000143868	0.222073191	0.741825671	0	MAP4
CCDC3	4.43E-09	-0.478790481	0.028	0.196	0.000145036	0.026355767	0.430303573	0	CCDC3
P4HA2	4.44E-09	-0.502909072	0.09	0.29	0.00014537	0.090477543	0.545280919	0	P4HA2
CALM2	4.47E-09	-0.591604978	0.983	0.97	0.000146384	5.550438856	8.871002024	0	CALM2
APOL1	4.53E-09	0.483359237	0.663	0.381	0.000148252	1.573640189	0.840950879	0	APOL1
HMGN1	4.55E-09	0.368290409	0.978	0.859	0.000148854	4.132411713	2.976079207	0	HMGN1
CD47	4.81E-09	0.433923768	0.781	0.517	0.000157327	1.651476905	0.962744543	0	CD47
IL1RN	5.04E-09	0.670588528	0.433	0.185	0.000164862	1.23745506	0.405681922	0	IL1RN
NDN	5.04E-09	-0.428036642	0.124	0.287	0.000165049	0.105701958	0.48761294	0	NDN
HOOK2	5.11E-09	0.267415337	0.534	0.271	0.000167223	0.654737142	0.374766616	0	HOOK2
TLN1	5.15E-09	-0.457836045	0.242	0.376	0.000168523	0.217575633	0.672315946	0	TLN1
ARHGAP29	5.21E-09	-0.597177976	0.056	0.235	0.000170472	0.06254641	0.607371975	0	ARHGAP29
RPL13	5.23E-09	0.310672448	1	1	0.000171168	64.86076185	52.10128424	0	RPL13
FKBP9	5.23E-09	-0.514306118	0.264	0.406	0.000171247	0.280770955	0.829334136	0	FKBP9
NR2F1	5.40E-09	-0.462052087	0.011	0.16	0.000176708	0.010295146	0.391681341	0	NR2F1
SDF4	5.43E-09	-0.402807798	0.494	0.558	0.000177702	0.59918707	1.11425078	0	SDF4
TXN	5.53E-09	0.34010057	0.994	0.898	0.000181037	5.47586377	4.115843271	0	TXN
LGALS3	5.59E-09	0.513635203	0.949	0.796	0.000182952	4.333180819	2.735654525	0	LGALS3
CKB	5.63E-09	0.409241325	0.466	0.207	0.000184327	1.069959483	0.558719363	0	CKB
RP11-14N7.2	5.74E-09	-0.555648673	0.219	0.398	0.000187948	0.218361815	0.790783964	0	RP11-14N7.2
ZEB1	5.84E-09	-0.324512366	0.017	0.177	0.000191329	0.016518581	0.272926354	0	ZEB1
EIF6	5.84E-09	0.389832853	0.871	0.63	0.000191351	2.205036539	1.446141654	0	EIF6
TMPRSS2	6.06E-09	0.460143366	0.343	0.116	0.000198502	0.639714092	0.191931161	0	TMPRSS2
FAM107B	6.38E-09	0.403019781	0.713	0.436	0.000209007	1.437104713	0.843118027	0	FAM107B
AC019349.5	6.49E-09	0.373161406	0.337	0.116	0.000212522	0.463247453	0.129756894	0	AC019349.5
FAM198B	6.53E-09	-0.48226504	0.045	0.218	0.000213669	0.038855217	0.451213361	0	FAM198B
AGR3	6.54E-09	0.427851073	0.247	0.058	0.000214229	0.538306457	0.14352814	0	AGR3
RPL23	6.56E-09	0.279410985	0.989	0.992	0.000214839	15.5867907	12.66631029	0	RPL23
GLTSCR2	6.96E-09	0.37373076	0.983	0.917	0.00022777	5.922518355	4.342689644	0	GLTSCR2
PDLIM1	7.00E-09	0.297621056	0.972	0.82	0.000229214	5.086353626	3.951813924	0	PDLIM1
MAF	7.07E-09	-0.517965469	0.118	0.273	0.000231558	0.096367696	0.569926694	0	MAF
PPP1R14A	7.44E-09	-1.760024654	0.073	0.202	0.00024358	0.087838324	2.684550972	0	PPP1R14A
GPR157	7.56E-09	0.386952876	0.404	0.16	0.000247457	0.59749896	0.221676336	0	GPR157
TMEM204	7.93E-09	-0.519449866	0.045	0.232	0.000259642	0.065419375	0.527181242	0	TMEM204
STARD4	8.03E-09	-0.381499075	0.022	0.185	0.000262916	0.02312709	0.332822295	0	STARD4
PTK7	8.12E-09	-0.573504082	0.298	0.409	0.000265873	0.299149195	0.933307607	0	PTK7
HSPA1A	8.51E-09	-1.881735222	0.618	0.702	0.000278557	2.623182188	12.35207977	0	HSPA1A
GPNMB	8.54E-09	-0.553759263	0.129	0.271	0.000279703	0.129693987	0.658284211	0	GPNMB
CYR61	8.71E-09	-0.990054056	0.489	0.63	0.000285051	2.231996718	5.419583903	0	CYR61
CRTAC1	9.26E-09	0.490386773	0.309	0.097	0.000303256	0.65758999	0.179929304	0	CRTAC1
MMP23B	9.68E-09	-0.577477166	0.039	0.199	0.000316855	0.045271414	0.559793199	0	MMP23B
AC011526.1	9.88E-09	-0.817270187	0.011	0.135	0.000323299	0.006749559	0.773961902	0	AC011526.1
ISOC1	1.02E-08	0.281059431	0.455	0.202	0.000334581	0.515267787	0.247044845	0	ISOC1
AP3S1	1.03E-08	-0.439400326	0.584	0.663	0.000338762	0.79308072	1.431490175	0	AP3S1
FBLN1	1.04E-08	-0.798585694	0.663	0.569	0.000340483	1.40054944	3.175503989	0	FBLN1
CALHM2	1.04E-08	-0.293641929	0.034	0.196	0.000341201	0.026460155	0.258163623	0	CALHM2
WNT2	1.05E-08	-0.63263261	0.039	0.199	0.000345135	0.038995498	0.610849836	0	WNT2
SMDT1	1.06E-08	0.277646783	0.91	0.691	0.000345468	2.080861005	1.541511596	0	SMDT1
TMEM40	1.06E-08	0.277599659	0.382	0.149	0.000346007	0.477359344	0.218765969	0	TMEM40
RPL4	1.07E-08	0.318168615	1	0.983	0.000351146	14.51560865	11.44487446	0	RPL4
ENAH	1.10E-08	-0.435371259	0.343	0.414	0.000361364	0.331846948	0.801001722	0	ENAH
PPP1R13L	1.12E-08	0.350944519	0.522	0.257	0.000365061	0.728189303	0.355022434	0	PPP1R13L
PLXND1	1.13E-08	-0.431094915	0.039	0.207	0.000370091	0.037768646	0.399178251	0	PLXND1
ASPN	1.14E-08	-1.276588608	0.028	0.185	0.000373329	0.039372799	1.518041075	0	ASPN
NFKBIA	1.15E-08	0.550439206	0.972	0.87	0.000375816	13.87737695	9.15845486	0	NFKBIA
MEF2C	1.15E-08	-0.728134581	0.073	0.249	0.000376883	0.106293872	0.832571197	0	MEF2C
TCEAL7	1.15E-08	-0.330599594	0.006	0.138	0.000377092	0.022644005	0.286011555	0	TCEAL7
NPDC1	1.15E-08	-0.507627024	0.416	0.354	0.000377884	0.517356254	1.157240274	0	NPDC1
FAM20C	1.16E-08	-0.279265228	0.006	0.141	0.000379542	0.004062461	0.218506754	0	FAM20C
DSG2	1.21E-08	0.367059746	0.528	0.262	0.000397559	0.81257225	0.405398006	0	DSG2
TMEM158	1.23E-08	-0.427736046	0.011	0.157	0.000403489	0.011261976	0.360269805	0	TMEM158
SPRY1	1.23E-08	-0.721356146	0.062	0.229	0.000403731	0.057727853	0.743908836	0	SPRY1
AIM1	1.24E-08	0.263733242	0.371	0.141	0.000404637	0.404052502	0.169477124	0	AIM1
ADAMTS4	1.28E-08	-0.480508314	0.017	0.163	0.000418909	0.010163666	0.409415877	0	ADAMTS4
DPT	1.32E-08	-0.873968806	0.022	0.16	0.000430675	0.014792051	0.859807019	0	DPT
NOTCH3	1.32E-08	-0.695055929	0.14	0.26	0.000433561	0.147111555	0.857113033	0	NOTCH3
FAM46A	1.33E-08	0.466693588	0.601	0.329	0.000434621	1.497193496	0.807021944	0	FAM46A
MMP28	1.34E-08	0.267071102	0.416	0.177	0.000437882	0.538889437	0.278824671	0	MMP28
SMIM4	1.36E-08	0.2715676	0.629	0.362	0.000444881	0.899010463	0.573176188	0	SMIM4
COLGALT1	1.36E-08	-0.36064322	0.067	0.249	0.000445669	0.054855618	0.354432752	0	COLGALT1
SPINT1	1.39E-08	0.315757437	0.528	0.265	0.000453702	0.767255422	0.419864376	0	SPINT1
C10orf54	1.47E-08	0.378542408	0.573	0.304	0.000479617	0.992285462	0.532494577	0	C10orf54
TEAD2	1.49E-08	-0.266221433	0.017	0.166	0.000486606	0.011272932	0.21621126	0	TEAD2
RAMP2	1.53E-08	-1.275959534	0.073	0.16	0.000502379	0.055096036	1.555018707	0	RAMP2
ACOX1	1.54E-08	0.424497133	0.584	0.32	0.000504944	0.953841681	0.455804307	0	ACOX1
SNX6	1.60E-08	-0.298264877	0.444	0.461	0.000525182	0.457606989	0.792367731	0	SNX6
TMEM123	1.62E-08	0.391889824	0.86	0.624	0.000530812	2.266831045	1.489751954	0	TMEM123
GCLC	1.63E-08	0.307598376	0.427	0.182	0.000532243	0.59313592	0.287231005	0	GCLC
COPA	1.63E-08	-0.374931371	0.404	0.503	0.000532773	0.42275908	0.845002483	0	COPA
MUC1	1.68E-08	0.532062227	0.511	0.251	0.000549898	1.035304821	0.407546566	0	MUC1
RPS19BP1	1.78E-08	-0.387525075	0.511	0.577	0.00058202	0.608852109	1.104615651	0	RPS19BP1
CKAP4	1.78E-08	-0.457226254	0.236	0.403	0.000583393	0.255075441	0.723092724	0	CKAP4
TP63	1.88E-08	0.26285765	0.365	0.138	0.000613842	0.398770992	0.165785314	0	TP63
GRHL3	1.92E-08	0.302304794	0.326	0.113	0.000630041	0.459885173	0.183902362	0	GRHL3
BEX2	1.99E-08	0.281121871	0.343	0.122	0.000652251	0.383067713	0.138196714	0	BEX2
PIR	2.01E-08	0.283162282	0.36	0.135	0.000658037	0.440475236	0.183764894	0	PIR
GPR160	2.03E-08	0.302616289	0.393	0.16	0.000665779	0.548696477	0.255653265	0	GPR160
SYPL1	2.08E-08	0.331954217	0.893	0.688	0.000682496	2.174406783	1.52193798	0	SYPL1
RRAS	2.10E-08	-0.365559581	0.202	0.334	0.00068904	0.167343314	0.503983249	0	RRAS
EPB41L2	2.25E-08	-0.276161728	0.017	0.169	0.000735116	0.01668793	0.23117739	0	EPB41L2
SH2D3A	2.26E-08	0.285916908	0.376	0.149	0.000738428	0.479574755	0.213577028	0	SH2D3A
C1orf116	2.27E-08	0.306588004	0.371	0.144	0.000744252	0.519599372	0.228674712	0	C1orf116
BTG1	2.28E-08	0.291739698	0.983	0.848	0.000745786	6.771682521	5.348814691	0	BTG1
NUCB2	2.29E-08	-0.428849733	0.152	0.318	0.000748438	0.143321707	0.539093778	0	NUCB2
PDCD5	2.29E-08	-0.329737737	0.511	0.547	0.000748666	0.589613454	0.997802164	0	PDCD5
MTCH1	2.37E-08	-0.36862193	0.64	0.649	0.000777411	0.829064379	1.361539694	0	MTCH1
ZNF428	2.39E-08	-0.387775948	0.517	0.588	0.000781938	0.621401078	1.121400415	0	ZNF428
IFI27	2.39E-08	-1.011788468	0.253	0.486	0.000782624	1.90103964	4.849683128	0	IFI27
PLA2G10	2.50E-08	0.282468423	0.309	0.102	0.000818838	0.400462029	0.151436176	0	PLA2G10
PTEN	2.55E-08	-0.429517761	0.489	0.552	0.000835844	0.60587767	1.162769264	0	PTEN
CALM1	2.58E-08	-0.551451649	0.876	0.837	0.000843949	2.343061633	3.899456103	0	CALM1
RPS3A	2.59E-08	0.289765433	1	1	0.000847526	39.38673373	32.03776381	0	RPS3A
NRP1	2.67E-08	-0.451450792	0.056	0.232	0.000874568	0.058358627	0.447215096	0	NRP1
GOLT1B	2.69E-08	-0.353694697	0.169	0.315	0.000880295	0.142035997	0.459326625	0	GOLT1B
TXNDC17	2.70E-08	0.362533355	0.904	0.699	0.000885398	2.828666348	1.977927407	0	TXNDC17
PTGR1	2.74E-08	0.447166641	0.601	0.343	0.000896036	1.138567902	0.568600944	0	PTGR1
C3orf52	2.74E-08	0.294495103	0.399	0.166	0.0008978	0.516709602	0.236660749	0	C3orf52
RPS10	2.80E-08	0.326284351	1	0.981	0.000916552	17.28074079	13.58049989	0	RPS10
ICAM1	2.87E-08	-0.871826721	0.09	0.273	0.000939935	0.14541038	1.0960764	0	ICAM1
CCPG1	2.94E-08	-0.417023333	0.202	0.356	0.000962779	0.171079947	0.563590693	0	CCPG1
CLIP1	3.03E-08	0.380900942	0.629	0.365	0.000990592	0.997979768	0.534364272	0	CLIP1
CDH5	3.14E-08	-0.328439424	0	0.105	0.001028054	0	0.255654387	0	CDH5
MAP1LC3A	3.19E-08	-0.45941066	0.303	0.436	0.001043592	0.347616563	0.852945856	0	MAP1LC3A
PSMA2-ENSG00000106588	3.24E-08	-0.252305017	0.848	0.776	0.00106189	1.675996985	2.187403153	0	PSMA2-ENSG00000106588
PODNL1	3.30E-08	-0.357580059	0.034	0.185	0.001078954	0.027400174	0.316382071	0	PODNL1
LDHB	3.31E-08	0.409537577	0.944	0.823	0.001084709	4.395354436	3.061971622	0	LDHB
CDC42EP4	3.32E-08	0.336646315	0.534	0.276	0.001085532	0.894654825	0.500339217	0	CDC42EP4
ZNF503	3.33E-08	-0.463154204	0.174	0.337	0.001091612	0.171571159	0.615072342	0	ZNF503
CIB1	3.36E-08	0.388074586	0.888	0.691	0.001099406	2.50444389	1.67791643	0	CIB1
MYL12A	3.37E-08	-0.546813966	0.966	0.939	0.001104286	4.429765281	6.932105139	0	MYL12A
PTTG1IP	3.48E-08	-0.330686294	0.629	0.649	0.001140729	0.898528391	1.387611102	0	PTTG1IP
FAM101B	3.51E-08	-0.283701144	0.011	0.149	0.001149971	0.008768222	0.227987502	0	FAM101B
ARPC5	3.53E-08	-0.329832766	0.792	0.715	0.001156108	1.562812435	2.221116102	0	ARPC5
EBF1	3.61E-08	-0.390231435	0.011	0.152	0.00118071	0.012582062	0.327093728	0	EBF1
MPPED2	4.12E-08	0.300009318	0.393	0.163	0.001348573	0.53380591	0.245829479	0	MPPED2
PDIA3	4.14E-08	-0.389978578	0.753	0.721	0.001355469	1.497531184	2.272699794	0	PDIA3
DNAJB4	4.17E-08	-0.493357567	0.101	0.285	0.001364039	0.104300998	0.554543542	0	DNAJB4
HERPUD1	4.21E-08	-0.532976794	0.489	0.655	0.001378317	0.829082053	1.646520061	0	HERPUD1
KMT2E	4.28E-08	-0.434639832	0.522	0.583	0.001400798	0.635787211	1.210886436	0	KMT2E
YOD1	4.31E-08	0.276079295	0.337	0.124	0.001410348	0.445872583	0.194048243	0	YOD1
UGCG	4.45E-08	0.286970579	0.747	0.489	0.001456791	1.444646222	1.003684169	0	UGCG
SAR1A	4.54E-08	-0.2779619	0.719	0.657	0.001487649	1.228221829	1.701676183	0	SAR1A
NAMPT	4.63E-08	0.478150599	0.764	0.514	0.00151501	2.222293772	1.313276037	0	NAMPT
OSR2	4.65E-08	-0.413275727	0.006	0.133	0.001522865	0.003652069	0.336569586	0	OSR2
GPR116	4.71E-08	-0.398931156	0.022	0.16	0.001542696	0.014528914	0.337687513	0	GPR116
SND1	4.79E-08	-0.311029025	0.157	0.279	0.001569526	0.120858021	0.390527781	0	SND1
FAM114A1	4.88E-08	-0.468849193	0.242	0.412	0.001598899	0.273061918	0.761924106	0	FAM114A1
CLU	4.91E-08	0.415237023	0.657	0.401	0.001607165	3.914274127	2.6851959	0	CLU
FLT1	4.91E-08	-0.367018835	0	0.102	0.001607769	0	0.289685088	0	FLT1
INPP1	4.96E-08	0.407354019	0.624	0.365	0.001624215	1.043165316	0.540556848	0	INPP1
ABRACL	5.11E-08	0.288433863	0.764	0.511	0.001672461	1.54780854	1.086121238	0	ABRACL
HM13	5.17E-08	-0.352702829	0.343	0.442	0.001691285	0.358253076	0.734422219	0	HM13
STAT3	5.21E-08	-0.47959067	0.455	0.566	0.00170504	0.522064322	1.12228734	0	STAT3
RCN1	5.43E-08	-0.288340031	0.697	0.644	0.001776107	1.089559414	1.551841656	0	RCN1
OAZ2	5.46E-08	-0.395651148	0.612	0.577	0.001788898	0.757502455	1.312058422	0	OAZ2
MBP	5.58E-08	0.285981038	0.41	0.18	0.001827679	0.573153509	0.290274851	0	MBP
HLA-B	5.64E-08	-0.486710111	1	0.992	0.001847185	16.44115909	23.43935197	0	HLA-B
DDX3X	5.82E-08	0.289254994	0.798	0.55	0.00190438	1.538346083	1.077190869	0	DDX3X
RP11-277P12.20	5.93E-08	0.283122981	0.404	0.177	0.001942052	0.547352903	0.271630291	0	RP11-277P12.20
BMP4	5.97E-08	-0.363617126	0.011	0.146	0.001955496	0.009855075	0.299327751	0	BMP4
CYP1A1	5.98E-08	0.504168609	0.292	0.099	0.001959136	0.632640956	0.151120565	0	CYP1A1
GSTK1	6.32E-08	0.274113981	0.854	0.622	0.002070556	1.786533416	1.304346189	0	GSTK1
C6orf48	6.46E-08	-0.422917124	0.635	0.682	0.002114985	1.00583498	1.689093733	0	C6orf48
PEX13	6.59E-08	0.301439094	0.461	0.218	0.002156625	0.57763332	0.280158845	0	PEX13
MT1E	6.79E-08	-0.872910177	0.264	0.42	0.002221327	0.421621727	1.603491709	0	MT1E
PLVAP	6.80E-08	-1.463576999	0.073	0.196	0.002227727	0.061589628	1.92777194	0	PLVAP
MALL	6.81E-08	0.552865138	0.567	0.309	0.002230578	1.892846242	0.971952098	0	MALL
POLR2G	6.84E-08	-0.328874289	0.449	0.5	0.002239042	0.506437788	0.892135469	0	POLR2G
KDELR1	6.94E-08	-0.418995602	0.624	0.693	0.00227123	0.997121049	1.670143691	0	KDELR1
KDELC2	7.27E-08	-0.308244932	0.051	0.21	0.00238085	0.038373098	0.285714076	0	KDELC2
GLIPR2	7.31E-08	-0.408411311	0.045	0.21	0.002394151	0.054968566	0.400179048	0	GLIPR2
4-Sep	7.41E-08	-0.331809351	0.011	0.146	0.00242612	0.012079784	0.273794348	0	4-Sep
COX5B	7.46E-08	0.321832699	0.983	0.942	0.002441708	5.594854594	4.276232544	0	COX5B
DBN1	7.48E-08	-0.354963141	0.096	0.262	0.002447761	0.086278377	0.389298885	0	DBN1
RPL26	7.74E-08	0.329570061	1	1	0.002532572	44.97410073	35.58497553	0	RPL26
PCBD1	7.75E-08	0.343703703	0.646	0.387	0.002537862	1.047530877	0.613486498	0	PCBD1
PRKCD	8.26E-08	0.284421105	0.399	0.171	0.002703403	0.492193999	0.225197227	0	PRKCD
HCAR3	8.51E-08	0.34577792	0.298	0.099	0.002786704	0.497810634	0.178602571	0	HCAR3
IL1A	8.53E-08	0.490861525	0.315	0.11	0.002792488	0.716389395	0.221382744	0	IL1A
ENY2	8.66E-08	-0.305237604	0.747	0.746	0.002833783	1.211814329	1.732966711	0	ENY2
NIPAL1	8.71E-08	0.267474057	0.281	0.088	0.002852986	0.313372393	0.091114103	0	NIPAL1
SRM	8.76E-08	-0.416096888	0.191	0.356	0.002866462	0.180793907	0.575548396	0	SRM
UQCR10	8.77E-08	0.335657851	0.978	0.865	0.002872173	3.950108636	2.922578545	0	UQCR10
VWF	8.85E-08	-1.643377581	0.096	0.177	0.002896386	0.081582244	2.378823413	0	VWF
TMEM66	8.98E-08	0.364406079	0.938	0.779	0.002940367	3.138880555	2.215035205	0	TMEM66
VMP1	9.00E-08	0.31275892	0.983	0.867	0.002946131	6.980955033	5.42547218	0	VMP1
TSPYL1	9.23E-08	0.334995447	0.792	0.547	0.003020944	1.720215788	1.156550731	0	TSPYL1
RPS21	9.46E-08	0.293357304	1	0.994	0.003096868	20.13434371	16.24564406	0	RPS21
ECSCR	9.55E-08	-0.737409415	0.011	0.13	0.003125191	0.011445686	0.686261481	0	ECSCR
FGGY	9.75E-08	0.265664152	0.315	0.11	0.003192338	0.381932206	0.149512927	0	FGGY
PARVB	9.77E-08	-0.325667993	0.022	0.155	0.003198332	0.013641044	0.270340142	0	PARVB
TGFB3	9.88E-08	-0.35793849	0.022	0.166	0.003234624	0.01827892	0.305019422	0	TGFB3
PYCR1	1.01E-07	-0.33930659	0.034	0.191	0.003295879	0.033966706	0.308121296	0	PYCR1
DERL3	1.03E-07	-0.657299223	0.011	0.141	0.003367976	0.010340232	0.593435283	0	DERL3
SEC24D	1.03E-07	-0.39946386	0.118	0.282	0.003384545	0.110493845	0.464760973	0	SEC24D
F2RL1	1.04E-07	0.280693461	0.388	0.166	0.00340705	0.519060219	0.250483136	0	F2RL1
SLC25A33	1.08E-07	0.272556129	0.404	0.177	0.003537412	0.482298885	0.227123326	0	SLC25A33
ZNF593	1.09E-07	0.275559427	0.652	0.398	0.003565082	0.972407726	0.629465019	0	ZNF593
RASSF7	1.09E-07	0.275224293	0.371	0.152	0.003567393	0.447868014	0.196404963	0	RASSF7
FYN	1.11E-07	-0.29873391	0.011	0.146	0.003621614	0.016298721	0.250112928	0	FYN
TGFBI	1.13E-07	-0.843777522	0.169	0.356	0.003683958	0.237148682	1.220364323	0	TGFBI
CCDC107	1.14E-07	-0.412038408	0.135	0.285	0.003716769	0.101226098	0.465252312	0	CCDC107
CAST	1.15E-07	0.348055788	0.921	0.76	0.00376518	2.56576028	1.801411523	0	CAST
SULF2	1.19E-07	-0.337008066	0.039	0.193	0.003883096	0.035698506	0.308226332	0	SULF2
RPS12	1.19E-07	0.287631452	1	1	0.003894343	48.23300505	39.3339402	0	RPS12
HSD17B4	1.20E-07	0.359419124	0.438	0.21	0.00394412	0.579857261	0.231464546	0	HSD17B4
SH3RF1	1.21E-07	0.291546182	0.376	0.155	0.003954636	0.448536381	0.183491822	0	SH3RF1
LMNA	1.21E-07	0.381819956	0.994	0.945	0.003968576	14.85629054	11.16920859	0	LMNA
WIPF1	1.24E-07	-0.359203593	0.056	0.232	0.004067631	0.06058544	0.360431618	0	WIPF1
KRT5	1.25E-07	0.38788946	0.337	0.127	0.004095217	0.882639837	0.4388015	0	KRT5
ARPC1B	1.28E-07	-0.302306097	0.809	0.738	0.004196146	1.56256365	2.159932926	0	ARPC1B
ANKRD10	1.29E-07	-0.406960983	0.36	0.442	0.00421017	0.378584487	0.82785125	0	ANKRD10
PPP1R15A	1.31E-07	0.299400218	0.989	0.884	0.004300877	7.796621354	6.148047865	0	PPP1R15A
OS9	1.37E-07	-0.337142943	0.534	0.594	0.004480143	0.665392868	1.103811571	0	OS9
FAM50A	1.39E-07	-0.367700314	0.315	0.445	0.004543056	0.31771346	0.700238343	0	FAM50A
DNAJC8	1.40E-07	-0.389649564	0.461	0.591	0.004582569	0.521126218	0.992789648	0	DNAJC8
SLC7A1	1.41E-07	0.320891217	0.404	0.177	0.004607007	0.563655696	0.251823931	0	SLC7A1
ADK	1.41E-07	0.287036166	0.438	0.204	0.004628111	0.535844252	0.258753471	0	ADK
FJX1	1.50E-07	-0.272760015	0.006	0.124	0.004902119	0.00383899	0.212754811	0	FJX1
LIPH	1.55E-07	0.474423853	0.421	0.191	0.005069448	1.132329937	0.534753363	0	LIPH
RPL37	1.57E-07	0.274622675	1	0.994	0.005139307	36.56462846	30.05341984	0	RPL37
TPM4	1.59E-07	-0.451099764	0.978	0.923	0.005190252	4.779851435	6.901530767	0	TPM4
GPX7	1.59E-07	-0.324125593	0.101	0.249	0.005194673	0.083463251	0.356393536	0	GPX7
ARMCX3	1.59E-07	-0.362083679	0.253	0.42	0.005196283	0.266045989	0.627224708	0	ARMCX3
RAB31	1.68E-07	-0.52425868	0.174	0.354	0.005500917	0.206601578	0.735327612	0	RAB31
FAM162A	1.72E-07	0.270056175	0.809	0.575	0.00563292	1.890388215	1.396962108	0	FAM162A
RPS7	1.75E-07	0.264496267	1	0.997	0.005735806	21.72666431	17.91970616	0	RPS7
FRZB	1.79E-07	-1.050809792	0.051	0.199	0.005844548	0.080071827	1.237576567	0	FRZB
SRPX	1.83E-07	-0.329486313	0.017	0.144	0.005986707	0.008887524	0.267733641	0	SRPX
CNPY4	1.83E-07	-0.29435279	0.045	0.185	0.005988021	0.03152746	0.264997924	0	CNPY4
CYBRD1	1.84E-07	-0.38545169	0.096	0.265	0.006013654	0.103056124	0.440887688	0	CYBRD1
CRIP1-ENSG00000213145	1.88E-07	-1.00204319	0.27	0.265	0.006139601	0.41675142	1.83751858	0	CRIP1-ENSG00000213145
OAT	1.89E-07	-0.416443058	0.247	0.406	0.006189887	0.275074138	0.701755995	0	OAT
CAPN1	1.92E-07	0.375917361	0.753	0.514	0.00629648	1.442334384	0.882100119	0	CAPN1
MYEOV2	2.00E-07	-0.256123417	0.843	0.79	0.006532269	1.63775674	2.15018147	0	MYEOV2
ARRDC3	2.00E-07	-0.584974362	0.129	0.304	0.006535432	0.142372212	0.713572406	0	ARRDC3
TGM2	2.01E-07	-0.464562584	0.062	0.224	0.006565897	0.074341823	0.482483114	0	TGM2
RGS16	2.03E-07	-0.910144214	0.045	0.199	0.006639495	0.069399891	1.009651929	0	RGS16
CYP24A1	2.04E-07	0.774285958	0.444	0.215	0.006693772	2.20249001	0.872425232	0	CYP24A1
COL7A1	2.07E-07	-0.504932771	0.067	0.227	0.006764443	0.05670751	0.499528429	0	COL7A1
LAMB1	2.08E-07	-0.427682271	0.174	0.343	0.006823321	0.174695157	0.580048327	0	LAMB1
CHI3L1	2.13E-07	-1.68257179	0.09	0.196	0.006974468	0.078336427	2.461456314	0	CHI3L1
ADAMTS9	2.13E-07	-0.365886531	0.006	0.122	0.00698551	0.003145916	0.29272733	0	ADAMTS9
SFRP4	2.16E-07	-1.373318021	0.056	0.182	0.007077862	0.038304992	1.689892102	0	SFRP4
ARL5B	2.17E-07	0.429346854	0.612	0.365	0.007106872	1.425741206	0.801350332	0	ARL5B
FSCN1	2.18E-07	-0.358491423	0.545	0.536	0.007140273	0.797816906	1.304953305	0	FSCN1
MAGED1	2.24E-07	-0.372156758	0.208	0.362	0.007336928	0.210159428	0.566292744	0	MAGED1
SERINC3	2.25E-07	-0.262916143	0.522	0.514	0.007353486	0.588966535	0.906603544	0	SERINC3
TSC22D3	2.27E-07	-0.607396826	0.41	0.544	0.007427288	0.61027904	1.453272574	0	TSC22D3
HEXB	2.32E-07	-0.391001422	0.427	0.5	0.007595286	0.500064557	0.967039613	0	HEXB
CLEC14A	2.32E-07	-0.66976368	0.011	0.122	0.007607278	0.01033224	0.60724902	0	CLEC14A
NRP2	2.34E-07	-0.362924209	0.039	0.196	0.007653451	0.04198051	0.340018113	0	NRP2
FKBP7	2.34E-07	-0.368724304	0.096	0.26	0.00766423	0.085818443	0.40202026	0	FKBP7
CDC42EP1	2.35E-07	-0.417812686	0.298	0.398	0.007696693	0.31788003	0.760556748	0	CDC42EP1
ANKRD28	2.42E-07	-0.607157688	0.213	0.384	0.007906463	0.22992045	0.873482751	0	ANKRD28
TAF9	2.44E-07	0.305046739	0.725	0.478	0.007976301	1.212241983	0.790624042	0	TAF9
MPRIP-AS1	2.52E-07	0.329019875	0.388	0.169	0.008238882	0.620215989	0.289816897	0	MPRIP-AS1
DPYSL3	2.57E-07	-0.412195942	0.101	0.238	0.008412819	0.081165459	0.438717429	0	DPYSL3
RAB34	2.60E-07	-0.347939084	0.449	0.517	0.00849829	0.543906001	0.964992767	0	RAB34
TMEM167A	2.62E-07	-0.302830967	0.517	0.536	0.008580566	0.632132314	1.013337432	0	TMEM167A
FAM118A	2.64E-07	-0.38967237	0.511	0.544	0.008638199	0.666119422	1.182776146	0	FAM118A
ABCC5	2.64E-07	0.27002349	0.343	0.135	0.008653756	0.414536115	0.173083348	0	ABCC5
CASC15	2.66E-07	-0.328582518	0.011	0.138	0.00869269	0.011605747	0.270353188	0	CASC15
SOD2	2.66E-07	-0.329460481	0.787	0.597	0.008720711	2.421049031	3.29869652	0	SOD2
BHLHE40	2.67E-07	0.296930797	0.91	0.721	0.008756613	3.758650867	2.873457239	0	BHLHE40
SORBS3	2.71E-07	-0.343571387	0.14	0.271	0.008871474	0.115703856	0.415709763	0	SORBS3
LAMA3	2.72E-07	0.261111476	0.337	0.135	0.008918913	0.509372359	0.259487919	0	LAMA3
LTBP4	2.73E-07	-0.541568659	0.225	0.348	0.008942365	0.235563528	0.798429804	0	LTBP4
DDT	2.73E-07	0.321208083	0.882	0.699	0.008948686	2.215652429	1.573806144	0	DDT
CTSE	2.85E-07	0.309401672	0.202	0.05	0.009317056	0.302552296	0.051128919	0	CTSE
NAA38	2.89E-07	-0.274031506	0.562	0.539	0.009460622	0.673678948	1.023782596	0	NAA38
PMVK	2.94E-07	0.327298412	0.534	0.29	0.009619498	0.742490672	0.388813157	0	PMVK
ZNF281	3.15E-07	-0.345003745	0.101	0.246	0.010328075	0.086262737	0.379721265	0	ZNF281
IER3	3.21E-07	0.38590112	0.955	0.873	0.010507341	14.64163045	10.97055286	0	IER3
SLMO2	3.32E-07	0.319974284	0.59	0.343	0.010860204	0.866491999	0.495217169	0	SLMO2
ZYX	3.32E-07	-0.440097245	0.404	0.519	0.010876016	0.511812386	1.051069473	0	ZYX
RPS20	3.35E-07	0.255857588	0.994	0.994	0.010966836	24.02583082	19.95886189	0	RPS20
PNPLA2	3.35E-07	0.387861428	0.629	0.395	0.010969012	1.06468143	0.577956867	0	PNPLA2
PHLDB1	3.38E-07	-0.426151927	0.112	0.307	0.011055115	0.134665168	0.524587083	0	PHLDB1
MTRNR2L2	3.42E-07	-0.636961339	0.253	0.378	0.01118701	0.296788951	1.016572175	0	MTRNR2L2
PDGFRA	3.53E-07	-0.381227184	0.011	0.138	0.011566532	0.020082446	0.32860564	0	PDGFRA
IDI1	3.56E-07	0.532793543	0.612	0.384	0.011641095	1.481305158	0.715115375	0	IDI1
SF3B5	3.62E-07	-0.299087552	0.747	0.743	0.011847107	1.250628296	1.769096555	0	SF3B5
ARF4	3.70E-07	-0.480432475	0.843	0.848	0.012120084	2.309864369	3.61779643	0	ARF4
ST6GALNAC2	3.77E-07	0.254448856	0.309	0.113	0.012326484	0.334176055	0.118449562	0	ST6GALNAC2
GPR87	3.83E-07	0.301398946	0.393	0.177	0.01253146	0.575123322	0.278157694	0	GPR87
LSM3	3.85E-07	0.266253213	0.888	0.685	0.012614288	1.836928127	1.358838077	0	LSM3
CTSD	3.94E-07	0.332127555	0.933	0.785	0.012889949	3.347418488	2.453433453	0	CTSD
PRR15	3.98E-07	0.270514354	0.292	0.102	0.013021903	0.34755339	0.117154004	0	PRR15
ZNF165	4.07E-07	0.308301446	0.253	0.077	0.013339493	0.375451386	0.110803559	0	ZNF165
TDO2	4.12E-07	-0.52436242	0.022	0.152	0.013475912	0.021174756	0.468753408	0	TDO2
GNB2L1	4.19E-07	0.312733248	1	0.992	0.013709775	19.5144206	15.5164675	0	GNB2L1
HES1	4.20E-07	0.458228952	0.955	0.798	0.013739273	16.7290638	11.90461771	0	HES1
GRHL2	4.37E-07	0.284203444	0.287	0.099	0.014310702	0.392925257	0.143863104	0	GRHL2
GNL3	4.41E-07	0.363795954	0.708	0.467	0.014447074	1.306715212	0.792588002	0	GNL3
CEBPB	4.47E-07	-0.485533938	0.798	0.71	0.01463446	2.109589847	3.353749013	0	CEBPB
WSB1	4.54E-07	-0.473844027	0.736	0.765	0.014876381	1.229875735	2.096862527	0	WSB1
RNF187	4.56E-07	-0.355802776	0.348	0.442	0.014942355	0.364017222	0.745529375	0	RNF187
PCDH17	4.67E-07	-0.478216736	0.006	0.11	0.015279044	0.003535098	0.397945204	0	PCDH17
NDUFA4L2	4.73E-07	-1.642826924	0.062	0.185	0.01549215	0.114689324	2.480919849	0	NDUFA4L2
RFTN1	4.77E-07	-0.26312474	0.028	0.155	0.015600443	0.020653816	0.224861272	0	RFTN1
GGT6	4.88E-07	0.266692416	0.264	0.086	0.015978814	0.309997704	0.0889003	0	GGT6
MRPS6	4.91E-07	-0.280060875	0.612	0.519	0.016058903	0.920676506	1.332173993	0	MRPS6
CALCRL	5.16E-07	-0.399583276	0.006	0.116	0.016906895	0.004651799	0.325263138	0	CALCRL
SLC39A14	5.22E-07	-0.2663319	0.034	0.182	0.017089255	0.03312451	0.242586284	0	SLC39A14
TIE1	5.23E-07	-0.33682381	0.006	0.113	0.017115985	0.003801067	0.267773656	0	TIE1
ATP6V0E1	5.59E-07	-0.253909302	0.966	0.906	0.01829883	2.863757101	3.607274966	0	ATP6V0E1
PLS3	5.66E-07	-0.358653282	0.376	0.423	0.018532977	0.437403218	0.843079246	0	PLS3
CNIH1	5.69E-07	-0.281292067	0.545	0.572	0.01863518	0.682959869	1.045272173	0	CNIH1
SNRPE	5.74E-07	0.261154266	0.944	0.782	0.018793264	2.60820666	2.01075999	0	SNRPE
9-Sep	5.75E-07	0.292262807	0.674	0.431	0.018836359	1.110555424	0.723522231	0	9-Sep
TPPP3	5.79E-07	-1.061422567	0.062	0.171	0.018956147	0.062245453	1.216893916	0	TPPP3
FOXS1	5.92E-07	-0.35542763	0.006	0.11	0.019387959	0.001856876	0.281740363	0	FOXS1
PTRHD1	6.05E-07	0.311071012	0.702	0.461	0.019822213	1.186471503	0.76239039	0	PTRHD1
GUCY1A3	6.07E-07	-0.337111413	0.017	0.146	0.0198665	0.024031502	0.293582001	0	GUCY1A3
ECE1	6.20E-07	-0.40058267	0.163	0.301	0.020297049	0.154647721	0.524182259	0	ECE1
AXL	6.30E-07	-0.630211665	0.365	0.483	0.020639572	0.656593561	1.564062362	0	AXL
SEC11A	6.39E-07	-0.320010076	0.809	0.815	0.020930492	1.57475103	2.214162816	0	SEC11A
WARS	6.80E-07	-0.392946671	0.084	0.257	0.02224597	0.09454683	0.437219438	0	WARS
CHPF	6.86E-07	-0.511567121	0.253	0.376	0.022458979	0.26736921	0.80675889	0	CHPF
NMRK1	6.98E-07	0.264876834	0.449	0.227	0.022839527	0.582567575	0.317123174	0	NMRK1
GLG1	7.24E-07	-0.323293985	0.169	0.326	0.023701761	0.165059257	0.457703518	0	GLG1
SURF1	7.26E-07	0.273771751	0.517	0.282	0.023771146	0.626032153	0.34497936	0	SURF1
MRVI1	7.30E-07	-0.347312353	0.039	0.182	0.023910338	0.038686281	0.321404654	0	MRVI1
RP6-99M1.2	7.39E-07	0.387614348	0.489	0.257	0.024178129	0.941238433	0.483868226	0	RP6-99M1.2
COLCA1	7.39E-07	0.274051893	0.354	0.149	0.02418588	0.432775238	0.184895982	0	COLCA1
CD151	7.49E-07	-0.421127162	0.713	0.779	0.02453086	1.475381531	2.314469708	0	CD151
ELTD1	7.67E-07	-0.544065285	0.011	0.113	0.025116457	0.007373385	0.468826309	0	ELTD1
SQSTM1	8.26E-07	0.343192051	0.955	0.884	0.027056482	6.804092375	5.151928791	0	SQSTM1
RPL7A	8.27E-07	0.330481119	1	0.997	0.027062673	24.4691997	19.25492171	0	RPL7A
NES	8.34E-07	-0.291145937	0.011	0.133	0.027314729	0.014597311	0.241473253	0	NES
ANTXR2	8.50E-07	-0.330801058	0.096	0.224	0.027812948	0.076536202	0.353971989	0	ANTXR2
SNX3	8.51E-07	-0.281972092	0.927	0.878	0.027870206	2.51078805	3.268611884	0	SNX3
LTBP3	8.54E-07	-0.327848016	0.124	0.273	0.027963756	0.107122904	0.389593974	0	LTBP3
PHACTR2	8.75E-07	-0.389003076	0.135	0.323	0.028644735	0.160328838	0.51943694	0	PHACTR2
SUGCT	8.80E-07	-0.365116732	0.011	0.13	0.028802159	0.00921298	0.299852027	0	SUGCT
PRKAR1A	9.51E-07	-0.255622466	0.669	0.613	0.031130772	0.976120774	1.359193231	0	PRKAR1A
WWTR1	9.57E-07	-0.456667582	0.18	0.312	0.031345633	0.171025209	0.607077736	0	WWTR1
PLTP	9.59E-07	-0.428895896	0.135	0.296	0.03138132	0.14347462	0.539348877	0	PLTP
GPC6	9.78E-07	-0.267400568	0.011	0.13	0.032033933	0.011432801	0.217398118	0	GPC6
DIO2	9.82E-07	-0.630740454	0.011	0.127	0.032138942	0.010339561	0.564368833	0	DIO2
PPA1	9.83E-07	0.261076218	0.843	0.63	0.032174165	1.898913994	1.419042831	0	PPA1
MYO1B	9.85E-07	-0.406075008	0.174	0.334	0.032235695	0.179893541	0.563448506	0	MYO1B
PRKRA	9.93E-07	-0.31084265	0.287	0.425	0.032497907	0.277900645	0.585148853	0	PRKRA
EIF4EBP1	9.97E-07	-0.424448461	0.191	0.34	0.032646767	0.190427603	0.597624481	0	EIF4EBP1
PELO	9.98E-07	-0.364306006	0.096	0.254	0.032678705	0.098084616	0.413522881	0	PELO
CHMP1B	1.02E-06	0.399204269	0.865	0.68	0.033327235	2.801638402	1.882692689	0	CHMP1B
FGFBP1	1.02E-06	0.363567579	0.292	0.108	0.033356938	0.576268182	0.225138993	0	FGFBP1
OLFML2A	1.02E-06	-0.354740498	0.028	0.157	0.033442374	0.022650604	0.307720132	0	OLFML2A
HLA-A	1.05E-06	-0.442778352	0.989	0.986	0.034512087	11.33512127	15.76613615	0	HLA-A
HSPB11	1.06E-06	0.259286266	0.691	0.459	0.0347081	1.105404443	0.759067852	0	HSPB11
MRGPRF	1.09E-06	-0.322817974	0.017	0.138	0.035626743	0.016178172	0.271006453	0	MRGPRF
FLRT3	1.10E-06	0.290414052	0.208	0.055	0.035922804	0.310134209	0.071253974	0	FLRT3
ZEB2	1.12E-06	-0.369707015	0.051	0.207	0.036651929	0.059735194	0.369273675	0	ZEB2
KLF3	1.13E-06	0.434835623	0.663	0.448	0.036851758	1.349752853	0.738295556	0	KLF3
APOLD1	1.13E-06	-0.372013567	0.017	0.141	0.037049133	0.021637638	0.322160343	0	APOLD1
MLEC	1.14E-06	-0.305157618	0.449	0.453	0.037298893	0.48111337	0.829994982	0	MLEC
OASL	1.14E-06	0.366828732	0.32	0.127	0.037375435	0.54111763	0.195114009	0	OASL
MAGED2	1.15E-06	-0.377290095	0.596	0.627	0.037663586	0.9426801	1.52334671	0	MAGED2
C1orf122	1.16E-06	-0.330450221	0.41	0.459	0.03792703	0.458231086	0.833588096	0	C1orf122
ARPC4	1.16E-06	-0.322377192	0.624	0.635	0.038106536	0.863754316	1.330418218	0	ARPC4
MAP2K3	1.21E-06	0.301996703	0.618	0.384	0.039651677	1.04162673	0.656022667	0	MAP2K3
MACF1	1.23E-06	-0.352939971	0.213	0.37	0.040143428	0.232333187	0.573887413	0	MACF1
ID2	1.23E-06	-0.806916438	0.545	0.547	0.040191353	1.119883798	2.708669285	0	ID2
MPZL1	1.24E-06	-0.332646066	0.225	0.343	0.040523032	0.196531019	0.506816633	0	MPZL1
HES4	1.27E-06	0.284673827	0.815	0.597	0.041590502	2.486887076	1.862480401	0	HES4
IER3IP1-ENSG00000134049	1.29E-06	-0.359262556	0.562	0.635	0.042364649	0.76639243	1.265875276	0	IER3IP1-ENSG00000134049
COL11A1	1.31E-06	-0.644816872	0.022	0.141	0.042840926	0.027970476	0.607273787	0	COL11A1
DCTN2	1.31E-06	-0.315753734	0.489	0.508	0.042860804	0.554184844	0.934434436	0	DCTN2
STXBP2	1.38E-06	0.274523416	0.427	0.21	0.045339873	0.530162711	0.265021281	0	STXBP2
IKBIP	1.39E-06	-0.369484495	0.197	0.348	0.045422248	0.205668815	0.557592846	0	IKBIP
COL16A1	1.41E-06	-0.31797302	0.034	0.157	0.046103652	0.027182758	0.280463306	0	COL16A1
SLC39A7	1.41E-06	-0.357246263	0.191	0.343	0.046163008	0.182187394	0.514356636	0	SLC39A7
TSPAN9	1.45E-06	-0.306553357	0.084	0.221	0.047474739	0.066865758	0.31944573	0	TSPAN9
GAS6	1.45E-06	-0.412825102	0.09	0.254	0.047528164	0.109112326	0.476550382	0	GAS6
IRF2BP2	1.45E-06	0.284792632	0.674	0.439	0.047579113	1.126288823	0.745384567	0	IRF2BP2
EVL	1.47E-06	-0.410382479	0.09	0.243	0.048112973	0.080916542	0.436579282	0	EVL
KLF2	1.49E-06	-0.650502696	0.219	0.329	0.048932892	0.271685185	0.99618338	0	KLF2
RPL39	1.51E-06	0.281243267	1	1	0.049424264	58.62026734	48.06041976	0	RPL39
TMEM256	1.54E-06	0.340563563	0.803	0.588	0.050384172	1.702953873	1.134611212	0	TMEM256
CD93	1.55E-06	-0.603134091	0.022	0.133	0.050718882	0.025180016	0.557261635	0	CD93
A1BG	1.55E-06	-0.276893379	0.028	0.157	0.050825946	0.026730115	0.243968872	0	A1BG
PTPRG	1.56E-06	-0.350768332	0.079	0.221	0.051076053	0.062357931	0.3547609	0	PTPRG
MAFB	1.56E-06	-0.729123689	0.169	0.276	0.051132453	0.159841824	0.92259083	0	MAFB
BCAM	1.57E-06	0.514269503	0.64	0.406	0.051299828	2.334993952	1.3349872	0	BCAM
PLAC9	1.65E-06	-0.423280283	0.028	0.155	0.053898365	0.03239664	0.384416109	0	PLAC9
TCEAL4	1.69E-06	-0.360550498	0.708	0.691	0.055195282	1.128047182	1.732233222	0	TCEAL4
EIF3F	1.69E-06	0.288910165	0.961	0.826	0.055332776	3.377275275	2.582888008	0	EIF3F
RSU1	1.69E-06	-0.332823096	0.382	0.45	0.055353823	0.419466124	0.787782853	0	RSU1
CCDC50	1.70E-06	-0.296765558	0.326	0.381	0.055652647	0.30640684	0.604773633	0	CCDC50
CMTM3	1.71E-06	-0.485471203	0.32	0.456	0.055853117	0.466248799	1.05281146	0	CMTM3
SNRPF	1.74E-06	0.272196913	0.854	0.655	0.056897245	1.811402259	1.328003098	0	SNRPF
COL27A1	1.77E-06	-0.34711171	0.056	0.196	0.057815147	0.048401408	0.333578643	0	COL27A1
ICMT	1.83E-06	-0.27522372	0.101	0.246	0.05985055	0.077966361	0.304535205	0	ICMT
HYAL2	1.90E-06	-0.601125283	0.185	0.29	0.062045167	0.167790786	0.771420987	0	HYAL2
INSR	1.90E-06	-0.503618464	0.59	0.425	0.062334839	0.963877964	1.784317526	0	INSR
TMEM126B	1.92E-06	-0.252513825	0.36	0.406	0.062829844	0.360087571	0.620246558	0	TMEM126B
UBC	1.93E-06	0.383078914	1	0.992	0.063192942	19.82314958	14.9671783	0	UBC
PYGL	2.01E-06	0.409915124	0.433	0.238	0.065964709	0.742242234	0.311329374	0	PYGL
PLEC	2.07E-06	0.326838498	0.713	0.486	0.067848929	1.351128168	0.874511516	0	PLEC
GADD45GIP1	2.16E-06	-0.359325444	0.669	0.729	0.070621598	1.12650332	1.727933644	0	GADD45GIP1
DLC1	2.16E-06	-0.424635555	0.157	0.29	0.070633131	0.178340543	0.581608025	0	DLC1
CDC37	2.18E-06	-0.345566563	0.646	0.655	0.071280837	0.891155024	1.402995911	0	CDC37
VWA1	2.18E-06	-0.718762845	0.174	0.221	0.071404785	0.166705567	0.920129175	0	VWA1
TYMP	2.20E-06	-0.512667828	0.528	0.635	0.072080322	1.03468646	1.902858651	0	TYMP
PHLDA1	2.22E-06	0.349222308	0.91	0.738	0.072543196	8.505173088	6.461628794	0	PHLDA1
ATP1A1	2.27E-06	-0.31772483	0.539	0.552	0.074224734	0.664359749	1.074397156	0	ATP1A1
FKBP11	2.35E-06	-0.356985225	0.303	0.417	0.077031785	0.305642706	0.672197645	0	FKBP11
FUS	2.37E-06	-0.270883673	0.893	0.848	0.077552401	2.132104406	2.779030015	0	FUS
EDNRA	2.54E-06	-0.2512493	0.011	0.124	0.083005055	0.013088996	0.205816365	0	EDNRA
FADS3	2.60E-06	-0.27106381	0.034	0.152	0.085208807	0.020848249	0.231854817	0	FADS3
FTL	2.62E-06	-0.720179158	1	1	0.08591862	21.19427871	35.56255733	0	FTL
ATP1B3	2.65E-06	-0.36030875	0.652	0.641	0.086632164	1.080005644	1.670104476	0	ATP1B3
PTN	2.68E-06	-0.334369811	0.011	0.124	0.087837333	0.014506564	0.279116803	0	PTN
EMCN	2.71E-06	-0.3641765	0.006	0.105	0.088862102	0.005038093	0.293631472	0	EMCN
CTSZ	2.74E-06	-0.337115518	0.298	0.412	0.089857156	0.29528974	0.636246793	0	CTSZ
RGS5	2.75E-06	-2.11630143	0.118	0.199	0.090020642	0.218172147	4.281762584	0	RGS5
CXCL17	2.82E-06	0.475549102	0.343	0.149	0.092173723	0.72960861	0.243922417	0	CXCL17
USP34	2.88E-06	-0.262668876	0.32	0.384	0.094348425	0.298611635	0.557939183	0	USP34
PTPRS	2.97E-06	0.427330608	0.556	0.334	0.097080447	1.197637745	0.634243531	0	PTPRS
ELN	3.03E-06	-0.47398565	0.011	0.119	0.099223432	0.011383857	0.404752829	0	ELN
HDLBP	3.10E-06	-0.310299931	0.646	0.655	0.101390913	0.963075603	1.434145937	0	HDLBP
CD44	3.13E-06	-0.298032027	0.511	0.464	0.102405759	0.669429474	1.052507045	0	CD44
PTP4A3	3.15E-06	-0.498904208	0.039	0.166	0.103261453	0.041438746	0.471698553	0	PTP4A3
HSPA1B	3.16E-06	-1.182327779	0.433	0.5	0.103478743	1.448760407	4.557281817	0	HSPA1B
S100A14	3.16E-06	0.307797862	0.376	0.18	0.103572668	0.805089677	0.458284949	0	S100A14
ST3GAL5	3.23E-06	0.262835298	0.343	0.152	0.105681057	0.44373521	0.203278729	0	ST3GAL5
FAM167B	3.25E-06	-0.75299237	0.022	0.127	0.106431742	0.019503064	0.718152963	0	FAM167B
CTSL	3.27E-06	-0.383304619	0.292	0.406	0.107215186	0.324206624	0.727197273	0	CTSL
GOLGA2	3.28E-06	-0.279574204	0.298	0.373	0.10723145	0.306599759	0.585998584	0	GOLGA2
LMAN1	3.31E-06	-0.250843286	0.433	0.483	0.108525034	0.539931577	0.832368333	0	LMAN1
RAB2A	3.45E-06	-0.312897757	0.775	0.76	0.112848316	1.402226316	1.984046118	0	RAB2A
ARHGAP15	3.48E-06	-0.307552539	0.011	0.11	0.113790589	0.007315033	0.246659511	0	ARHGAP15
PGK1	3.48E-06	-0.301914886	0.831	0.735	0.113889436	1.844951063	2.507197614	0	PGK1
CDK4	3.49E-06	-0.295227196	0.36	0.459	0.11411348	0.389215683	0.704676283	0	CDK4
KRT15	3.49E-06	0.266340901	0.354	0.163	0.114337146	0.562298345	0.29893486	0	KRT15
AQP1-ENSG00000240583	3.52E-06	-0.766864136	0.051	0.157	0.115251317	0.042098853	0.773201235	0	AQP1-ENSG00000240583
ALDOA	3.56E-06	0.265270211	1	0.972	0.116687149	10.08520286	8.223364131	0	ALDOA
TNS1	3.69E-06	-0.299764378	0.084	0.227	0.120744906	0.076089691	0.324605458	0	TNS1
CHSY1	3.75E-06	-0.313449413	0.051	0.177	0.12276089	0.037443003	0.289204822	0	CHSY1
RAMP3	3.78E-06	-0.843158243	0.028	0.127	0.123740395	0.038594105	0.863209866	0	RAMP3
EGR1	3.87E-06	-0.713337003	0.775	0.749	0.126662907	4.025739533	7.240163174	0	EGR1
CD2AP	3.92E-06	0.304238912	0.506	0.287	0.128482271	0.668980736	0.351656339	0	CD2AP
MSX2	3.97E-06	0.252239169	0.478	0.262	0.129855991	0.639667889	0.376652525	0	MSX2
ICAM2	4.10E-06	-0.371907596	0.045	0.155	0.134203051	0.03879824	0.344270125	0	ICAM2
PTP4A1	4.13E-06	0.378645272	0.764	0.566	0.13516527	1.761342514	1.123912862	0	PTP4A1
UBE2J1	4.21E-06	-0.358792789	0.354	0.423	0.137950191	0.346398259	0.72655705	0	UBE2J1
SFXN3	4.25E-06	-0.298276433	0.163	0.29	0.139278175	0.146848374	0.410250156	0	SFXN3
HIGD2A	4.27E-06	0.323266875	0.904	0.785	0.139830968	2.929364166	2.140575616	0	HIGD2A
BAD	4.36E-06	-0.286031715	0.416	0.459	0.142774855	0.433935868	0.748372046	0	BAD
ABHD17B	4.62E-06	0.25794257	0.371	0.174	0.15138258	0.427903587	0.194126769	0	ABHD17B
GSPT1	4.64E-06	0.253222996	0.624	0.398	0.151789687	0.927981406	0.617614845	0	GSPT1
SSR2	4.67E-06	-0.318444438	0.843	0.865	0.153007384	2.044618891	2.79659495	0	SSR2
CEBPD	4.84E-06	-0.285633722	0.607	0.475	0.158572301	1.042206879	1.489339054	0	CEBPD
HMG20B	4.85E-06	-0.2918388	0.354	0.436	0.158752553	0.396120364	0.70912999	0	HMG20B
RAB40B	4.86E-06	0.260501033	0.376	0.18	0.159000315	0.485702598	0.240261487	0	RAB40B
RWDD1	5.03E-06	-0.309367882	0.64	0.671	0.164657942	0.931441581	1.393374111	0	RWDD1
EMX2	5.07E-06	0.353414792	0.303	0.124	0.166140181	0.564027953	0.22421038	0	EMX2
IDH1	5.08E-06	0.335115292	0.506	0.29	0.166432814	0.784386273	0.414520085	0	IDH1
PYURF	5.21E-06	-0.260138339	0.629	0.644	0.170487184	0.866907852	1.235796775	0	PYURF
RBM17	5.25E-06	-0.267219904	0.438	0.472	0.171918283	0.478558786	0.779425471	0	RBM17
NR2F2	5.26E-06	-0.469754408	0.174	0.282	0.172249566	0.178829865	0.632530476	0	NR2F2
SRGAP2	5.45E-06	-0.318465104	0.163	0.254	0.178554838	0.156748279	0.442468742	0	SRGAP2
ACAA1	5.50E-06	0.277314882	0.596	0.373	0.179950408	0.909727798	0.575764717	0	ACAA1
SEC61A1	5.62E-06	-0.337732332	0.27	0.401	0.184121559	0.265499375	0.59929838	0	SEC61A1
PRCP	5.70E-06	-0.375529877	0.455	0.381	0.186501824	0.54370309	1.002670638	0	PRCP
CARHSP1	5.70E-06	-0.287758514	0.579	0.588	0.186675607	0.816883295	1.21794604	0	CARHSP1
HMGCS2	5.72E-06	0.309090711	0.169	0.044	0.187279033	0.298087592	0.047751818	0	HMGCS2
ACADVL	5.75E-06	0.373813488	0.803	0.616	0.188282726	1.891086195	1.231166432	0	ACADVL
MIF	5.86E-06	-0.506106294	0.966	0.967	0.191989139	5.834641398	8.706639676	0	MIF
ANKS3	5.98E-06	-0.258290552	0.051	0.182	0.195682854	0.039051594	0.242768728	0	ANKS3
SPRY4	6.03E-06	-0.25647334	0.017	0.113	0.197315022	0.013703297	0.210924392	0	SPRY4
SH3KBP1	6.13E-06	-0.297801771	0.062	0.182	0.200670887	0.048089435	0.288384849	0	SH3KBP1
MGAT1	6.19E-06	-0.393498344	0.382	0.503	0.202764055	0.464501244	0.923731913	0	MGAT1
CSRP2	6.28E-06	-0.572004954	0.247	0.373	0.205728134	0.378543869	1.049326895	0	CSRP2
TIMP3	6.37E-06	-1.342564113	0.466	0.564	0.208568553	1.040686073	4.175213482	0	TIMP3
ACVR1	6.58E-06	-0.264599826	0.084	0.218	0.215359134	0.070155609	0.285580915	0	ACVR1
HAS3	6.65E-06	0.273070358	0.337	0.152	0.217643877	0.484227247	0.228281841	0	HAS3
SERPINB1	6.66E-06	0.401425988	0.68	0.467	0.218079686	1.487401873	0.883235766	0	SERPINB1
IGBP1	6.71E-06	0.262332817	0.708	0.489	0.21977189	1.154048477	0.795913546	0	IGBP1
SGCB	6.79E-06	-0.278733951	0.101	0.265	0.22236943	0.125958605	0.365933965	0	SGCB
PPP1R12A	6.84E-06	-0.312999819	0.376	0.406	0.224011103	0.409122826	0.750536554	0	PPP1R12A
SGPL1	6.91E-06	0.284870128	0.539	0.32	0.226154897	0.753363327	0.439187788	0	SGPL1
CNN1	7.02E-06	-0.440043042	0.022	0.135	0.229898891	0.025303669	0.390972892	0	CNN1
PTPRE	7.03E-06	-0.42310372	0.169	0.249	0.23030333	0.160605568	0.556150372	0	PTPRE
YPEL2	7.04E-06	-0.270891005	0.051	0.193	0.230510279	0.05806929	0.276616424	0	YPEL2
AGPAT2	7.06E-06	0.344369114	0.618	0.398	0.231000001	1.090161789	0.646320822	0	AGPAT2
KXD1	7.13E-06	-0.268210168	0.337	0.425	0.233385088	0.32097217	0.590863706	0	KXD1
KCNE4	7.20E-06	-0.319222979	0.006	0.102	0.235551636	0.008517249	0.258285009	0	KCNE4
FERMT1	7.30E-06	0.340220461	0.365	0.174	0.239112302	0.563176095	0.234784988	0	FERMT1
MBNL1	7.44E-06	-0.411323567	0.236	0.381	0.243622106	0.25677299	0.671389117	0	MBNL1
IL3RA	7.47E-06	-0.29427053	0.011	0.105	0.244652295	0.008501566	0.236689956	0	IL3RA
RP11-138A9.1	7.58E-06	-0.299309047	0.264	0.307	0.248037104	0.269777598	0.56253107	0	RP11-138A9.1
FGF7	7.60E-06	-0.462015195	0.017	0.113	0.248848758	0.012290691	0.394394546	0	FGF7
CAPN2	7.65E-06	-0.294901834	0.522	0.53	0.250431425	0.687749037	1.070533048	0	CAPN2
TMEM30A	7.73E-06	-0.28376195	0.399	0.45	0.253114378	0.426673873	0.736783027	0	TMEM30A
TAGLN2	7.76E-06	-0.381789184	0.933	0.892	0.254204961	3.4128723	4.7497817	0	TAGLN2
FAM43A	7.91E-06	-0.384138782	0.084	0.207	0.258889498	0.096198633	0.430627445	0	FAM43A
BIK	7.95E-06	0.322140021	0.326	0.144	0.26021629	0.480934144	0.184573294	0	BIK
EIF4B	7.96E-06	0.298725034	0.826	0.638	0.260524884	2.052221592	1.481366214	0	EIF4B
HLA-DPB1	8.03E-06	-0.379123685	0.039	0.16	0.263021802	0.029933145	0.339481242	0	HLA-DPB1
AHNAK	8.06E-06	-0.349296159	0.444	0.569	0.263854316	0.608344128	1.048932254	0	AHNAK
KCNQ1OT1	8.07E-06	-0.496279645	0.27	0.423	0.264089639	0.413797252	0.994261901	0	KCNQ1OT1
CAMLG	8.09E-06	-0.323795129	0.461	0.511	0.26488703	0.55988685	0.952383566	0	CAMLG
ITIH5	8.13E-06	-0.288400636	0.011	0.105	0.2661973	0.007250056	0.230140005	0	ITIH5
RGS4	8.34E-06	-0.381037132	0.017	0.122	0.273031957	0.016927439	0.324321933	0	RGS4
FAM133B	9.48E-06	0.256949618	0.921	0.768	0.310397723	3.336291291	2.628849072	0	FAM133B
ATP6V0D1	9.53E-06	-0.265901116	0.399	0.423	0.311875436	0.416763373	0.703497626	0	ATP6V0D1
RIN2	9.61E-06	-0.537405625	0.388	0.483	0.314693257	0.519879446	1.205892555	0	RIN2
LIMS2	9.83E-06	-0.264667273	0.022	0.135	0.321929329	0.021223241	0.22685568	0	LIMS2
TXNDC15	9.90E-06	-0.282803702	0.242	0.34	0.324162248	0.234719929	0.502106948	0	TXNDC15
MMD	1.02E-05	-0.280116315	0.034	0.127	0.334637788	0.025635234	0.24542146	0	MMD
PDLIM4	1.02E-05	-0.430174307	0.275	0.351	0.335519532	0.3212096	0.780193006	0	PDLIM4
C12orf75	1.10E-05	-0.422985923	0.09	0.207	0.358642987	0.088189774	0.458935497	0	C12orf75
FHL1	1.11E-05	-0.265361564	0.022	0.141	0.362236717	0.0403946	0.250489012	0	FHL1
HEBP1	1.11E-05	-0.289650771	0.32	0.417	0.363000781	0.320307331	0.613870209	0	HEBP1
S100A4	1.13E-05	-0.710451987	0.562	0.641	0.368988518	4.181502556	7.478579082	0	S100A4
CCDC102B	1.13E-05	-0.381238822	0.022	0.124	0.370995049	0.022416304	0.331656114	0	CCDC102B
ALAS1	1.13E-05	0.292833656	0.388	0.193	0.371105331	0.538605452	0.255959262	0	ALAS1
ANKLE2	1.14E-05	0.263317797	0.579	0.365	0.372390637	0.919026304	0.598874486	0	ANKLE2
PDIA4	1.15E-05	-0.384115488	0.433	0.517	0.375730635	0.577895974	1.059247995	0	PDIA4
HIP1	1.15E-05	-0.277977139	0.056	0.18	0.377450442	0.051174205	0.274542003	0	HIP1
ADCY4	1.17E-05	-0.364563433	0.022	0.124	0.381476013	0.01793299	0.310580549	0	ADCY4
NKD2	1.18E-05	-0.327005858	0.045	0.146	0.38547302	0.034331719	0.297473256	0	NKD2
CDH6	1.18E-05	-0.480466158	0.011	0.108	0.387091438	0.013720526	0.414337203	0	CDH6
TICAM1	1.19E-05	0.309894171	0.41	0.213	0.391167492	0.608224366	0.297356096	0	TICAM1
GAN	1.20E-05	0.614568149	0.416	0.246	0.391469227	1.139587457	0.397418846	0	GAN
ATG12	1.22E-05	-0.28330461	0.337	0.406	0.399290736	0.342592443	0.63390719	0	ATG12
PRMT2	1.22E-05	-0.291760139	0.433	0.489	0.400060388	0.54356854	0.88953296	0	PRMT2
GJC1	1.24E-05	-0.341500597	0.022	0.13	0.404640943	0.027237435	0.301585678	0	GJC1
STK3	1.24E-05	-0.276742829	0.14	0.238	0.407316422	0.111469946	0.346497702	0	STK3
B2M	1.28E-05	-0.390048596	1	1	0.417466203	71.86110263	94.47992437	0	B2M
ARID4B	1.28E-05	-0.312180075	0.416	0.464	0.417727473	0.480327069	0.837948116	0	ARID4B
BCL10	1.28E-05	0.338697348	0.539	0.326	0.418906564	0.946882337	0.539506914	0	BCL10
C2	1.31E-05	-0.281591081	0.039	0.155	0.429848949	0.031326957	0.253613705	0	C2
HNRNPH2	1.32E-05	0.252611109	0.624	0.409	0.430547506	0.951427985	0.637981558	0	HNRNPH2
MORF4L1	1.34E-05	-0.341279149	0.961	0.939	0.438955588	3.611419284	4.842111912	0	MORF4L1
STMN3	1.35E-05	-0.256194516	0.039	0.152	0.442063125	0.034315563	0.235308112	0	STMN3
EIF3M	1.38E-05	0.264115718	0.82	0.627	0.450640277	1.660331694	1.215282083	0	EIF3M
VAT1	1.41E-05	-0.348167731	0.169	0.285	0.460190193	0.165156744	0.48317803	0	VAT1
ADAMTS1	1.41E-05	-0.565176193	0.051	0.185	0.462238704	0.075479449	0.591245186	0	ADAMTS1
HNRNPF	1.42E-05	0.264008028	0.871	0.693	0.464468484	2.059937334	1.548227492	0	HNRNPF
CANX	1.42E-05	-0.311594567	0.601	0.638	0.465598563	0.931066499	1.39660544	0	CANX
PKN1	1.43E-05	-0.288166698	0.079	0.188	0.467625265	0.058147491	0.292090776	0	PKN1
HINT2	1.44E-05	0.268647398	0.562	0.348	0.47171831	0.799854374	0.49405451	0	HINT2
SRPRB	1.47E-05	-0.306501635	0.163	0.293	0.482055645	0.15084557	0.423256698	0	SRPRB
SMPD1	1.48E-05	-0.301357835	0.118	0.221	0.485486592	0.099701475	0.355166182	0	SMPD1
PDLIM5	1.50E-05	-0.312663483	0.472	0.506	0.492181322	0.613565797	1.004046371	0	PDLIM5
RHOBTB3	1.52E-05	-0.26722004	0.275	0.334	0.499061755	0.263128368	0.520158024	0	RHOBTB3
SEC31A	1.53E-05	-0.381358758	0.36	0.506	0.499791935	0.488860536	0.939342183	0	SEC31A
NAA10	1.53E-05	-0.310441544	0.483	0.506	0.500428808	0.565556796	0.941426906	0	NAA10
SPECC1	1.54E-05	-0.2950315	0.096	0.224	0.505784172	0.093224771	0.341290333	0	SPECC1
SERPINE2	1.56E-05	-0.375986984	0.034	0.152	0.510026897	0.034533498	0.342542114	0	SERPINE2
KLF9	1.57E-05	-0.384625529	0.107	0.26	0.514169124	0.140195714	0.488549309	0	KLF9
ARHGAP24	1.63E-05	-0.251028071	0.011	0.105	0.532178232	0.007396421	0.198856997	0	ARHGAP24
TERF2IP	1.68E-05	-0.315811418	0.433	0.517	0.548402699	0.525226013	0.898466392	0	TERF2IP
SRSF6	1.68E-05	0.276834511	0.702	0.492	0.548621589	1.232095101	0.842371483	0	SRSF6
GARS	1.75E-05	-0.302377454	0.152	0.279	0.572391749	0.146601252	0.413959907	0	GARS
POLR2J3	1.78E-05	0.330713707	0.792	0.599	0.584287718	2.064909197	1.437041174	0	POLR2J3
ITM2A	1.80E-05	-0.311459554	0.011	0.102	0.588658422	0.00830757	0.251271913	0	ITM2A
CFL2	1.82E-05	-0.32692687	0.129	0.254	0.595548823	0.130014693	0.417421071	0	CFL2
RGS10	1.83E-05	-0.31262414	0.174	0.271	0.598811686	0.146516362	0.423932821	0	RGS10
LINC00675	1.88E-05	0.250243721	0.253	0.097	0.615801253	0.357726042	0.141514104	0	LINC00675
TMED7	1.90E-05	-0.318012482	0.326	0.428	0.623200098	0.338509359	0.668601802	0	TMED7
KIF26B	1.93E-05	-0.253117247	0.017	0.122	0.630865348	0.019386904	0.214884339	0	KIF26B
ARID5A	1.94E-05	-0.404038061	0.202	0.309	0.636410246	0.210246439	0.60140577	0	ARID5A
PRELP	1.98E-05	-0.369394476	0.011	0.108	0.647038908	0.01302451	0.30863572	0	PRELP
ACTB	2.00E-05	-0.741308957	1	1	0.654017784	33.23164064	56.22475559	0	ACTB
TMEM208	2.10E-05	-0.28014671	0.438	0.517	0.686403885	0.5139843	0.838458939	0	TMEM208
FXYD5	2.15E-05	-0.263196625	0.708	0.646	0.704682595	1.289970052	1.748273066	0	FXYD5
CYB5R1	2.16E-05	0.267338425	0.5	0.296	0.707871512	0.772247838	0.47247378	0	CYB5R1
ZNF430	2.23E-05	0.325216433	0.326	0.152	0.72853966	0.516856677	0.210722591	0	ZNF430
WNT5A	2.26E-05	-0.423660803	0.124	0.193	0.739326485	0.101514031	0.477490317	0	WNT5A
ASAP1	2.27E-05	-0.283973108	0.112	0.24	0.742074773	0.106635747	0.347376965	0	ASAP1
PLEKHF2	2.28E-05	0.251455765	0.41	0.218	0.745804698	0.561476679	0.311715874	0	PLEKHF2
ZBTB38	2.35E-05	-0.254048288	0.326	0.37	0.767735186	0.351256825	0.611439688	0	ZBTB38
IFITM1	2.35E-05	-0.578878716	0.64	0.702	0.770679528	1.667683734	2.984686865	0	IFITM1
GLIPR1	2.38E-05	-0.312241846	0.073	0.21	0.778371692	0.087233899	0.349948331	0	GLIPR1
CPQ	2.40E-05	-0.353314733	0.197	0.301	0.786624436	0.20968607	0.545364788	0	CPQ
CCL2	2.42E-05	-1.415073053	0.107	0.215	0.793168289	0.118926311	1.983877032	0	CCL2
ABHD11	2.42E-05	0.257281579	0.41	0.218	0.793353754	0.572279997	0.31546839	0	ABHD11
WDR1	2.52E-05	-0.313654034	0.539	0.594	0.823747417	0.87140755	1.325881851	0	WDR1
EMC10	2.52E-05	-0.294711095	0.421	0.486	0.825786125	0.452301185	0.781449729	0	EMC10
DNAJB11	2.59E-05	-0.252156372	0.399	0.448	0.846565546	0.436891818	0.711317942	0	DNAJB11
TRPS1	2.66E-05	-0.269505031	0.034	0.146	0.869783658	0.035236507	0.247868084	0	TRPS1
NAPRT1	2.67E-05	0.313259769	0.573	0.365	0.875164491	0.951692213	0.570763288	0	NAPRT1
C3	2.70E-05	-0.5793903	0.045	0.152	0.882486149	0.051097138	0.570567886	0	C3
ARL2BP	2.72E-05	-0.318838283	0.275	0.392	0.890304084	0.289795712	0.6087954	0	ARL2BP
MLTK	2.88E-05	-0.398565436	0.124	0.243	0.941438858	0.127764655	0.486615412	0	MLTK
HLA-C	3.05E-05	-0.290211739	0.994	0.97	0.9992273	10.2311162	12.73363052	0	HLA-C
BCAR1	3.08E-05	-0.27935025	0.275	0.345	1	0.279276766	0.552591903	0	BCAR1
TSPAN7	3.11E-05	-0.29921116	0.011	0.102	1	0.008900617	0.241423385	0	TSPAN7
C17orf62	3.16E-05	-0.306448297	0.152	0.293	1	0.144707061	0.415612833	0	C17orf62
PALMD	3.22E-05	-0.282718826	0.045	0.108	1	0.036930963	0.261411221	0	PALMD
HNRNPA1L2	3.24E-05	0.266179116	0.646	0.439	1	1.034942227	0.692092832	0	HNRNPA1L2
HEG1	3.37E-05	-0.355171214	0.09	0.235	1	0.107296485	0.416384319	0	HEG1
PLK2	3.41E-05	-0.31230573	0.225	0.279	1	0.231797765	0.529511704	0	PLK2
MXRA7	3.48E-05	-0.300849654	0.118	0.246	1	0.107529107	0.364331539	0	MXRA7
PLOD3	3.60E-05	-0.265303225	0.135	0.262	1	0.118981982	0.344891728	0	PLOD3
RNF130	3.62E-05	-0.272640799	0.157	0.29	1	0.144369594	0.382417964	0	RNF130
TMPRSS11E	3.63E-05	0.279468082	0.163	0.044	1	0.288912757	0.061928427	0	TMPRSS11E
FAM89B	3.64E-05	-0.292917485	0.219	0.351	1	0.196803898	0.466222717	0	FAM89B
ANXA4	3.65E-05	0.326863988	0.646	0.45	1	1.158264915	0.720714768	0	ANXA4
ARHGEF10	3.66E-05	-0.290564121	0.084	0.218	1	0.085714197	0.327957062	0	ARHGEF10
TFPI	3.67E-05	-0.504303867	0.303	0.414	1	0.442287796	1.045796916	0	TFPI
ARFRP1	3.68E-05	-0.254765798	0.124	0.251	1	0.114106752	0.329287599	0	ARFRP1
FCGRT	3.69E-05	-0.266641218	0.652	0.627	1	1.016951068	1.42639983	0	FCGRT
VOPP1	3.79E-05	-0.294828302	0.213	0.298	1	0.207265795	0.481000001	0	VOPP1
SAT2	3.80E-05	-0.270481916	0.461	0.539	1	0.559357911	0.880914169	0	SAT2
SERPINB9	3.81E-05	-0.308180773	0.034	0.152	1	0.041478092	0.289501333	0	SERPINB9
DUOXA2	3.90E-05	0.372294833	0.27	0.113	1	0.637137513	0.264774928	0	DUOXA2
TWSG1	4.18E-05	-0.275245622	0.343	0.387	1	0.382190917	0.672727601	0	TWSG1
OPTN	4.27E-05	-0.298891698	0.483	0.528	1	0.617034166	0.9892738	0	OPTN
GLTP	4.28E-05	0.274441652	0.646	0.442	1	1.014014778	0.665127463	0	GLTP
PSMB9	4.30E-05	-0.278097468	0.517	0.53	1	0.784091195	1.163379596	0	PSMB9
SEC13	4.30E-05	-0.278972687	0.371	0.448	1	0.422644034	0.726137524	0	SEC13
C5orf15	4.31E-05	-0.276275499	0.371	0.453	1	0.389130242	0.682326084	0	C5orf15
FBLIM1	4.51E-05	-0.275158258	0.404	0.464	1	0.470267032	0.77920958	0	FBLIM1
LTBP2	4.59E-05	-0.321014715	0.084	0.199	1	0.07871048	0.347534697	0	LTBP2
LBH	4.64E-05	-0.437400127	0.343	0.453	1	0.503934381	1.036570488	0	LBH
IGFBP6	4.74E-05	-0.499856013	0.219	0.37	1	0.376813684	0.946914266	0	IGFBP6
INSIG1	4.85E-05	-0.627075448	0.174	0.29	1	0.210741528	0.869906788	0	INSIG1
FAM84A	4.88E-05	0.434411666	0.388	0.207	1	0.974317269	0.460985826	0	FAM84A
VIMP	4.88E-05	-0.348876096	0.657	0.718	1	1.128416221	1.710682986	0	VIMP
MDK	5.01E-05	0.373879199	0.876	0.727	1	4.701102186	3.399567363	0	MDK
MTHFD2	5.01E-05	-0.38340154	0.107	0.243	1	0.115529593	0.455112126	0	MTHFD2
GRAMD1A	5.14E-05	-0.27142967	0.202	0.287	1	0.187172167	0.432920773	0	GRAMD1A
EGFL7	5.26E-05	-0.545303567	0.045	0.141	1	0.046755398	0.527558811	0	EGFL7
SBDS	5.33E-05	-0.268387676	0.702	0.691	1	1.271599524	1.736053025	0	SBDS
ARL4C	5.46E-05	-0.30253247	0.112	0.177	1	0.10929964	0.368107489	0	ARL4C
LMO2	5.46E-05	-0.369191911	0.028	0.119	1	0.022809201	0.321090184	0	LMO2
GNB1	5.48E-05	-0.298682993	0.444	0.472	1	0.519623816	0.869169266	0	GNB1
C19orf53	5.54E-05	-0.25255919	0.865	0.848	1	1.890260614	2.443220986	0	C19orf53
ST5	5.61E-05	-0.267327921	0.225	0.307	1	0.206475708	0.452085889	0	ST5
BASP1	5.62E-05	-0.323036276	0.112	0.251	1	0.13782345	0.423372231	0	BASP1
NCOA7	5.77E-05	0.406423308	0.781	0.608	1	3.406504857	2.32467078	0	NCOA7
CRTAP	5.84E-05	-0.288473491	0.382	0.445	1	0.412353345	0.724973933	0	CRTAP
POLR2F	5.91E-05	-0.305411619	0.562	0.641	1	0.840443996	1.274367626	0	POLR2F
MGST3	6.01E-05	-0.264200934	0.77	0.729	1	1.553482291	2.066657371	0	MGST3
UBL3	6.09E-05	0.258270701	0.579	0.378	1	0.939936587	0.621960621	0	UBL3
CDC42SE1	6.16E-05	0.425882598	0.669	0.475	1	1.713637956	1.019986507	0	CDC42SE1
PLIN3	6.21E-05	-0.284992076	0.348	0.448	1	0.405825644	0.712862986	0	PLIN3
HIGD1B	6.46E-05	-0.640624432	0.039	0.122	1	0.042968415	0.625991709	0	HIGD1B
MXRA5	6.68E-05	-0.454747242	0.18	0.279	1	0.219356826	0.671180557	0	MXRA5
XBP1	6.74E-05	-0.309006742	0.657	0.663	1	1.084221759	1.582047478	0	XBP1
RAI14	7.06E-05	-0.341469581	0.309	0.381	1	0.348634309	0.70878251	0	RAI14
SNHG7	7.09E-05	-0.346742179	0.483	0.525	1	0.66823972	1.121476639	0	SNHG7
ASAH1	7.46E-05	0.275229963	0.73	0.541	1	1.442298642	1.01811678	0	ASAH1
HSPH1	7.50E-05	-0.563225202	0.404	0.459	1	0.607628093	1.375380937	0	HSPH1
PTPLAD1	7.57E-05	0.264596625	0.573	0.376	1	0.907293306	0.587690929	0	PTPLAD1
LIMS1	8.30E-05	-0.285290546	0.556	0.586	1	0.825590433	1.224766123	0	LIMS1
C16orf13	8.37E-05	-0.261060044	0.579	0.619	1	0.778001969	1.130684475	0	C16orf13
TRIM47	9.05E-05	-0.252289502	0.09	0.204	1	0.077465076	0.283364169	0	TRIM47
TNFAIP8L1	9.06E-05	-0.268782457	0.045	0.141	1	0.034026913	0.245785938	0	TNFAIP8L1
PODXL	9.28E-05	-0.470353565	0.028	0.108	1	0.019439732	0.412381719	0	PODXL
OSBPL8	9.28E-05	-0.304030428	0.219	0.312	1	0.209962109	0.493805481	0	OSBPL8
N4BP2L2	9.46E-05	-0.274913994	0.742	0.746	1	1.325774405	1.814005521	0	N4BP2L2
GPM6B	9.50E-05	-0.412435732	0.124	0.232	1	0.138359602	0.515078034	0	GPM6B
SMTN	9.64E-05	-0.281632208	0.14	0.238	1	0.144683986	0.391442773	0	SMTN
CBX3	9.95E-05	-0.260488667	0.725	0.749	1	1.367268472	1.835713928	0	CBX3
MAP4K4	0.000102935	-0.253698572	0.101	0.229	1	0.096860798	0.307742973	0	MAP4K4
PDGFC	0.000104132	-0.275229704	0.073	0.163	1	0.069522025	0.294321393	0	PDGFC
KANK2	0.000104539	-0.275973845	0.107	0.224	1	0.110785464	0.344951405	0	KANK2
MPHOSPH8	0.000105376	-0.332561121	0.348	0.461	1	0.393576031	0.754856226	0	MPHOSPH8
GORASP2	0.000106616	-0.260026665	0.309	0.395	1	0.304746265	0.562434745	0	GORASP2
KIAA0355	0.000108678	-0.265316369	0.129	0.265	1	0.126510772	0.35395283	0	KIAA0355
NME4	0.000110151	-0.311983349	0.433	0.514	1	0.608389539	0.996675946	0	NME4
PPAP2B	0.000110415	-0.450121079	0.152	0.221	1	0.134693656	0.550167306	0	PPAP2B
ELK3	0.000112533	-0.344520704	0.242	0.329	1	0.258261041	0.597650633	0	ELK3
SLC25A37	0.000112725	-0.327903111	0.348	0.425	1	0.427212425	0.79141947	0	SLC25A37
HSPA5	0.000113597	-0.38585771	0.702	0.682	1	1.444289585	2.193797687	0	HSPA5
ZNF703	0.000116762	-0.333294024	0.124	0.235	1	0.119093395	0.409930908	0	ZNF703
ISOC2	0.000117274	-0.254455713	0.388	0.472	1	0.450829525	0.730673674	0	ISOC2
IFNGR2	0.000117932	0.291252588	0.719	0.53	1	1.470251093	1.018670027	0	IFNGR2
EPAS1	0.000120579	-0.386178096	0.303	0.392	1	0.385284332	0.810464914	0	EPAS1
WDR74	0.000124087	-0.334015167	0.174	0.282	1	0.153589168	0.454118346	0	WDR74
TNIP1	0.000125645	-0.291826651	0.399	0.483	1	0.457128701	0.783801348	0	TNIP1
MT-ND6	0.000127604	0.289135096	0.539	0.354	1	0.911754872	0.564565931	0	MT-ND6
ESF1	0.000133644	-0.312055002	0.281	0.376	1	0.326280835	0.646544263	0	ESF1
NOTCH4	0.000134696	-0.381331092	0.118	0.163	1	0.102801528	0.436446503	0	NOTCH4
MRPS33	0.000135081	0.254633213	0.579	0.387	1	0.83855639	0.541078352	0	MRPS33
MANF	0.000141131	-0.314062196	0.483	0.511	1	0.606354734	0.997025448	0	MANF
SRCAP	0.000141848	0.267731876	0.438	0.257	1	0.656789319	0.376169602	0	SRCAP
RP11-138A9.2	0.000143361	-0.359019453	0.157	0.273	1	0.164667701	0.493749098	0	RP11-138A9.2
LAMP1	0.000143692	-0.276116319	0.629	0.669	1	1.023870402	1.450766828	0	LAMP1
C9orf3	0.000144821	-0.273047042	0.41	0.445	1	0.550398185	0.873434877	0	C9orf3
QKI	0.00014634	-0.28702205	0.18	0.318	1	0.189462337	0.451285786	0	QKI
WIPI1	0.000149521	-0.291274887	0.152	0.271	1	0.151583001	0.409216513	0	WIPI1
DST	0.000151917	0.253070237	0.719	0.533	1	1.862110402	1.40162198	0	DST
TNFRSF1A	0.0001526	-0.309501978	0.517	0.564	1	0.769702164	1.193156186	0	TNFRSF1A
FNIP2	0.000152744	-0.292429507	0.107	0.196	1	0.105151093	0.353479589	0	FNIP2
EIF3H	0.000153498	0.251440464	0.916	0.79	1	2.672705037	2.085282451	0	EIF3H
SNAP23	0.00015606	-0.256080516	0.354	0.431	1	0.375857879	0.643090528	0	SNAP23
TRIM13	0.000159617	-0.297860891	0.174	0.271	1	0.170122254	0.438455072	0	TRIM13
SMIM7	0.000160286	-0.257510942	0.449	0.503	1	0.536584847	0.836855801	0	SMIM7
DYNLL1	0.000163357	-0.286342935	0.955	0.917	1	4.031159941	5.135725704	0	DYNLL1
S100A10	0.000164082	0.317009906	0.921	0.793	1	6.927941658	5.364011488	0	S100A10
LUZP1	0.000169272	-0.291943306	0.298	0.381	1	0.31532797	0.610340619	0	LUZP1
C8orf4	0.000173943	0.350897185	0.742	0.561	1	3.474754805	2.508638827	0	C8orf4
COX4I2	0.000179048	-0.487039275	0.039	0.113	1	0.037485465	0.454103942	0	COX4I2
DCBLD1	0.000181844	-0.267348262	0.107	0.227	1	0.101719074	0.326021954	0	DCBLD1
NKTR	0.000181967	-0.253558956	0.365	0.409	1	0.397381726	0.665880754	0	NKTR
UNC5B	0.000184088	-0.27855912	0.208	0.279	1	0.211796097	0.46988785	0	UNC5B
YIF1B	0.000184846	-0.257743967	0.157	0.282	1	0.143027726	0.366612631	0	YIF1B
AMD1	0.000191002	0.278887093	0.601	0.414	1	0.999011924	0.647638777	0	AMD1
COTL1	0.000196542	-0.506980283	0.421	0.456	1	0.565460224	1.224632664	0	COTL1
KBTBD7	0.000201448	0.307777307	0.247	0.108	1	0.469716772	0.187362829	0	KBTBD7
ARL4A	0.000204841	-0.557567077	0.348	0.331	1	0.43302728	1.109108261	0	ARL4A
DUSP1	0.000208562	-0.764199497	0.854	0.867	1	7.065994033	12.69950476	0	DUSP1
CTSC	0.0002141	-0.513447109	0.337	0.409	1	0.440015319	1.055559693	0	CTSC
RNF144B	0.000214532	0.304977195	0.281	0.133	1	0.57526088	0.275102813	0	RNF144B
ISG15	0.00021772	-0.488996537	0.708	0.655	1	2.508207717	3.923658521	0	ISG15
EIF3L	0.000225236	0.254411297	0.876	0.743	1	2.533881627	1.962555987	0	EIF3L
SGCE	0.000242041	-0.254050352	0.045	0.144	1	0.050341117	0.252584817	0	SGCE
BACE2	0.000257035	-0.260927185	0.264	0.301	1	0.252654651	0.50099161	0	BACE2
HSPA2	0.000257634	-0.327223758	0.135	0.196	1	0.135435049	0.42451315	0	HSPA2
KCTD12	0.000264591	-0.252710463	0.073	0.199	1	0.099095226	0.309509794	0	KCTD12
CPE	0.000267388	-0.377795317	0.084	0.135	1	0.073370609	0.394689149	0	CPE
C11orf96	0.000284545	-0.815619584	0.466	0.597	1	1.776375881	3.886571106	0	C11orf96
CCL11	0.000296516	-1.216267459	0.039	0.108	1	0.031093548	1.395692412	0	CCL11
DNAJB1	0.000300377	-0.666476947	0.713	0.649	1	2.298653785	4.235597943	0	DNAJB1
TUBA4A	0.000333083	0.333852742	0.393	0.227	1	0.810046599	0.436117804	0	TUBA4A
SERPINB6	0.000337909	-0.288266647	0.5	0.539	1	0.672030555	1.041837224	0	SERPINB6
ARID3A	0.000359928	0.336592056	0.449	0.279	1	0.95415619	0.547515358	0	ARID3A
SP100	0.000367719	0.251663732	0.612	0.431	1	0.974251799	0.658227871	0	SP100
GBP1	0.000368001	-0.357601393	0.213	0.307	1	0.215338826	0.557206178	0	GBP1
HPCAL1	0.000372734	-0.287182922	0.135	0.218	1	0.118171343	0.364454417	0	HPCAL1
CDH13	0.000388639	-0.32251768	0.045	0.141	1	0.045415355	0.30730334	0	CDH13
MGLL	0.000394483	-0.278643529	0.096	0.21	1	0.11507718	0.352648604	0	MGLL
VCL	0.000395469	-0.290959117	0.32	0.398	1	0.367585366	0.673176925	0	VCL
SRGN	0.000406028	-1.089822827	0.191	0.249	1	0.31072806	1.789857092	0	SRGN
CRIM1	0.000407268	-0.355185887	0.287	0.287	1	0.365128751	0.746204969	0	CRIM1
RGS2	0.000411056	-0.677071572	0.135	0.243	1	0.220482794	0.951418931	0	RGS2
RAMP1	0.000418762	-0.341929107	0.034	0.116	1	0.026230951	0.300696665	0	RAMP1
ALDH1B1	0.000420886	-0.25815746	0.039	0.127	1	0.035665223	0.238604155	0	ALDH1B1
PPP1CB	0.000422941	0.267444059	0.882	0.746	1	2.833174943	2.184563818	0	PPP1CB
SYNPO	0.000424011	-0.282847736	0.146	0.182	1	0.158342273	0.409232202	0	SYNPO
ENO2	0.000450236	-0.258888323	0.028	0.119	1	0.039545937	0.243875278	0	ENO2
DUSP6	0.00046343	-0.324380077	0.225	0.251	1	0.260405605	0.57818699	0	DUSP6
TCEAL3	0.000489116	-0.278658672	0.253	0.362	1	0.281529635	0.554580703	0	TCEAL3
HILPDA	0.000501378	-0.35306626	0.045	0.146	1	0.05974703	0.353585653	0	HILPDA
OLFM2	0.000564568	-0.26530595	0.028	0.113	1	0.028182902	0.235763679	0	OLFM2
B4GALT1	0.000568059	0.265185847	0.618	0.442	1	1.289367219	0.904963091	0	B4GALT1
ZDHHC3	0.000590871	0.256090301	0.556	0.381	1	0.845109	0.545009539	0	ZDHHC3
POLR2L	0.000605797	-0.280353052	0.955	0.928	1	3.976944494	5.044459547	0	POLR2L
HSPD1	0.000641556	-0.268080325	0.68	0.577	1	1.300674362	1.770482249	0	HSPD1
MROH2A	0.000657241	0.292919471	0.27	0.133	1	0.530527954	0.249291309	0	MROH2A
UQCRC2	0.000680265	0.297809939	0.725	0.575	1	1.437444916	0.982828193	0	UQCRC2
APOBEC3A	0.000760597	0.374470904	0.118	0.055	1	0.413558222	0.090402218	0	APOBEC3A
TROVE2	0.000780396	-0.254046415	0.292	0.378	1	0.310852316	0.56325331	0	TROVE2
ENO1	0.00080122	-0.362124344	0.904	0.831	1	2.954767179	4.083129931	0	ENO1
HDAC7	0.000831094	-0.278688621	0.197	0.318	1	0.229836593	0.491904574	0	HDAC7
TAX1BP1	0.000861944	0.254300286	0.73	0.575	1	1.386148444	1.000531729	0	TAX1BP1
SVIL	0.000930959	-0.274041997	0.18	0.26	1	0.173464451	0.418942506	0	SVIL
TGFBR2	0.000932302	-0.270318036	0.219	0.271	1	0.22859973	0.481781789	0	TGFBR2
HLA-DRA	0.000933885	-0.473547179	0.169	0.135	1	0.279344528	0.776394505	0	HLA-DRA
CCND2	0.000940155	-0.291683165	0.208	0.265	1	0.21301939	0.484817662	0	CCND2
TM4SF1	0.00095471	-0.441323999	0.404	0.331	1	1.551936587	2.465146816	0	TM4SF1
PRNP	0.00102717	-0.300362804	0.337	0.428	1	0.473670612	0.814757654	0	PRNP
POMP	0.001039671	-0.300024169	0.927	0.901	1	2.858689373	3.750683451	0	POMP
PNISR	0.001092075	-0.299608698	0.663	0.732	1	1.131560398	1.623546994	0	PNISR
PAG1	0.001287883	-0.269492413	0.062	0.141	1	0.060938723	0.278838201	0	PAG1
MLXIP	0.001391306	-0.250530551	0.185	0.279	1	0.178726029	0.402264969	0	MLXIP
PRDM1	0.001443298	-0.408532086	0.365	0.45	1	0.737657255	1.30645258	0	PRDM1
TPST1	0.001567644	-0.268403445	0.146	0.257	1	0.190545679	0.433981508	0	TPST1
H1F0	0.001569717	-0.30098996	0.365	0.403	1	0.502524846	0.851094833	0	H1F0
ACKR3	0.001570483	-0.371128039	0.124	0.224	1	0.21088788	0.566118444	0	ACKR3
ELOVL5	0.001652666	-0.264945096	0.18	0.285	1	0.208220517	0.451786077	0	ELOVL5
EGFL6	0.001753516	-0.315702982	0.107	0.18	1	0.116688549	0.389850635	0	EGFL6
ZNF277	0.001878104	-0.286274332	0.213	0.246	1	0.208444911	0.473682812	0	ZNF277
TPSAB1	0.002118151	-3.457659071	0.107	0.055	1	0.082167052	10.88922106	0	TPSAB1
SCARB2	0.002173057	-0.26227065	0.416	0.497	1	0.525776553	0.829962834	0	SCARB2
RRAD	0.002247089	-0.431316218	0.079	0.11	1	0.093502683	0.474548197	0	RRAD
CLEC2B	0.002386745	-0.261298247	0.556	0.519	1	0.986253155	1.38063717	0	CLEC2B
DDIT3	0.002452021	-0.284630492	0.152	0.249	1	0.172355145	0.428043739	0	DDIT3
IFI6	0.00252079	0.397098221	0.781	0.649	1	5.792435538	4.158067839	0	IFI6
TNFRSF12A	0.002661567	0.286247999	0.837	0.707	1	4.341096743	3.3798699	0	TNFRSF12A
CDKN2B	0.002718075	0.299619513	0.343	0.227	1	0.658040397	0.347102515	0	CDKN2B
PPM1N	0.002898762	0.251867119	0.253	0.135	1	0.397886686	0.173957598	0	PPM1N
HLA-DRB1	0.003023943	-0.532238515	0.129	0.171	1	0.170975873	0.693431776	0	HLA-DRB1
RGCC	0.003305343	-0.59142915	0.427	0.434	1	1.298847448	2.463762186	0	RGCC
C10orf10	0.003728981	-0.58374666	0.067	0.141	1	0.069024789	0.602186361	0	C10orf10
NFATC1	0.003763727	0.298064596	0.275	0.182	1	0.554768732	0.264559923	0	NFATC1
BAG3	0.003823305	-0.409159552	0.287	0.343	1	0.377167485	0.828757241	0	BAG3
ID4	0.003863032	-0.393620669	0.23	0.276	1	0.381073324	0.814296928	0	ID4
CFL1	0.004560562	-0.293231613	0.994	0.983	1	9.783366978	12.21374424	0	CFL1
HSPA8	0.004620641	-0.321099503	0.848	0.848	1	2.750005136	3.684814987	0	HSPA8
CFB-ENSG00000243649	0.006370291	-0.358956583	0.124	0.108	1	0.100986567	0.412013077	0	CFB-ENSG00000243649
MYL6	0.006628022	-0.37121404	1	1	1	14.88820739	19.5504559	0	MYL6
C1orf56	0.007018395	0.350227733	0.669	0.541	1	2.114580856	1.443264906	0	C1orf56
CXCL14	0.007300293	-0.895907076	0.067	0.127	1	0.068204091	0.987692229	0	CXCL14
MYADM	0.007934029	-0.251439551	0.59	0.597	1	1.398417067	1.85506206	0	MYADM
PGK1.1	7.55E-16	1.231828487	0.869	0.754	2.47E-11	5.703242887	1.85408979	3	PGK1
ERO1L	1.91E-14	1.483409328	0.639	0.384	6.25E-10	3.888029069	0.748167638	3	ERO1L
NDRG1	9.75E-14	1.308241971	0.787	0.578	3.19E-09	5.499776163	1.62469187	3	NDRG1
MIF.1	9.13E-12	0.891154544	1	0.962	2.99E-07	13.81627933	6.988677855	3	MIF
ENO2.1	4.25E-11	0.839628193	0.328	0.058	1.39E-06	0.933072155	0.080176672	3	ENO2
CA9	5.23E-11	1.154938034	0.262	0.021	1.71E-06	1.32582625	0.044494786	3	CA9
SLC6A8	1.76E-10	0.802816543	0.361	0.065	5.77E-06	0.889992496	0.083398474	3	SLC6A8
FAM162A.1	2.36E-10	0.927792223	0.852	0.626	7.73E-06	3.4188746	1.322835145	3	FAM162A
RPL36	4.38E-10	0.517830745	1	1	1.43E-05	45.19395226	31.26283553	3	RPL36
RPL24	5.46E-10	0.471299667	1	0.998	1.79E-05	21.40072766	15.1579697	3	RPL24
RPL10	7.77E-10	0.440040954	1	1	2.54E-05	92.14203716	67.65627011	3	RPL10
RPL14.1	1.00E-09	0.485466821	1	0.998	3.28E-05	30.93198906	21.80793134	3	RPL14
GAPDH	1.07E-09	0.853068161	0.984	0.998	3.50E-05	40.99620321	22.24935578	3	GAPDH
RPS20.1	1.29E-09	0.510400232	1	0.994	4.23E-05	29.31104314	20.27919052	3	RPS20
C4orf3	3.90E-09	0.712212905	1	0.883	0.000127569	5.498306402	2.96645688	3	C4orf3
FAU	5.01E-09	0.412166714	1	0.996	0.000164138	21.15276983	15.64767126	3	FAU
ALDOA.1	8.16E-09	0.752213175	1	0.979	0.00026729	14.3802963	8.131160438	3	ALDOA
RPL8.1	1.19E-08	0.439271185	1	1	0.0003907	37.82613058	27.6345464	3	RPL8
LDHA.1	3.40E-08	1.024133094	0.82	0.856	0.001114645	7.860616245	3.356815277	3	LDHA
RPL37A	7.04E-08	0.444367703	1	1	0.00230633	46.57727455	33.96484058	3	RPL37A
BNIP3	8.00E-08	0.709327451	0.361	0.167	0.002618227	0.970864206	0.205390773	3	BNIP3
CDCP1	1.47E-07	0.524837861	0.377	0.125	0.00480141	0.628550592	0.131903273	3	CDCP1
RPS28.1	1.56E-07	0.425445268	1	1	0.005100764	52.39049707	38.75503838	3	RPS28
RP11-841O20.2	1.59E-07	0.692297449	0.426	0.173	0.00519843	0.942255582	0.201998928	3	RP11-841O20.2
RPL17	1.61E-07	0.505942642	1	0.983	0.005274371	24.2559871	16.7852689	3	RPL17
RPL36A	1.64E-07	0.502671399	1	0.996	0.005354127	27.53860855	19.14251175	3	RPL36A
EGLN3	1.65E-07	1.040149218	0.377	0.169	0.005399753	1.488285515	0.209996453	3	EGLN3
ENO1.1	2.72E-07	1.077216979	0.869	0.854	0.008889069	7.832916116	3.18629167	3	ENO1
RPL32	2.94E-07	0.411797394	1	1	0.009612083	50.7432255	37.89467348	3	RPL32
RPL21.1	3.27E-07	0.374016704	1	1	0.010706845	58.78077632	45.12870936	3	RPL21
RPS21.1	3.45E-07	0.425872438	1	0.996	0.011299865	22.960118	16.83563493	3	RPS21
SLC2A1.1	3.72E-07	0.905770288	0.754	0.522	0.012168304	3.707885876	1.512823012	3	SLC2A1
RPL30.1	4.02E-07	0.418597988	1	0.994	0.013145318	27.8027625	20.54882493	3	RPL30
HILPDA.1	4.76E-07	0.942145718	0.311	0.088	0.015578148	1.187025751	0.138255546	3	HILPDA
RPL29.1	5.03E-07	0.477831616	1	0.994	0.016469363	32.91710564	23.35438319	3	RPL29
MT-ATP6.1	5.21E-07	-0.576102804	0.918	0.996	0.017058687	27.14532199	40.9595137	3	MT-ATP6
RPL11.1	5.64E-07	0.389868481	1	1	0.01845933	42.18104805	31.9557403	3	RPL11
ERRFI1.1	5.67E-07	0.81667047	0.803	0.599	0.01855906	4.661522418	2.214333416	3	ERRFI1
ZFAS1	6.10E-07	0.674505728	0.951	0.881	0.019966681	6.025265628	3.401657977	3	ZFAS1
EIF1.1	6.12E-07	0.437149273	1	1	0.020026456	30.56202276	22.31147667	3	EIF1
RPL34.1	6.53E-07	0.415906873	1	1	0.021366482	78.27146714	58.41778417	3	RPL34
RPS27.1	7.81E-07	0.367802057	1	1	0.025584604	93.84415339	72.50063862	3	RPS27
RPS8.1	8.34E-07	0.434175841	1	1	0.027313064	47.72930103	35.06535657	3	RPS8
RPL35A	8.72E-07	0.380757312	1	1	0.028554039	36.03294959	27.44257632	3	RPL35A
RPL39.1	9.03E-07	0.428963999	1	1	0.029569679	67.07188346	49.56345438	3	RPL39
RPS16	1.25E-06	0.348240632	1	1	0.040940261	29.11219803	22.65438069	3	RPS16
RPL9.1	1.31E-06	0.386317043	1	0.998	0.042989204	29.56748962	22.38658212	3	RPL9
GPRC5A.1	1.89E-06	0.770125781	0.885	0.589	0.061844895	5.954489005	3.077878335	3	GPRC5A
RPL26.1	2.39E-06	0.41618571	1	1	0.078211765	50.02137604	37.235589	3	RPL26
RPL38	2.65E-06	0.395152142	1	0.994	0.086758847	21.90703229	16.41871769	3	RPL38
PPIC.1	2.78E-06	-0.844660507	0.344	0.614	0.091060208	0.480488084	1.658722832	3	PPIC
DARS	3.03E-06	0.51963679	0.705	0.468	0.099120907	1.438009315	0.700627118	3	DARS
RPL27A.1	3.47E-06	0.350240364	1	0.998	0.113452654	44.75814805	34.89513442	3	RPL27A
RPL13A.1	3.58E-06	0.325487233	1	1	0.117128185	73.65700697	58.5784437	3	RPL13A
RPS29	3.82E-06	0.357068032	1	1	0.125194321	44.12252548	34.22939708	3	RPS29
MT-ND3.1	4.11E-06	-0.408296093	0.869	0.994	0.134583848	39.12957495	52.25666059	3	MT-ND3
RPS6.1	4.18E-06	0.499912054	1	1	0.13680927	72.68865544	51.1089244	3	RPS6
MIR210HG	4.40E-06	0.414214683	0.18	0.029	0.144149622	0.370621451	0.028552538	3	MIR210HG
PTPLAD1.1	4.56E-06	-0.548134945	0.164	0.476	0.149401952	0.200752691	0.755733634	3	PTPLAD1
SPARCL1.1	5.32E-06	-1.830320472	0.016	0.234	0.17404395	0.015149656	2.610035192	3	SPARCL1
RPL31.1	6.09E-06	0.410841966	1	0.996	0.199443576	38.28540226	28.54986148	3	RPL31
PLXND1.1	6.26E-06	-0.39584212	0	0.171	0.204988607	0	0.315710534	3	PLXND1
RPS13	6.26E-06	0.355713983	1	0.996	0.205010199	27.63095753	21.37460073	3	RPS13
RPL18A	8.22E-06	0.351039934	1	1	0.269050476	44.01538219	34.29290376	3	RPL18A
RPS25.1	9.71E-06	0.326577512	1	0.998	0.317801937	29.69560485	23.47747234	3	RPS25
CNRIP1.1	9.73E-06	-0.35299983	0	0.165	0.318678355	0	0.277213609	3	CNRIP1
WFDC1.1	9.73E-06	-0.716342515	0	0.165	0.318678355	0	0.643011428	3	WFDC1
RPL18	1.07E-05	0.34123749	1	1	0.351074092	25.75508322	20.11949776	3	RPL18
RPL13.1	1.08E-05	0.359333503	1	1	0.352473749	70.23947856	54.53292759	3	RPL13
RPS19	1.20E-05	0.358793242	1	1	0.392863329	51.14148951	39.66079871	3	RPS19
RPL23A.1	1.21E-05	0.36432037	1	0.996	0.396868866	40.42170221	31.17781739	3	RPL23A
BNIP3L	1.28E-05	0.716397837	0.689	0.562	0.41842394	2.257318748	0.982453553	3	BNIP3L
CDC42EP1.1	1.46E-05	-0.448123751	0.115	0.397	0.476401791	0.22032904	0.664852018	3	CDC42EP1
RPS18.1	1.53E-05	0.406243861	1	1	0.501639271	77.81500385	58.47265315	3	RPS18
ENG.1	1.58E-05	-1.302018098	0.098	0.336	0.51846537	0.078206615	1.658572417	3	ENG
PRKCDBP.1	1.73E-05	-1.105299117	0.23	0.478	0.566071664	0.483274415	2.19116819	3	PRKCDBP
RPL41.1	1.75E-05	0.323074931	1	1	0.573632974	129.6202187	103.4131412	3	RPL41
HMGN3	1.77E-05	-0.290334669	0.443	0.739	0.580256018	1.087858362	1.553291958	3	HMGN3
RPL37.1	1.94E-05	0.37192222	1	0.996	0.634646078	40.58161239	31.13228286	3	RPL37
RPS14.1	2.06E-05	0.354768003	1	1	0.675716228	50.99359893	39.65875436	3	RPS14
MT-CYB.1	2.21E-05	-0.584474036	0.967	0.983	0.722362931	27.15697234	41.22116093	3	MT-CYB
RRBP1.1	2.30E-05	-0.701361755	0.23	0.511	0.754113135	0.302811669	1.11842243	3	RRBP1
CST3	2.46E-05	-0.6297751	0.852	0.96	0.8048861	4.154345979	6.975442023	3	CST3
A2M.1	2.60E-05	-1.350241422	0.082	0.301	0.851682927	0.088318676	1.774720554	3	A2M
SPARC.1	2.80E-05	-2.028868203	0.656	0.687	0.915265659	3.825461431	18.69196409	3	SPARC
HLA-B.1	2.84E-05	-0.669579615	1	0.994	0.930463559	13.52368939	22.10151707	3	HLA-B
TCF4.1	2.98E-05	-0.902640949	0.148	0.401	0.9766349	0.231565964	1.302394182	3	TCF4
CSTB.1	3.07E-05	0.862341778	0.984	0.919	1	14.37034393	7.454595685	3	CSTB
NMB	3.14E-05	0.551217481	0.344	0.194	1	0.81851643	0.241035582	3	NMB
SPOCD1.1	3.14E-05	0.663772599	0.787	0.516	1	3.729029714	1.985084162	3	SPOCD1
PSMA4	3.17E-05	-0.571836047	0.672	0.808	1	1.124696553	2.158178816	3	PSMA4
PRSS23.1	3.50E-05	-1.360114519	0.344	0.497	1	0.397842685	2.588339833	3	PRSS23
LAMB3.1	3.73E-05	0.70539596	0.77	0.507	1	3.419040925	1.710083555	3	LAMB3
GPI	4.32E-05	0.354505813	0.426	0.367	1	0.854318244	0.450331861	3	GPI
ITGA2	4.49E-05	0.578034889	0.607	0.359	1	1.455490274	0.644873024	3	ITGA2
PTHLH	4.94E-05	0.922344092	0.279	0.194	1	1.725957108	0.438353983	3	PTHLH
LOX.1	5.09E-05	0.500715365	0.131	0.157	1	0.814849034	0.282655893	3	LOX
MT-CO3.1	5.30E-05	-0.516986899	0.967	0.996	1	44.04392953	63.45622022	3	MT-CO3
PLOD2.1	5.56E-05	0.68495147	0.279	0.23	1	1.29044147	0.424715865	3	PLOD2
VIM.1	5.61E-05	-1.472901852	0.344	0.616	1	4.284889602	13.66977855	3	VIM
CFL1.1	5.64E-05	-0.37925314	0.984	0.987	1	8.799148251	11.74544195	3	CFL1
ITGA1.1	6.00E-05	-0.742744363	0.082	0.309	1	0.10824395	0.854486608	3	ITGA1
RPS5.1	6.00E-05	0.367114791	1	0.994	1	24.1272434	18.48194364	3	RPS5
PKIG.1	6.40E-05	-0.6563701	0.164	0.418	1	0.211266223	0.909091286	3	PKIG
AQP1-ENSG00000240583.1	6.41E-05	-0.678057679	0	0.138	1	0	0.599984223	3	AQP1-ENSG00000240583
MIR205HG.1	6.63E-05	0.55912547	0.836	0.568	1	4.787135252	2.92780659	3	MIR205HG
P4HA1	6.68E-05	0.39472516	0.328	0.286	1	0.802918371	0.371361494	3	P4HA1
RPL23.1	6.84E-05	0.383287939	1	0.99	1	17.44663024	13.1428155	3	RPL23
RND3.1	6.90E-05	0.510672112	0.934	0.712	1	5.451238954	3.52809474	3	RND3
RPS26	6.99E-05	0.315411978	1	1	1	21.05458009	16.72353418	3	RPS26
UBA6	7.07E-05	0.551743702	0.508	0.29	1	1.031562904	0.385922259	3	UBA6
MT-ND2.1	7.19E-05	-0.491543659	0.967	0.998	1	33.29431939	47.21604389	3	MT-ND2
COL4A2.1	7.47E-05	-1.580865955	0.082	0.269	1	0.10580975	2.30802274	3	COL4A2
MCAM.1	7.55E-05	-1.02168859	0.016	0.194	1	0.018481897	1.067817593	3	MCAM
MT-CO1.1	8.49E-05	-0.432148393	1	0.994	1	68.80939102	93.18971403	3	MT-CO1
RPL35	8.51E-05	0.370756959	1	1	1	31.17751082	23.8853343	3	RPL35
LEPRE1.1	8.88E-05	-0.410305112	0.049	0.257	1	0.044695989	0.388366332	3	LEPRE1
TPI1	8.97E-05	0.645289491	0.984	0.956	1	8.487417306	5.06591766	3	TPI1
RPLP2	9.07E-05	0.270706578	1	1	1	45.45869378	37.51023733	3	RPLP2
DHRS3.1	9.21E-05	0.445289814	0.869	0.622	1	2.964970847	1.912020363	3	DHRS3
LAMA4.1	9.81E-05	-0.728374411	0.131	0.328	1	0.135216471	0.880793995	3	LAMA4
MRPS6.1	9.82E-05	0.28451555	0.443	0.564	1	1.611078308	1.143740348	3	MRPS6
RPS3A.1	0.000104177	0.304177614	1	1	1	41.65234274	33.54429268	3	RPS3A
IGFBP7.1	0.000105311	-2.20133202	0.967	0.908	1	5.065000933	26.89316786	3	IGFBP7
MGP.1	0.000110636	-2.028312339	0.213	0.428	1	0.418825307	4.787776879	3	MGP
HK2	0.000111754	0.522636075	0.311	0.169	1	0.715684574	0.194285917	3	HK2
PAG1.1	0.000113435	-0.302611256	0	0.129	1	0	0.233374784	3	PAG1
STARD4-AS1.1	0.000113435	-0.316814767	0	0.129	1	0	0.245577481	3	STARD4-AS1
GPR116.1	0.000113435	-0.334114454	0	0.129	1	0	0.260603395	3	GPR116
HMGA1.1	0.000118068	0.537256933	0.803	0.545	1	3.388582862	2.024084002	3	HMGA1
MT-CO2.1	0.000120291	-0.487660375	1	1	1	45.69947356	64.48056008	3	MT-CO2
ENTPD1.1	0.00012596	-0.652277263	0.049	0.221	1	0.037898238	0.631209704	3	ENTPD1
PCOLCE.1	0.000128531	-1.061413776	0.23	0.349	1	0.47259381	2.073267443	3	PCOLCE
RPS15	0.000139689	0.27999215	1	1	1	38.41101933	31.45873811	3	RPS15
IGFBP4.1	0.000145098	-1.090602667	0.59	0.745	1	1.145946765	3.570072189	3	IGFBP4
RPS17	0.000150103	0.437478217	0.787	0.614	1	1.839424217	1.096699619	3	RPS17
RSL24D1	0.000150444	0.425703989	0.902	0.777	1	2.704406011	1.757839009	3	RSL24D1
ACVRL1.1	0.000150743	-0.321223519	0	0.125	1	0	0.249389681	3	ACVRL1
RPS15A	0.000156177	0.309315007	1	1	1	45.77763367	36.75071254	3	RPS15A
RPLP0.1	0.000156412	0.35448091	1	0.996	1	31.64741596	24.53520954	3	RPLP0
ZFP36	0.000163345	-1.135059543	0.918	0.933	1	5.681878755	13.67525175	3	ZFP36
FSTL3	0.000172133	0.686206032	0.459	0.236	1	1.308510915	0.434707384	3	FSTL3
RPS3.1	0.000184893	0.302214415	1	1	1	37.18952235	29.97195522	3	RPS3
GUCY1B3.1	0.000200151	-0.299726962	0	0.121	1	0	0.230911435	3	GUCY1B3
TGFA	0.000219024	0.257676734	0.23	0.058	1	0.265737408	0.058705549	3	TGFA
B2M.1	0.000228812	-0.517221069	1	1	1	62.67084291	90.12544357	3	B2M
PFN1	0.00022931	-0.475992963	0.967	0.992	1	8.434850706	12.12269974	3	PFN1
FBLN5.1	0.000230559	-0.287529438	0	0.119	1	0	0.220548343	3	FBLN5
EBF1.1	0.000230559	-0.3240891	0	0.119	1	0	0.251873771	3	EBF1
CLEC2B.1	0.000233324	0.686059841	0.574	0.526	1	2.38798214	1.105797091	3	CLEC2B
UBA52	0.000235289	0.264660204	1	0.998	1	16.81770303	13.83136271	3	UBA52
TCEAL4.1	0.000235825	-0.585630694	0.557	0.714	1	0.754043596	1.63228427	3	TCEAL4
TPT1	0.00024803	0.272692582	1	1	1	42.4648506	34.97903779	3	TPT1
SELENBP1	0.000254789	-0.279080242	0.016	0.184	1	0.013192856	0.229429538	3	SELENBP1
COL18A1.1	0.000261786	-1.463591582	0.164	0.347	1	0.204225926	2.321184028	3	COL18A1
NDUFB2	0.000266931	-0.450854989	0.754	0.908	1	1.876853722	2.932227674	3	NDUFB2
DKK3.1	0.000268395	-0.752132728	0.082	0.288	1	0.140159083	0.920348114	3	DKK3
FILIP1L.1	0.000270609	-0.882761635	0.115	0.294	1	0.149349528	1.119287384	3	FILIP1L
FAM118A.1	0.000277122	-0.503109282	0.295	0.564	1	0.468818164	1.081704204	3	FAM118A
MPZL3	0.000285816	0.271610879	0.23	0.142	1	0.370992304	0.135721886	3	MPZL3
AMIGO2	0.000294613	0.460806193	0.443	0.29	1	0.928245973	0.4010252	3	AMIGO2
CALD1.1	0.000299212	-1.792220495	0.311	0.532	1	2.156746455	9.933314205	3	CALD1
SEPT4.1	0.000305756	-0.276683162	0	0.115	1	0	0.211406588	3	4-Sep
RPS24.1	0.000318022	0.306648544	1	0.998	1	37.89645089	30.44847322	3	RPS24
PRSS22.1	0.000320226	0.418689662	0.557	0.294	1	1.113545044	0.581151049	3	PRSS22
RPS27A.1	0.000350045	0.253007008	1	1	1	42.10786825	35.17377628	3	RPS27A
INSIG2	0.00038015	0.371422724	0.295	0.2	1	0.564027479	0.209024211	3	INSIG2
PTGS2.1	0.000406232	0.610815024	0.672	0.415	1	3.792984821	2.138574267	3	PTGS2
FABP5.1	0.000411337	0.642943055	0.885	0.704	1	12.59300662	7.705032227	3	FABP5
RPS7.1	0.000411684	0.284346591	1	0.998	1	22.97966177	18.69002194	3	RPS7
VEGFA	0.00041891	0.596668472	0.492	0.309	1	1.232984697	0.476626436	3	VEGFA
RPL22	0.000420508	0.321543446	1	0.996	1	17.52984509	13.82782892	3	RPL22
PSMA5	0.000424054	-0.405403398	0.311	0.574	1	0.422207803	0.883656204	3	PSMA5
THY1.1	0.000431644	-1.611467772	0.213	0.399	1	0.590790775	3.860860977	3	THY1
ARPC1B.1	0.000434242	-0.519334346	0.59	0.783	1	1.140374461	2.0677854	3	ARPC1B
LIMD2	0.000446373	-0.381416641	0.033	0.207	1	0.028924751	0.340298292	3	LIMD2
COL4A1.1	0.000456619	-1.873465364	0.164	0.309	1	0.205620384	3.41753351	3	COL4A1
CTGF.1	0.000460892	-1.354947507	0.197	0.42	1	0.844438214	3.717848098	3	CTGF
S100A10.1	0.000463226	0.518875297	0.967	0.818	1	8.397749865	5.558837228	3	S100A10
CD93.1	0.000466282	-0.51652214	0	0.109	1	0	0.43050262	3	CD93
RPL27	0.000472527	0.308382851	1	0.998	1	19.0673016	15.20527814	3	RPL27
FSTL1.1	0.000479227	-0.896037602	0.262	0.484	1	0.603778537	1.984548168	3	FSTL1
ST13	0.000485674	0.362422331	0.951	0.856	1	3.303352044	2.347394382	3	ST13
FOXF1.1	0.000493866	-0.43997177	0.016	0.171	1	0.015197407	0.377194247	3	FOXF1
EVA1B.1	0.0005061	-0.46464453	0.098	0.263	1	0.087885601	0.501257429	3	EVA1B
RAMP3.1	0.000536519	-0.736998825	0	0.106	1	0	0.666705057	3	RAMP3
GJC1.1	0.000536519	-0.308060649	0	0.106	1	0	0.238042336	3	GJC1
MMEL1	0.000537167	0.291464435	0.197	0.084	1	0.323016267	0.080999881	3	MMEL1
TPD52.1	0.000584079	0.413689355	0.377	0.284	1	0.8458868	0.385709388	3	TPD52
CAMK2N1	0.000591482	0.463807762	0.475	0.392	1	1.211655592	0.603605175	3	CAMK2N1
MT-ND1.1	0.000599857	-0.389458404	0.885	0.979	1	18.53518027	24.58916325	3	MT-ND1
COL15A1.1	0.00061044	-0.710496343	0.049	0.211	1	0.039980184	0.701789248	3	COL15A1
NREP.1	0.000611036	-0.943296051	0.213	0.386	1	0.464456268	1.816026993	3	NREP
FAM167B.1	0.00061723	-0.632254454	0	0.104	1	0	0.549985215	3	FAM167B
BZW1	0.000617875	0.421058288	0.754	0.779	1	3.010171166	1.995102816	3	BZW1
PERP.1	0.000635556	0.373991244	0.934	0.747	1	7.097835826	5.248652671	3	PERP
PLXDC1.1	0.000635983	-0.638822267	0.049	0.211	1	0.050824783	0.63619466	3	PLXDC1
PSMD1	0.00068394	-0.378266049	0.098	0.294	1	0.083500353	0.408310717	3	PSMD1
RPS10.1	0.000688134	0.316518966	1	0.985	1	18.14577596	14.37415551	3	RPS10
CCL2.1	0.000696684	-1.297876526	0.033	0.198	1	0.032801065	1.539314204	3	CCL2
KCTD11	0.000708278	0.488046684	0.459	0.273	1	0.944434947	0.386362258	3	KCTD11
CCDC102B.1	0.000709966	-0.332251047	0	0.102	1	0	0.258976232	3	CCDC102B
SPINT1.1	0.000731403	0.365118426	0.574	0.324	1	0.913989556	0.486031328	3	SPINT1
ATP5A1	0.000751325	-0.446498904	0.607	0.779	1	1.217946353	2.022460269	3	ATP5A1
UPP1	0.000755007	0.558966163	0.377	0.196	1	0.899852867	0.289598107	3	UPP1
PDGFRB.1	0.000756349	-0.605980235	0.066	0.257	1	0.266935848	0.928292235	3	PDGFRB
ATF4	0.000769905	0.409754484	0.869	0.837	1	3.66973095	2.515146815	3	ATF4
CXADR.1	0.000776785	0.262735333	0.77	0.526	1	2.211178139	1.676536575	3	CXADR
LHFP.1	0.000786803	-0.887344333	0.098	0.271	1	0.095771106	1.026922321	3	LHFP
SPRY1.1	0.000787013	-0.614994895	0.033	0.192	1	0.031407554	0.579654897	3	SPRY1
CA12	0.000813614	0.416263105	0.393	0.192	1	0.64094053	0.229660326	3	CA12
ANGPTL4	0.000826387	0.790750786	0.492	0.311	1	1.867730856	0.657672312	3	ANGPTL4
PLP2	0.000851925	0.46208794	0.82	0.647	1	2.476083199	1.523410071	3	PLP2
GLTSCR2.1	0.000855861	0.323059358	1	0.931	1	6.13283284	4.701793559	3	GLTSCR2
MAGED2.1	0.000879692	-0.509398549	0.41	0.643	1	0.695191163	1.413031119	3	MAGED2
IFITM2.1	0.000932269	-0.679663621	0.525	0.741	1	1.9088747	3.659337302	3	IFITM2
PPP1R14A.1	0.000934983	-1.574560531	0.033	0.175	1	0.026730491	2.058062867	3	PPP1R14A
ACTR1A	0.00093804	-0.341293576	0.131	0.349	1	0.140341504	0.444689562	3	ACTR1A
TACSTD2.1	0.000952715	0.60703051	0.902	0.756	1	15.24431478	9.665150909	3	TACSTD2
VDAC2	0.000968044	0.431542872	0.885	0.758	1	2.727510736	1.763831447	3	VDAC2
PSMB9.1	0.000980593	-0.470986664	0.311	0.553	1	0.518387705	1.104572018	3	PSMB9
STOM.1	0.000986185	-0.678635039	0.279	0.455	1	0.342730137	1.149206965	3	STOM
MFSD2B	0.001026442	0.30140368	0.344	0.159	1	0.431344562	0.161482428	3	MFSD2B
EZR.1	0.001075405	0.330543603	0.869	0.649	1	3.616916357	2.67154172	3	EZR
RPL7.1	0.001076955	0.278971398	1	1	1	39.70738625	32.55014946	3	RPL7
HIST1H2BK	0.001088956	0.409590974	0.459	0.28	1	0.853156076	0.395124061	3	HIST1H2BK
ISG15.1	0.001123047	-0.987964177	0.475	0.697	1	1.380541708	3.72152884	3	ISG15
HNRNPC	0.001128787	0.310415644	0.967	0.873	1	3.470481674	2.605038432	3	HNRNPC
CCNI	0.001134248	0.356865198	1	0.925	1	5.983416586	4.453066841	3	CCNI
TMEM107	0.001152335	0.277416887	0.393	0.18	1	0.443760478	0.191199068	3	TMEM107
RPL28.1	0.001165251	0.271162685	1	1	1	51.34310781	42.37419253	3	RPL28
PTPRG.1	0.001199218	-0.321425035	0.033	0.192	1	0.030296668	0.287421839	3	PTPRG
PSMD6	0.001211062	-0.294935076	0.148	0.37	1	0.176274488	0.443088556	3	PSMD6
HIST1H2BD	0.001225405	0.36697251	0.115	0.069	1	0.377807887	0.068363232	3	HIST1H2BD
ZP3	0.00122548	0.289536765	0.246	0.132	1	0.386570147	0.134442777	3	ZP3
CNPY4.1	0.001241062	-0.259292029	0.016	0.154	1	0.011398583	0.210534077	3	CNPY4
SHISA5	0.001251784	-0.409517574	0.41	0.626	1	0.575991408	1.093297327	3	SHISA5
GGT5.1	0.00125314	-0.395804746	0.016	0.148	1	0.011398583	0.330673297	3	GGT5
CDH11.1	0.001254979	-0.601569455	0.082	0.246	1	0.110690986	0.685325134	3	CDH11
UBE2D3	0.001259999	0.396437359	0.951	0.891	1	4.280589182	3.011832989	3	UBE2D3
C1orf56.1	0.001262926	-0.503477726	0.377	0.61	1	0.94428821	1.756274964	3	C1orf56
TFAP2A	0.001278593	0.322576072	0.393	0.211	1	0.543266718	0.234058981	3	TFAP2A
FTH1	0.001292977	0.452234217	1	1	1	78.63943776	57.20926572	3	FTH1
PDIA6.1	0.001299463	-0.443620667	0.541	0.731	1	0.991714152	1.708757561	3	PDIA6
UROS	0.001355029	-0.290766882	0.066	0.24	1	0.048923246	0.283137695	3	UROS
COX14.1	0.001381362	-0.351653215	0.426	0.668	1	0.719937641	1.194678287	3	COX14
TNFRSF12A.1	0.001388198	0.59470933	0.82	0.741	1	5.706348067	3.440795181	3	TNFRSF12A
IFITM3.1	0.00145802	-0.822428989	0.951	0.952	1	7.055424334	13.24505786	3	IFITM3
LSMD1	0.001464558	-0.444218463	0.557	0.762	1	1.004409845	1.727153662	3	LSMD1
GNL3.1	0.001487035	0.361174052	0.738	0.522	1	1.441743545	0.90097246	3	GNL3
PNCK	0.001549943	0.344789847	0.148	0.035	1	0.328877361	0.046388159	3	PNCK
EIF3K	0.00157789	-0.35826414	0.77	0.864	1	2.079891424	2.948059225	3	EIF3K
S100A2.1	0.001599156	0.95542846	0.951	0.827	1	40.10732061	20.198569	3	S100A2
CCDC3.1	0.001637228	-0.377559019	0.016	0.157	1	0.025131753	0.331791614	3	CCDC3
B4GALT4	0.001646009	0.372840178	0.443	0.282	1	0.766201118	0.363967676	3	B4GALT4
MAZ	0.00165442	-0.359802418	0.115	0.305	1	0.116659502	0.432953462	3	MAZ
HNRNPDL	0.00168784	-0.365896883	0.754	0.875	1	1.871766742	2.700795598	3	HNRNPDL
WASF2	0.001715213	0.357323951	0.885	0.712	1	2.116884876	1.433075212	3	WASF2
UBE2M	0.001717525	-0.266325698	0.066	0.24	1	0.054796475	0.268646697	3	UBE2M
OS9.1	0.001728865	-0.356396644	0.361	0.601	1	0.569232615	1.00896979	3	OS9
TPPP3.1	0.001734647	-0.924370457	0.016	0.15	1	0.02218628	0.939962265	3	TPPP3
KRT7.1	0.001785823	0.273280512	0.836	0.618	1	6.605112384	5.29274314	3	KRT7
ANXA6.1	0.001843972	-0.587537914	0.082	0.263	1	0.155551344	0.736424012	3	ANXA6
NDUFS6	0.001894347	-0.370964969	0.541	0.758	1	0.960583981	1.535461573	3	NDUFS6
POR	0.001897254	-0.301764359	0.098	0.276	1	0.079509028	0.330657856	3	POR
IFITM1.1	0.001900938	-0.726457823	0.557	0.697	1	1.246297403	2.716660142	3	IFITM1
TRAF4.1	0.001907672	0.407746235	0.787	0.574	1	2.52332661	1.655883718	3	TRAF4
RPL36AL	0.001921371	0.27245889	1	0.977	1	8.581874723	6.932903837	3	RPL36AL
VAMP5.1	0.001927242	-0.540680845	0.279	0.503	1	0.504528551	1.188575766	3	VAMP5
TMEM45A.1	0.00193867	0.398282444	0.213	0.2	1	0.808058465	0.371884367	3	TMEM45A
OLFML2B.1	0.001961344	-0.406028128	0.016	0.146	1	0.015156659	0.345115922	3	OLFML2B
ITGB4	0.001972269	0.370294887	0.541	0.326	1	0.958286316	0.514977982	3	ITGB4
NDUFS8	0.002027717	-0.415327144	0.508	0.687	1	0.758348984	1.344936049	3	NDUFS8
CP.1	0.002041125	0.473241603	0.525	0.301	1	1.479854587	0.786348944	3	CP
EID1.1	0.002054581	-0.510900627	0.705	0.858	1	2.02619251	3.312141122	3	EID1
RPL12.1	0.002058215	0.320514288	1	1	1	45.16107931	35.96507059	3	RPL12
SLC39A7.1	0.002084347	-0.328542784	0.115	0.315	1	0.145093872	0.437945161	3	SLC39A7
KLF5.1	0.002085069	0.423919899	0.803	0.582	1	4.385735807	3.01450904	3	KLF5
STAT2	0.002105298	-0.348490451	0.131	0.334	1	0.152232834	0.467054763	3	STAT2
MINOS1	0.002130917	-0.393211202	0.721	0.843	1	1.505844614	2.290959243	3	MINOS1
RP11-395G23.3	0.002149831	0.276385003	0.246	0.088	1	0.334408424	0.101764054	3	RP11-395G23.3
AK4	0.002232507	0.290873397	0.197	0.077	1	0.328079014	0.085581158	3	AK4
MRVI1.1	0.002235243	-0.30117642	0.016	0.15	1	0.018481897	0.254921184	3	MRVI1
CTNNB1	0.002280801	-0.692890525	0.59	0.722	1	1.560415128	3.138959876	3	CTNNB1
UBB	0.002345299	-0.345848651	0.967	0.992	1	8.45591711	11.01750951	3	UBB
PDLIM2.1	0.002349734	-0.395282579	0.148	0.353	1	0.565216657	1.058573483	3	PDLIM2
PPIB.1	0.002379952	-0.38070154	0.77	0.916	1	3.536050659	4.905823711	3	PPIB
SLC38A5	0.002498431	0.368788766	0.23	0.119	1	0.454521787	0.126428812	3	SLC38A5
YY1AP1	0.00250844	-0.253052074	0.049	0.211	1	0.047555212	0.248398353	3	YY1AP1
TBCA	0.002577582	0.284542005	0.918	0.91	1	3.967190245	3.078074126	3	TBCA
VCAM1.1	0.002580497	-0.524506647	0.049	0.198	1	0.058476043	0.52255597	3	VCAM1
CPQ.1	0.002619345	-0.364631386	0.098	0.288	1	0.143135717	0.47184738	3	CPQ
CMC2	0.00263592	-0.298499239	0.148	0.355	1	0.195935181	0.470838085	3	CMC2
ASAH1.1	0.002690974	-0.434571066	0.426	0.626	1	0.645020043	1.223259311	3	ASAH1
KLHDC3	0.002740763	-0.348370006	0.18	0.382	1	0.193189996	0.519075728	3	KLHDC3
SERPINH1.1	0.002770577	-0.86633085	0.426	0.587	1	1.361517409	3.305094842	3	SERPINH1
VCP	0.00277738	-0.380308079	0.426	0.622	1	0.552204826	1.020380503	3	VCP
TH	0.002783111	0.265901629	0.115	0.031	1	0.237633023	0.029313153	3	TH
CKB.1	0.002827972	0.783833938	0.393	0.28	1	1.749623978	0.597039947	3	CKB
PIM1.1	0.002855428	0.262843098	0.869	0.672	1	3.638489162	2.865920238	3	PIM1
NQO1	0.00289074	-0.318480504	0.033	0.18	1	0.083615474	0.351286328	3	NQO1
SGIP1.1	0.002924901	-0.31932175	0.016	0.138	1	0.014142031	0.265389445	3	SGIP1
NAA10.1	0.002928284	-0.34686955	0.295	0.524	1	0.464456091	0.862492334	3	NAA10
UQCR11-ENSG00000127540	0.002931879	-0.330143826	0.951	0.969	1	3.837158998	5.080979754	3	UQCR11-ENSG00000127540
ZEB2.1	0.003007386	-0.334057972	0.033	0.171	1	0.029338733	0.297537102	3	ZEB2
LAMP1.1	0.003039211	-0.432439275	0.525	0.672	1	0.763354129	1.379669982	3	LAMP1
BLVRB	0.00305673	0.404397823	0.623	0.461	1	1.283622785	0.725394831	3	BLVRB
EGFL6.1	0.003071117	-0.374820273	0.033	0.171	1	0.029009634	0.334294163	3	EGFL6
TNFRSF21.1	0.003085557	0.484071685	0.754	0.626	1	2.818989972	1.730413489	3	TNFRSF21
SLC25A39	0.003115229	-0.295320741	0.279	0.505	1	0.424931648	0.748615942	3	SLC25A39
CNN3.1	0.003251319	-0.677417221	0.475	0.656	1	1.006755435	2.209351986	3	CNN3
TP53	0.003290147	-0.306232584	0.115	0.303	1	0.115974568	0.379874189	3	TP53
GPR110.1	0.003303134	0.473156474	0.607	0.42	1	1.542749858	0.831763275	3	GPR110
ISCU	0.003313328	-0.404373324	0.738	0.787	1	1.209604555	1.924442295	3	ISCU
CRIP1-ENSG00000213145.1	0.003322369	-1.061210173	0.115	0.286	1	0.206354571	1.517277349	3	CRIP1-ENSG00000213145
UQCRQ	0.003360549	-0.292183614	0.918	0.937	1	3.602504256	4.63573068	3	UQCRQ
SMAD3	0.003385185	0.363874737	0.525	0.326	1	0.880854553	0.461564555	3	SMAD3
SYCE1L	0.003446043	-0.268635551	0.066	0.234	1	0.074539259	0.294463014	3	SYCE1L
SERINC2.1	0.003448166	0.353175422	0.82	0.61	1	2.99992547	2.131378054	3	SERINC2
PCNP	0.003448768	0.325446849	0.754	0.656	1	1.695688943	1.151297704	3	PCNP
ANGPT2.1	0.003488186	-0.899031034	0.066	0.2	1	0.079169514	1.012449433	3	ANGPT2
WDR45B	0.003488203	0.407999222	0.721	0.528	1	1.603369566	0.962075972	3	WDR45B
VMP1.1	0.003501228	0.364902456	0.984	0.896	1	7.653651855	5.719745641	3	VMP1
ANG	0.003511984	0.273408342	0.23	0.119	1	0.374326541	0.137066388	3	ANG
KRT17.1	0.003673752	0.529952017	0.803	0.687	1	15.28147555	10.276188	3	KRT17
CYP3A5.1	0.003677255	0.480017819	0.41	0.269	1	1.10465425	0.508971366	3	CYP3A5
GBE1	0.003702148	0.297458872	0.262	0.225	1	0.544225909	0.256512438	3	GBE1
NID1.1	0.0037411	-0.467216647	0.082	0.234	1	0.086759163	0.502379109	3	NID1
IGFBP5	0.003782494	0.878985793	0.426	0.349	1	5.185705457	2.363474558	3	IGFBP5
NDUFA4	0.003790467	-0.342584312	0.934	0.921	1	3.679907848	4.934244765	3	NDUFA4
PHLDA1.1	0.003801382	0.443593153	0.918	0.779	1	9.631492883	6.817347322	3	PHLDA1
ANAPC13	0.003822186	-0.339933082	0.295	0.511	1	0.370845687	0.735076486	3	ANAPC13
MRPL12	0.003828221	-0.312910982	0.197	0.401	1	0.221209324	0.517000427	3	MRPL12
NBEAL1.1	0.00385726	0.320168004	1	0.965	1	11.33041319	8.876372398	3	NBEAL1
RPL10A.1	0.003862619	0.283807994	1	0.996	1	27.92969136	22.7634275	3	RPL10A
NOTCH3.1	0.003887418	-0.609913755	0.115	0.234	1	0.106594247	0.688848697	3	NOTCH3
SKA2	0.0038948	-0.293581564	0.148	0.347	1	0.185658237	0.453236775	3	SKA2
MRPL20	0.003913229	-0.352641161	0.393	0.616	1	0.593744949	1.03504674	3	MRPL20
CDC37.1	0.003939511	-0.392066165	0.607	0.658	1	0.749635404	1.295996564	3	CDC37
CHN1.1	0.003971859	-0.515271025	0.066	0.213	1	0.07531751	0.536911117	3	CHN1
ZNF395	0.003992725	0.310614501	0.246	0.127	1	0.415832082	0.141582933	3	ZNF395
SERPINF1.1	0.004021583	-1.111087029	0.164	0.336	1	0.522995819	2.289798018	3	SERPINF1
FHL2.1	0.004081386	0.476430117	0.852	0.706	1	3.804874029	2.453522185	3	FHL2
SHISA4	0.00409812	-0.251934154	0.049	0.203	1	0.050239301	0.250627585	3	SHISA4
PRDX1	0.004154934	-0.445651934	0.869	0.921	1	2.753283488	4.111707183	3	PRDX1
LY6E	0.004232556	-0.646430388	0.705	0.8	1	1.657948504	3.160461422	3	LY6E
POMP.1	0.004237963	-0.392026301	0.918	0.908	1	2.490039807	3.579753005	3	POMP
MYL12A.1	0.004279733	-0.492487281	0.885	0.956	1	4.222442435	6.347288709	3	MYL12A
C16orf13.1	0.004292226	0.343016609	0.672	0.597	1	1.479923805	0.95514985	3	C16orf13
GNG11.1	0.004380537	-0.9437918	0.131	0.286	1	0.193056797	1.294936961	3	GNG11
PSIP1	0.004439226	-0.294838677	0.082	0.253	1	0.093756842	0.341763794	3	PSIP1
CD63.1	0.004508731	-0.36537436	1	0.998	1	9.433931473	12.44115602	3	CD63
TNFAIP8.1	0.004550809	0.311135781	0.639	0.418	1	1.397478962	0.932384753	3	TNFAIP8
PTP4A3.1	0.004670463	-0.419700771	0.016	0.138	1	0.023365796	0.368905343	3	PTP4A3
GJB6	0.004686926	0.420071078	0.246	0.157	1	0.599695638	0.195593006	3	GJB6
MEF2C.1	0.004700273	-0.598293347	0.066	0.207	1	0.094306848	0.656698048	3	MEF2C
ATOX1.1	0.004927819	-0.401386046	0.607	0.775	1	1.196063903	1.900508972	3	ATOX1
TMEM237	0.004957244	0.280378436	0.361	0.177	1	0.46444927	0.20579093	3	TMEM237
SOD3.1	0.005020543	-0.873107223	0.148	0.284	1	0.20614645	1.209182053	3	SOD3
HLA-C.1	0.005184086	-0.516385015	0.967	0.979	1	8.342295456	12.36290795	3	HLA-C
COL6A2.1	0.005186663	-1.143399052	0.295	0.441	1	1.846940971	5.288917164	3	COL6A2
ZC3HAV1	0.00529909	-0.297454426	0.148	0.34	1	0.194323924	0.467793083	3	ZC3HAV1
MME	0.005453744	0.290689991	0.131	0.088	1	0.361828402	0.113309668	3	MME
C1R.1	0.00546198	-0.417752005	0.246	0.451	1	1.84967897	2.806727782	3	C1R
GALNT3	0.005477788	0.323273623	0.361	0.207	1	0.571042866	0.255662654	3	GALNT3
BLOC1S1	0.005594905	-0.377979244	0.557	0.745	1	1.06392188	1.682108517	3	BLOC1S1
VCAN.1	0.005726558	-1.179858063	0.131	0.307	1	0.862152837	3.218790804	3	VCAN
COX7A1.1	0.005841144	-0.596094389	0.131	0.315	1	0.39370178	1.106745846	3	COX7A1
LGALS1.1	0.005860778	-0.517140522	0.623	0.81	1	17.73342996	25.80970961	3	LGALS1
PHF1	0.005904951	0.276750672	0.393	0.273	1	0.591635467	0.313812394	3	PHF1
TMBIM1	0.005909788	0.354892757	0.557	0.501	1	1.329330461	0.821368163	3	TMBIM1
SLC14A1.1	0.005937937	0.446752205	0.689	0.505	1	2.231452982	1.370893395	3	SLC14A1
P4HA2.1	0.006107616	0.390485503	0.246	0.221	1	0.767045653	0.348031129	3	P4HA2
DSTN	0.006133341	-0.264852739	1	0.965	1	6.269664753	7.73459962	3	DSTN
PTRF.1	0.0061753	-0.581055636	0.41	0.455	1	0.907037398	1.852820099	3	PTRF
ALDOC	0.006192852	0.287750573	0.213	0.084	1	0.350772672	0.106523678	3	ALDOC
PMAIP1.1	0.006312469	0.361464535	0.787	0.585	1	3.385613243	2.413647415	3	PMAIP1
C4orf27	0.006539617	-0.251875373	0.098	0.269	1	0.127698635	0.34281164	3	C4orf27
EIF5	0.006545092	0.365578958	0.869	0.747	1	2.585384781	1.782822708	3	EIF5
OSTC.1	0.006649679	-0.490861006	0.541	0.714	1	1.166628809	2.044727292	3	OSTC
ADAMTS4.1	0.006650918	-0.370835258	0.016	0.127	1	0.014142031	0.311388342	3	ADAMTS4
COL3A1.1	0.006675603	-1.418959897	0.541	0.691	1	9.475630927	27.01106883	3	COL3A1
ESAM.1	0.00667688	-0.533942564	0.049	0.18	1	0.063500495	0.539821659	3	ESAM
CD248.1	0.006783641	-0.45303499	0.066	0.186	1	0.07963064	0.477924752	3	CD248
MIR4435-1HG.1	0.006804049	-0.970117256	0.246	0.395	1	0.465406535	1.870731119	3	MIR4435-1HG
POLD4	0.006831492	0.281387561	0.82	0.637	1	1.588760208	1.130030039	3	POLD4
NID2.1	0.006864718	-0.41230019	0.049	0.184	1	0.067426047	0.420536903	3	NID2
MYLK.1	0.0069635	-0.784953256	0.131	0.294	1	0.282835257	1.21037196	3	MYLK
PIGP	0.006976828	0.335836931	0.443	0.269	1	0.673740483	0.326145362	3	PIGP
KIAA1522.1	0.006999764	0.307140288	0.377	0.257	1	0.621159432	0.310289581	3	KIAA1522
POLR2E	0.007040087	-0.319159011	0.311	0.514	1	0.360903862	0.69786784	3	POLR2E
UBE2L6	0.00735945	-0.289698997	0.328	0.539	1	0.550887489	0.895781934	3	UBE2L6
MRPL27	0.007394893	-0.306078052	0.377	0.589	1	0.571046589	0.942351113	3	MRPL27
HNRNPA2B1	0.007396447	-0.295655745	0.885	0.956	1	3.337208609	4.323675294	3	HNRNPA2B1
TIMM50	0.007447886	-0.257898921	0.115	0.282	1	0.110270382	0.327590285	3	TIMM50
POLR2G.1	0.00746082	-0.362049479	0.344	0.501	1	0.408586664	0.810386596	3	POLR2G
MGLL.1	0.007462506	-0.302072245	0.049	0.188	1	0.056136608	0.302125678	3	MGLL
SLC52A2	0.007523755	-0.28079189	0.131	0.309	1	0.144787954	0.390758851	3	SLC52A2
HLA-DRA.1	0.007671253	-0.672459542	0.033	0.161	1	0.056225643	0.683399525	3	HLA-DRA
C21orf33	0.007777969	-0.284946582	0.164	0.353	1	0.198890306	0.46068617	3	C21orf33
SUPT4H1	0.007916731	-0.352000495	0.361	0.532	1	0.412315406	0.802579402	3	SUPT4H1
SOX4	0.007938651	0.483570034	0.902	0.741	1	5.129728255	3.384016061	3	SOX4
NDUFA13	0.007968183	-0.269661772	0.885	0.956	1	3.287729835	4.168966236	3	NDUFA13
RBP1.1	0.007976712	-0.536547023	0.082	0.209	1	0.10343642	0.600530897	3	RBP1
ANAPC16	0.007976832	0.313341675	0.902	0.789	1	2.412525048	1.746316617	3	ANAPC16
KMT2E.1	0.007986482	-0.353979865	0.377	0.587	1	0.621374495	1.072248788	3	KMT2E
CAPNS1	0.008016451	-0.390564472	0.344	0.541	1	0.48495459	0.946636195	3	CAPNS1
TIMP2.1	0.008067001	-0.843240764	0.23	0.388	1	0.590105929	1.852770406	3	TIMP2
MCTS1	0.008076144	-0.304889478	0.295	0.501	1	0.401977383	0.731896305	3	MCTS1
RPL7A.1	0.008141297	0.261953448	1	0.998	1	24.7691183	20.49036115	3	RPL7A
FRZB.1	0.008258152	-0.902085933	0.049	0.163	1	0.048232099	0.95890051	3	FRZB
OLFML2A.1	0.008314673	-0.282699688	0.016	0.127	1	0.018235198	0.238651666	3	OLFML2A
LPAR6	0.008316838	-0.395896082	0.246	0.382	1	0.254781509	0.650991	3	LPAR6
C4orf48	0.00839973	-0.415484418	0.574	0.72	1	1.06376215	1.752535416	3	C4orf48
EGFL7.1	0.008402193	-0.480840803	0.016	0.121	1	0.013471479	0.414356973	3	EGFL7
GOLT1A	0.00843862	0.305138112	0.213	0.109	1	0.391818249	0.126488603	3	GOLT1A
LSM10	0.008466857	-0.269245618	0.098	0.251	1	0.090941731	0.314778404	3	LSM10
RNASE1.1	0.008487351	-0.911976579	0.016	0.115	1	0.025074094	0.928801626	3	RNASE1
PRKAR2A	0.008558098	-0.257037909	0.082	0.225	1	0.065524051	0.273325327	3	PRKAR2A
MMP23B.1	0.008586758	-0.392881713	0.033	0.161	1	0.088080958	0.428664951	3	MMP23B
FOSL1.1	0.008600603	0.537686247	0.689	0.522	1	2.552516473	1.44723915	3	FOSL1
GPX8.1	0.008606711	-0.321732271	0.066	0.207	1	0.070063463	0.337397785	3	GPX8
PLAC9.1	0.008790081	-0.346331366	0.016	0.125	1	0.022331348	0.299714032	3	PLAC9
NDUFA4L2.1	0.008858937	-1.144854706	0.033	0.159	1	0.302025925	1.879089987	3	NDUFA4L2
CRISPLD2.1	0.009004816	-0.725774268	0.148	0.267	1	0.174734681	0.942762067	3	CRISPLD2
TIMM8B	0.009023809	-0.360029757	0.377	0.551	1	0.506710781	0.933791523	3	TIMM8B
IFI16	0.009036487	-0.339955344	0.393	0.599	1	0.708806627	1.162866307	3	IFI16
TMEM204.1	0.009066554	-0.388915967	0.049	0.186	1	0.078867661	0.412679188	3	TMEM204
TUBB6.1	0.009094552	-0.46142645	0.213	0.376	1	0.264426019	0.740991403	3	TUBB6
SERF2	0.009106944	-0.262548376	1	0.998	1	14.34503744	17.40784246	3	SERF2
ADAMTS1.1	0.00912531	-0.500722866	0.033	0.154	1	0.038874296	0.469926445	3	ADAMTS1
S100A11.1	0.009162102	0.316737015	1	0.996	1	35.8061169	28.55103246	3	S100A11
DNAJB9	0.009218329	0.288940008	0.344	0.349	1	0.818713397	0.488622766	3	DNAJB9
AP2M1	0.009239852	-0.322813547	0.787	0.804	1	1.492197923	2.11715997	3	AP2M1
MORF4L2	0.009263475	0.318695276	0.869	0.839	1	3.098360926	2.286043927	3	MORF4L2
PTMS.1	0.009342249	-0.53065313	0.656	0.787	1	1.703553664	2.905507751	3	PTMS
LAMB1.1	0.009399335	-0.309112655	0.131	0.307	1	0.193471504	0.478646076	3	LAMB1
GPX1	0.009420732	-0.334627168	0.82	0.916	1	3.167477014	4.25540304	3	GPX1
ATP5F1	0.009435672	-0.278081541	0.656	0.678	1	0.970577948	1.389486072	3	ATP5F1
NEDD9.1	0.009446935	0.348819256	0.738	0.551	1	2.026530466	1.376511887	3	NEDD9
DDT.1	0.009492807	0.274380921	0.902	0.741	1	2.290970669	1.720991119	3	DDT
HLA-A.1	0.009498342	-0.431476469	0.967	0.99	1	10.6904676	14.76591722	3	HLA-A
H3F3B.1	0.009534649	0.298980945	1	1	1	28.26675757	22.78879137	3	H3F3B
PDHB	0.009537468	-0.288721746	0.23	0.426	1	0.293312974	0.579856133	3	PDHB
NME1	0.009539524	-0.349370916	0.393	0.524	1	0.483695273	0.890235166	3	NME1
SEC13.1	0.009545827	-0.305243606	0.246	0.445	1	0.344982202	0.661896675	3	SEC13
MAP1LC3A.1	0.009625396	-0.40033312	0.23	0.413	1	0.313697291	0.733834266	3	MAP1LC3A
FKBP10.1	0.009653726	-0.4575585	0.23	0.33	1	0.323541253	0.817507935	3	FKBP10
TINAGL1	0.009660543	0.662171707	0.59	0.555	1	3.226002098	1.670522013	3	TINAGL1
NDUFA11	0.009737749	-0.281871617	0.918	0.923	1	2.605076043	3.382947226	3	NDUFA11
GUCY1A3.1	0.009806116	-0.281064013	0.016	0.115	1	0.01170375	0.229311822	3	GUCY1A3
C1orf54.1	0.009854878	-0.552569293	0.066	0.207	1	0.113446408	0.633086733	3	C1orf54
NDUFB7	0.00985602	-0.276502569	0.82	0.866	1	1.689453244	2.257613572	3	NDUFB7
RAMP2.1	0.009891987	-1.056218754	0.033	0.144	1	0.05265105	1.188960652	3	RAMP2
NPEPPS	0.009930289	0.311593839	0.426	0.357	1	0.810126726	0.458511603	3	NPEPPS
GBP1.1	0.009947034	-0.376550347	0.131	0.294	1	0.142321634	0.483000684	3	GBP1
MMP11.1	8.54E-88	4.619538586	1	0.538	2.80E-83	111.0923498	3.559910229	5	MMP11
LUM.1	4.92E-77	3.765310016	1	0.621	1.61E-72	106.5446555	6.908927149	5	LUM
CTHRC1.1	2.89E-69	3.324942342	1	0.321	9.46E-65	24.7012051	1.56475632	5	CTHRC1
COL1A1.1	1.48E-64	3.322868269	1	0.67	4.84E-60	189.2060075	18.00820946	5	COL1A1
MMP2.1	2.34E-61	2.794755194	1	0.468	7.66E-57	19.73318869	1.987864899	5	MMP2
COL1A2.1	7.36E-61	3.29644087	1	0.626	2.41E-56	138.8798565	13.23729872	5	COL1A2
COL3A1.2	1.78E-60	3.155637948	1	0.626	5.81E-56	113.5192454	11.85099634	5	COL3A1
DCN.1	3.59E-59	3.18365091	1	0.349	1.18E-54	36.86220283	3.167076354	5	DCN
NBL1.1	1.70E-58	2.63333999	0.971	0.402	5.56E-54	12.3553362	1.152486813	5	NBL1
CTSK.1	1.01E-57	3.002882531	0.986	0.232	3.31E-53	13.40172883	0.79662283	5	CTSK
VCAN.2	3.46E-57	2.85718202	1	0.181	1.13E-52	14.82631437	1.184149176	5	VCAN
AEBP1.1	1.04E-54	2.636901274	1	0.268	3.42E-50	14.17569552	1.439844934	5	AEBP1
FAP.1	3.75E-53	1.826123253	0.943	0.102	1.23E-48	3.18719519	0.180878815	5	FAP
RARRES2.1	4.32E-52	2.817674751	1	0.351	1.41E-47	25.62937767	2.777081876	5	RARRES2
TIMP2.2	6.99E-52	2.186352811	1	0.277	2.29E-47	7.4465976	0.855769477	5	TIMP2
MFAP2.1	8.38E-51	1.926314793	0.986	0.172	2.74E-46	4.468219931	0.438690712	5	MFAP2
MMP14.1	5.30E-50	2.172569515	0.986	0.46	1.73E-45	8.563770139	1.121390101	5	MMP14
[truncated: 7,038 more rows]
